# Supplementary material for: Tulp3 quantitative alleles titrate requirements for viability, brain development, and kidney homeostasis but do not suppress Zfp423 mutations in mice
Source: PLoS Genet. 2025 Oct 15;21(10):e1011911. doi: 10.1371/journal.pgen.1011911 (PMC12539727; doi:10.1371/journal.pgen.1011911)
Supplement: S1 Table — Oligonucleotide donors used for genome editing in Fig 1C. The guide RNA sequences are given in the Materials and Methods. (XLSX) [file pgen.1011911.s001.xlsx]

## Sheet: S1_Table_Ultramers
Allele	Ultramer
2G	GGTACTGATAAAGACTGTGGACTCACTGGACAGGTGTCCTACTAACATTTTTCTTTCCGGAGATATTTCTTCTAGCCGGTAGAAAGCGGAAAAAGAGCAAAACGTCCAACTACCTGGTCTCC
3G	GGTACTGATAAAGACTGTGGACTCACTGGACAGGTGTCCTACTAACATTTTTCTGGCCTGAGATATTTCTTCTAGCCGGTAGAAAGCGGAAAAAGAGCAAAACGTCCAACTACCTGGTCTCC
AG	GGTACTGATAAAGACTGTGGACTCACTGGACAGGTGTCCTACTAACATTTTTCTTTACTGAGATATTTCTTCTAGCCGGTAGAAAGCGGAAAAAGAGCAAAACGTCCAACTACCTGGTCTCC
∆7	GGTACTGATAAAGACTGTGGACTCACTGGACAGGTGTCCTACTAACATTTTTCAGATATTTCTTCTAGCCGGTAGAAAGCGGAAAAAGAGCAAAACGTCCAACTACCTGGTCTCC
