# Supplementary material for: Tulp3 quantitative alleles titrate requirements for viability, brain development, and kidney homeostasis but do not suppress Zfp423 mutations in mice
Source: PLoS Genet. 2025 Oct 15;21(10):e1011911. doi: 10.1371/journal.pgen.1011911 (PMC12539727; doi:10.1371/journal.pgen.1011911)
Supplement: S2 Table — Left and right primers used to sequence potential founders and transmitted alleles for Tulp3 exon 4 and exon 7 shown in Fig 1. The same exon 4 primers were used to genotype deletion alleles. Genotyping primers for biPASA assays included common “outer” primers with allele-specific inner primers for the reference (wt) and substituted (2G, 3G, or AG) allele. Short indel variants at exon 7 were typed using a 74-bp assay (Tx7.74). Exon 7 RT-PCR inclusion assay used a forward primer in exon 6 and reverse primer in exon 8. (XLSX) [file pgen.1011911.s002.xlsx]

## Sheet: S2_Table_AssayPrimers
Primer	Target	Sequence
Tulp3x4-L	exon 4 screening and genotyping	CCAACCTCCTGGTCTCAGTC
Tulp3x4-R	exon 4 screening and genotyping	CGGGAGTAGGCAGTGGATAA
Tulp3x7-L	exon 7 screening	TTCCCTGTGTTAGGGTGGAG
Tulp3x7-R	exon 7 screening	GGGAAGGATACAACAGCCATT
outerL	exon 7 biPASA	GGTTGGGGTTTTTGTTGTTG
outerR	exon 7 biPASA	TCCCCTTCACGAGACAAATC
wt	wt allele, biPASA	ggcggggcggCTAGAAGAAATATCTGAGGA
2G	2G mut allele, biPASA	ggggcgggcgACATTTTTCTTTCCGGAG
3G	3G mut allele, biPASA	ggggcgggcgACATTTTTCTGGCCTGAG
AG	AG mut allele, biPASA	ggggcgggcgCTAACATTTTTCTTTACTGAG
Tx7.74-L	i4, ∆5, ∆7 alleles	TTTGCTCTTTTTCCGCTTTC
Tx7.74-R	i4, ∆5, ∆7 alleles	GGACAGGTGTCCTACTGACATTT
Tulp3x6-F	x7 inclusion assay	CAGGGATAAGAAAGGCATGG
Tulp3x8-R	x7 inclusion assay	ACTTGGTCCCCATGAGATTG
