# Supplementary material for: Tulp3 quantitative alleles titrate requirements for viability, brain development, and kidney homeostasis but do not suppress Zfp423 mutations in mice
Source: PLoS Genet. 2025 Oct 15;21(10):e1011911. doi: 10.1371/journal.pgen.1011911 (PMC12539727; doi:10.1371/journal.pgen.1011911)
Supplement: S3 Table — Measures used in Fig 1H. Animal ID, genotype, and expression values from Western blots of extracts from embryonic day (E)14.5 samples. Mutant and heterozygote sample measures were adjusted to the intensity of their wild-type control littermate (pctWT). (XLSX) [file pgen.1011911.s003.xlsx]

## Sheet: S3_Table_E14_Protein
ID	CollectionDate	e_Age	Allele	Genotype	pctWT
d5.652.5	2023-10-10	14.5	d5	wt	1
d5.652.6	2023-10-10	14.5	d5	mut	0.007
d5.555.2	2023-02-08	14.5	d5	wt	1
d5.555.4	2023-02-08	14.5	d5	het	0.514
d5.555.3	2023-02-08	14.5	d5	mut	0.001
d5.652.7	2023-10-10	14.5	d5	wt	1
d5.652.8	2023-10-10	14.5	d5	mut	0.008
d5.601.5	2023-06-07	14.5	d5	wt	1
d5.601.10	2023-06-07	14.5	d5	het	0.478
d5.601.7	2023-06-07	14.5	d5	mut	0.076
d5.601.1	2023-06-07	14.5	d5	wt	1
d5.601.3	2023-06-07	14.5	d5	het	0.481
d5.601.2	2023-06-07	14.5	d5	mut	0.061
d5.601.8	2023-06-07	14.5	d5	wt	1
d5.601.9	2023-06-07	14.5	d5	het	0.53
d385.729.9	2023-05-24	14.5	d385	wt	1
d385.729.8	2023-05-24	14.5	d385	mut	0.278
d385.729.5	2023-05-24	14.5	d385	wt	1
d385.729.10	2023-05-24	14.5	d385	mut	0.152
d385.737.4	2023-06-07	14.5	d385	wt	1
d385.737.6	2023-06-07	14.5	d385	mut	0.339
d385.771.4	2023-11-13	14.5	d385	wt	1
d385.771.3	2023-11-13	14.5	d385	mut	0.292
d385.771.6	2023-11-13	14.5	d385	wt	1
d385.771.5	2023-11-13	14.5	d385	mut	0.411
d67.648.01	2023-11-28	14.5	d67	wt	1
d67.648.02	2023-11-28	14.5	d67	mut	0.13
Tx4.67.683.02	2024-04-09	14.5	d67	wt	1
Tx4.67.683.01	2024-04-09	14.5	d67	mut	0.255
Tx4.67.683.08	2024-04-09	14.5	d67	wt	1
Tx4.67.683.09	2024-04-09	14.5	d67	mut	0.161
i4.657.3	2023-03-22	14.5	i4d5	wt	1
i4.657.5	2023-03-22	14.5	i4d5	mut	0.058
i4.657.12	2023-03-22	14.5	i4d5	wt	1
i4.657.11	2023-03-22	14.5	i4d5	mut	0.092
d45.675.1	2023-06-07	14.5	i4d5	wt	1
d45.675.6	2023-06-07	14.5	i4d5	mut	0.038
d45.675.10	2023-06-07	14.5	i4d5	wt	1
d45.675.11	2023-06-07	14.5	i4d5	mut	0.055
i4.665.11	2023-05-03	14.5	i4	wt	1
i4.665.03	2023-05-03	14.5	i4	het	0.715
i4.665.01	2023-05-03	14.5	i4	mut	0.108
i4.917.5	2024-11-05	14.5	i4	wt	1
i4.917.7	2024-11-05	14.5	i4	het	0.547
i4.917.6	2024-11-05	14.5	i4	mut	0.066
i4.917.1	2024-11-05	14.5	i4	wt	1
i4.917.2	2024-11-05	14.5	i4	het	0.562
i4.917.3	2024-11-05	14.5	i4	mut	0.094
i4.917.9	2024-11-05	14.5	i4	wt	1
i4.917.11	2024-11-05	14.5	i4	mut	0.077
AG.776.03	2024-03-12	14.5	AG	wt	1
AG.776.04	2024-03-12	14.5	AG	mut	0.047
AG.776.08	2024-03-12	14.5	AG	wt	1
AG.776.11	2024-03-12	14.5	AG	mut	0.075
AG.818.4	2024-04-23	14.5	AG	wt	1
AG.818.7	2024-04-23	14.5	AG	mut	0.08
AG.818.8	2025-04-23	14.5	AG	wt	1
AG.818.9	2025-04-23	14.5	AG	mut	0.038
AG.776.01	2024-03-12	14.5	AG	wt	1
AG.776.06	2024-03-12	14.5	AG	het	0.556
3G.654.4	2023-03-22	14.5	3G	wt	1
3G.654.7	2023-03-22	14.5	3G	mut	0.059
3G.0405.8	2023-04-05	14.5	3G	wt	1
3G.0405.9	2023-04-05	14.5	3G	mut	0.073
3G.806.4	2024-11-12	14.5	3G	wt	1
3G.806.5	2024-11-12	14.5	3G	het	0.543
3G.806.6	2024-11-12	14.5	3G	mut	0.04
3G.637.03	2023-03-08	14.5	3G	wt	1
3G.637.08	2023-03-08	14.5	3G	het	0.514
3G.636.4	2023-02-15	14.5	3G	wt	1
3G.636.8	2023-02-15	14.5	3G	het	0.663
3G.636.7	2023-02-15	14.5	3G	mut	0.16
d7.473.8	2023-06-14	14.5	d7	mut	0.399
d7.473.9	2023-06-14	14.5	d7	wt	1
d7.475.1	2023-05-24	14.5	d7	wt	1
d7.475.2	2023-05-24	14.5	d7	mut	0.333
d7.501.3	2023-05-31	14.5	d7	wt	1
d7.501.5	2023-05-31	14.5	d7	mut	0.286
Tx7.d7.573.1	2024-07-09	14.5	d7	wt	1
Tx7.d7.573.4	2024-07-09	14.5	d7	mut	0.432
Tx7.d7.573.2	2024-07-09	14.5	d7	wt	1
Tx7.d7.573.11	2024-07-09	14.5	d7	mut	0.377
Tx7.d7.573.3	2024-07-09	14.5	d7	wt	1
Tx7.d7.573.7	2024-07-09	14.5	d7	mut	0.324
2G.777.04	2023-03-22	14.5	2G	wt	1
2G.777.07	2023-03-22	14.5	2G	mut	0.621
2G.778.2	2023-05-24	14.5	2G	wt	1
2G.778.5	2023-05-24	14.5	2G	mut	0.692
2G.778.8	2023-05-24	14.5	2G	wt	1
2G.778.7	2023-05-24	14.5	2G	mut	0.671
2G.885.3	2024-05-07	14.5	2G	wt	1
2G.885.1	2024-05-07	14.5	2G	mut	0.681
unk1	2024-10-15	14.5	2G	wt	1
unk2	2024-10-15	14.5	2G	mut	0.699
2g.974.4	2024-10-15	14.5	2G	wt	1
2g.974.3	2024-10-15	14.5	2G	mut	0.663
