# Supplementary material for: Tulp3 quantitative alleles titrate requirements for viability, brain development, and kidney homeostasis but do not suppress Zfp423 mutations in mice
Source: PLoS Genet. 2025 Oct 15;21(10):e1011911. doi: 10.1371/journal.pgen.1011911 (PMC12539727; doi:10.1371/journal.pgen.1011911)
Supplement: S4 Table — Measures used in Fig 1I. Animal data and Western blot data for extracts from postnatal day 29 tissues. Mutant sample measures were adjusted to the intensity of their wild-type control littermate. (XLSX) [file pgen.1011911.s004.xlsx]

## Sheet: S4_Table_organ_Protein
Variant	pair	CollectionDate	Age_days	Organ	ID_WT	GT_WT	ug/ul_WT	ul/40ug_WT	ul_RIPA_WT	ul_LoadingDye_WT	total_ul _WT	Ch700(Tulp3)WT	Ch700bkgdWT	-bkgd(Tulp3)WT	ch800(phospho)WT	ch800bkgdWT	-bkgd(phospho)WT	700/800WT	ID_Mutant	GT_Mutant	ug/ul_Mutant	ul/40ug_Mutant	ul_RIPA_Mutant	ul_loadingDye-Mutant	total_ul_loaded_Mutant	Ch 700(Tulp3)Mutant	Ch700bkgdMutant	-bkgd(Tulp3)Mutant	ch800(phospho)Mutant	ch800bkgdMutant	-bkgd(phospho)Mutant	700/800Mutant	mutant/wt	QuantSystem
i4/∆5	1	2025-06-13	29	brain	i4d5.651	+/+	19.32	2.07039	12.9296	5	20	89900	81	89819	190000	1568	188432	0.476665	i4d5.652	i4/d5	10.3	3.8835	11.1165	5	20	4500	45	4455	355000	1740	353260	0.0126111	0.0264569	Image Studio
i4/∆5	1	2025-06-13	29	fat	i4d5.651	+/+	18.29	2.18699	12.813	5	20	55100	81	55019	174000	1575	172425	0.319089	i4d5.652	i4/d5	2.7	14.8148	0.185185	5	20	5300	48	5252	354000	1675	352325	0.0149067	0.0467163	Image Studio
i4/∆5	1	2025-06-13	29	kidney	i4d5.651	+/+	3.4	11.7647	3.23529	5	20	64277	88	64189	284000	1560	282440	0.227266	i4d5.652	i4/d5	3.2	12.5	2.5	5	20	4900	44	4856	359000	1670	357330	0.0135897	0.0597964	Image Studio
i4/∆5	1	2025-06-13	29	liver	i4d5.651	+/+	22.5	1.77778	13.2222	5	20	85100	60	85040	178000	1575	176425	0.482018	i4d5.652	i4/d5	12.04	3.32226	11.6777	5	20	7300	58	7242	358000	1675	356325	0.0203241	0.0421647	Image Studio
i4/∆5	2	2025-06-13	29	brain	i4d5.649	+/+	8.2	4.87805	10.122	5	20	137000	70	136930	751000	257412	493588	0.277418	i4d5.648	i4/d5	6.8	5.88235	9.11765	5	20	6760	100	6660	627000	3389	623611	0.0106797	0.038497	Image Studio
i4/∆5	2	2025-06-13	29	fat	i4d5.649	+/+	4.9	8.16327	6.83673	5	20	131000	97	130903	773000	3620	769380	0.170141	i4d5.648	i4/d5	2.7	14.8148	0.185185	5	20	6030	130	5900	641000	3260	637740	0.00925142	0.054375	Image Studio
i4/∆5	2	2025-06-13	29	kidney	i4d5.649	+/+	4.2	9.52381	5.47619	5	20	97000	94	96906	805000	306093	498907	0.194237	i4d5.648	i4/d5	10.7	3.73832	11.2617	5	20	6810	120	6690	608000	3105	604895	0.0110598	0.0569397	Image Studio
i4/∆5	2	2025-06-13	29	liver	i4d5.649	+/+	11.6	3.44828	11.5517	5	20	139000	62	138938	846000	3369	842631	0.164886	i4d5.648	i4/d5	7.6	5.26316	9.73684	5	20	6900	158	6742	609000	3071	605929	0.0111267	0.0674813	Image Studio
i4/∆5	3	2025-07-01	29	brain	i4d5.669	+/+	3.1	12.9032	2.09677	5	20	82500	28	82472	860000	112	859888	0.0959102	i4d5.670	i4/d5	3.2	12.5	2.5	5	20	1990	36	1954	418000	210	417790	0.00467699	0.0487643	Image Studio
i4/∆5	3	2025-07-01	29	fat	i4d5.669	+/+	4	10	5	5	20	86000	23	85977	882000	164	881836	0.0974977	i4d5.670	i4/d5	2.9	13.7931	1.2069	5	20	1640	26	1614	443000	242	442758	0.00364533	0.0373889	Image Studio
i4/∆5	3	2025-07-01	29	kidney	i4d5.669	+/+	11.6	3.44828	11.5517	5	20	69900	65	69835	996000	262	995738	0.0701339	i4d5.670	i4/d5	5.4	7.40741	7.59259	5	20	1310	62	1248	505000	260	504740	0.00247256	0.0352548	Image Studio
i4/∆5	3	2025-07-01	29	liver	i4d5.669	+/+	5.5	7.27273	7.72727	5	20	73000	60	72940	804000	175	803825	0.0907411	i4d5.670	i4/d5	8.6	4.65116	10.3488	5	20	1800	58	1742	458000	273	457727	0.00380576	0.0419409	Image Studio
i4/i4	1	2025-06-09	29	brain	i4.1005	+/+	3.7	10.8108	4.18919	5	20	67000	96	66904	288000	1753	286247	0.233728	i4.1004	i4/i4	3.4	11.7647	3.23529	5	20	6527	53	6474	376000	1722	374278	0.0172973	0.0740061	Image Studio
i4/i4	1	2025-06-09	29	fat	i4.1005	+/+	2.9	13.7931	1.2069	5	20	58900	96	58804	281000	1320	279680	0.210255	i4.1004	i4/i4	7.2	5.55556	9.44444	5	20	6030	58	5972	315000	1322	313678	0.0190386	0.0905504	Image Studio
i4/i4	1	2025-06-09	29	kidney	i4.1005	+/+	8.4	4.7619	10.2381	5	20	30300	86	30214	264000	1184	262816	0.114963	i4.1004	i4/i4	8.2	4.87805	10.122	5	20	2800	54	2746	292000	1950	290050	0.00946733	0.0823514	Image Studio
i4/i4	1	2025-06-09	29	liver	i4.1005	+/+	11.5	3.47826	11.5217	5	20	89300	82	89218	324000	1179	322821	0.27637	i4.1004	i4/i4	12.6	3.1746	11.8254	5	20	5900	54	5846	230000	1646	228354	0.0256006	0.0926317	Image Studio
i4/i4	2	2025-06-13	29	brain	i4d5.659	+/+	3.1	12.9032	2.09677	5	20	299000	27	298973	324000	423	323577	0.923962	i4d5.657	i4/i4	2.9	13.7931	1.2069	5	20	17400	72	17328	320000	228	319772	0.0541886	0.0586481	Image Studio
i4/i4	2	2025-06-13	29	fat	i4d5.659	+/+	3.04	13.1579	1.84211	5	20	288000	62	287938	349000	369	348631	0.826088	i4d5.657	i4/i4	3.5	11.4286	3.57143	5	20	11900	58	11842	209000	271	208729	0.0567339	0.0686777	Image Studio
i4/i4	2	2025-06-13	29	kidney	i4d5.659	+/+	6.4	6.25	8.75	5	20	206300	26	206274	335000	201	334799	1.62308	i4d5.657	i4/i4	3.7	10.8108	4.18919	5	20	16920	56	16864	128000	259	127741	0.132017	0.0813375	Image Studio
i4/i4	2	2025-06-13	29	liver	i4d5.659	+/+	5.1	7.84314	7.15686	5	20	283500	29	283471	381600	411	381189	0.743649	i4d5.657	i4/i4	6.8	5.88235	9.11765	5	20	18500	60	18440	321000	207	320793	0.0574826	0.0772979	Image Studio
i4/i4	3	2025-06-13	29	brain	i4d5.663	+/+	11.8	3.38983	11.6102	5	20	158000	22	157978	219000	269	218731	0.722248	i4d5.662	i4/i4	13.4	2.98507	12.0149	5	20	11900	48	11852	218000	271	217729	0.0544346	0.0753684	Image Studio
i4/i4	3	2025-06-13	29	fat	i4d5.663	+/+	2.8	14.2857	0.714286	5	20	99100	26	99074	204000	207	203793	0.48615	i4d5.662	i4/i4	4.9	8.16327	6.83673	5	20	11000	42	10958	217000	254	216746	0.0505569	0.103994	Image Studio
i4/i4	3	2025-06-13	29	kidney	i4d5.663	+/+	9.3	4.30108	10.6989	5	20	99500	28	99472	202000	210	201790	0.492948	i4d5.662	i4/i4	6.9	5.7971	9.2029	5	20	9010	46	8964	227000	383	226617	0.0395557	0.0802432	Image Studio
i4/i4	3	2025-06-13	29	liver	i4d5.663	+/+	17.6	2.27273	12.7273	5	20	119500	30	119470	211000	203	210797	0.566754	i4d5.662	i4/i4	4.23	9.45626	5.54374	5	20	8320	46	8274	297000	358	296642	0.0278922	0.049214	Image Studio
∆7/∆7	1	2025-06-13	29	brain	Tx7.d7.840	+/+	2.8	14.2857	0.714286	5	20	98000	79	97921	409000	358	408642	0.239625	Tx7.d7.841	∆7/∆7	3.4	11.7647	3.23529	5	20	40700	106	40594	421000	3230	417770	0.0966746	0.40344	Image Studio
∆7/∆7	1	2025-06-13	29	fat	Tx7.d7.840	+/+	2.6	15.3846	-0.384615	5	20	106000	60	105940	470000	201	469799	0.225501	Tx7.d7.841	∆7/∆7	3.1	12.9032	2.09677	5	20	44900	85	44815	486000	3239	482761	0.0928306	0.411664	Image Studio
∆7/∆7	1	2025-06-13	29	kidney	Tx7.d7.840	+/+	5.2	7.69231	7.30769	5	20	153000	85	152915	431000	226	430774	0.354977	Tx7.d7.841	∆7/∆7	5.9	6.77966	8.22034	5	20	60600	73	60527	531000	3462	527538	0.114735	0.323217	Image Studio
∆7/∆7	1	2025-06-13	29	liver	Tx7.d7.840	+/+	6.8	5.88235	9.11765	5	20	100000	105	99895	489000	320	488680	0.204418	Tx7.d7.841	∆7/∆7	14	2.85714	12.1429	5	20	52100	110	51990	592000	3601	588399	0.0883584	0.432244	Image Studio
∆7/∆7	2	2025-06-27	29	brain	Tx7.d7.845	+/+	3.06	13.0719	1.9281	5	20	89000	108	88892	494000	3216	490784	0.181122	Tx7.d7.849	∆7/∆7	3.3	12.1212	2.87879	5	20	35100	116	34984	477000	2195	474805	0.0736808	0.406801	Image Studio
∆7/∆7	2	2025-06-27	29	fat	Tx7.d7.845	+/+	3.5964	11.1222	3.87775	5	20	102000	120	101880	380000	3230	376770	0.270404	Tx7.d7.849	∆7/∆7	3.1	12.9032	2.09677	5	20	33500	100	33400	408000	2970	405030	0.082463	0.304963	Image Studio
∆7/∆7	2	2025-06-27	29	kidney	Tx7.d7.845	+/+	9.9	4.0404	10.9596	5	20	91000	135	90865	389000	3201	385799	0.235524	Tx7.d7.849	∆7/∆7	11.8	3.38983	11.6102	5	20	35500	115	35385	426000	2281	423719	0.0835105	0.354573	Image Studio
∆7/∆7	2	2025-06-27	29	liver	Tx7.d7.845	+/+	12	3.33333	11.6667	5	20	81000	160	80840	406000	3075	402925	0.200633	Tx7.d7.849	∆7/∆7	14.3	2.7972	12.2028	5	20	33800	58	33742	421000	2173	418827	0.0805631	0.401545	Image Studio
∆7/∆7	3	2025-07-23	29	brain	Tx7.d7.851	+/+	3	13.3333	1.66667	5	20	20500	44	20456	217000	1172	215828	0.0947792	Tx7.d7.852	∆7/∆7	2.7	14.8148	0.185185	5	20	8210	84	8126	213000	1197	211803	0.0383658	0.404792	Image Studio
∆7/∆7	3	2025-07-23	29	fat	Tx7.d7.851	+/+	2.7	14.8148	0.185185	5	20	19800	94	19706	245000	1780	243220	0.0810213	Tx7.d7.852	∆7/∆7	6.1	6.55738	8.44262	5	20	4910	83	4827	160000	1860	158140	0.0305236	0.376735	Image Studio
∆7/∆7	3	2025-07-23	29	kidney	Tx7.d7.851	+/+	7.2	5.55556	9.44444	5	20	15700	97	15603	335000	1563	333437	0.0467944	Tx7.d7.852	∆7/∆7	8.2	4.87805	10.122	5	20	4940	81	4859	334000	1652	332348	0.0146202	0.312435	Image Studio
∆7/∆7	3	2025-07-23	29	liver	Tx7.d7.851	+/+	13.6	2.94118	12.0588	5	20	17600	98	17502	155000	1789	153211	0.114235	Tx7.d7.852	∆7/∆7	8.8	4.54545	10.4545	5	20	9740	84	9656	225000	1784	223216	0.0432585	0.378682	Image Studio
∆7/∆7	4	2025-07-23	29	brain	Tx7.d7.854	+/+	6	6.66667	8.33333	5	20	26400	94	26306	397000	1726	395274	0.0665513	Tx7.d7.855	∆7/∆7	3.9	10.2564	4.74359	5	20	7480	86	7394	321000	1853	319147	0.023168	0.348123	Image Studio
∆7/∆7	4	2025-07-23	29	fat	Tx7.d7.854	+/+	3.5	11.4286	3.57143	5	20	39800	98	39702	401000	1222	399778	0.0993101	Tx7.d7.855	∆7/∆7	4.7	8.51064	6.48936	5	20	5090	86	5004	135000	1201	133799	0.0373994	0.376592	Image Studio
∆7/∆7	4	2025-07-23	29	kidney	Tx7.d7.854	+/+	14.2	2.8169	12.1831	5	20	36900	94	36806	448000	1172	446828	0.0823717	Tx7.d7.855	∆7/∆7	13	3.07692	11.9231	5	20	4460	84	4376	138000	1297	136703	0.032011	0.388616	Image Studio
∆7/∆7	4	2025-07-23	29	liver	Tx7.d7.854	+/+	14.7	2.72109	12.2789	5	20	25400	94	25306	457000	1586	455414	0.055567	Tx7.d7.855	∆7/∆7	15.6	2.5641	12.4359	5	20	4600	84	4516	200000	1287	198713	0.0227262	0.408988	Image Studio
2G/2G	1	2025-06-10	29	brain	Tx7.2G.1107	+/+	6	6.66667	8.33333	5	20	137000	76	136924	117000	73	116927	1.17102	Tx7.2G.1104	2G/2G	2.7	14.8148	0.185185	5	20	101200	51	101149	141000	72	140928	0.717735	0.612914	Image Studio
2G/2G	1	2025-06-10	29	fat	Tx7.2G.1107	+/+	3.1	12.9032	2.09677	5	20	123000	67	122933	106000	76	105924	1.16058	Tx7.2G.1104	2G/2G	6.7	5.97015	9.02985	5	20	92700	57	92643	117000	73	116927	0.792315	0.68269	Image Studio
2G/2G	1	2025-06-10	29	kidney	Tx7.2G.1107	+/+	7.1	5.6338	9.3662	5	20	124000	56	123944	117000	79	116921	1.06007	Tx7.2G.1104	2G/2G	7.5	5.33333	9.66667	5	20	106700	52	106648	141000	75	140925	0.756771	0.713891	Image Studio
2G/2G	1	2025-06-10	29	liver	Tx7.2G.1107	+/+	8.7	4.5977	10.4023	5	20	129000	96	128904	167000	74	166926	0.772222	Tx7.2G.1104	2G/2G	8.8	4.54545	10.4545	5	20	70600	56	70544	129000	74	128926	0.547167	0.708561	Image Studio
2G/2G	2	2025-07-01	29	brain	Tx7.2G.1122	+/+	5.6	7.14286	7.85714	5	20	74000	67	73933	62600	2632	59968	1.23287	Tx7.2G.1125	2G/2G	7.7	5.19481	9.80519	5	20	52900	68	52832	72700	1180	71520	0.738702	0.599171	Image Studio
2G/2G	2	2025-07-01	29	fat	Tx7.2G.1122	+/+	3.5	11.4286	3.57143	5	20	71000	67	70933	60000	2170	57830	1.22658	Tx7.2G.1125	2G/2G	2.7	14.8148	0.185185	5	20	71000	67	70933	97000	1175	95825	0.740235	0.603496	Image Studio
2G/2G	2	2025-07-01	29	kidney	Tx7.2G.1122	+/+	7.1	5.6338	9.3662	5	20	73100	67	73033	67500	1029	66471	1.09872	Tx7.2G.1125	2G/2G	6.1	6.55738	8.44262	5	20	55700	62	55638	76000	2320	73680	0.75513	0.687282	Image Studio
2G/2G	2	2025-07-01	29	liver	Tx7.2G.1122	+/+	11.7	3.4188	11.5812	5	20	77200	68	77132	70300	1140	69160	1.11527	Tx7.2G.1125	2G/2G	7.2	5.55556	9.44444	5	20	59200	68	59132	77000	1126	75874	0.779345	0.698795	Image Studio
2G/2G	3	2025-07-01	29	brain	Tx7.2G.1119	+/+	3.4	11.7647	3.23529	5	20	166000	107	165893	232000	3104	228896	0.724753	Tx7.2G.1119	2G/2G	5.4	7.40741	7.59259	5	20	43000	76	42924	85200	1298	83902	0.511597	0.705892	Image Studio
2G/2G	3	2025-07-01	29	fat	Tx7.2G.1119	+/+	6	6.66667	8.33333	5	20	207000	117	206883	221000	3062	217938	0.949275	Tx7.2G.1119	2G/2G	4.7	8.51064	6.48936	5	20	50400	83	50317	87600	1340	86260	0.583318	0.614488	Image Studio
2G/2G	3	2025-07-01	29	kidney	Tx7.2G.1119	+/+	6.4	6.25	8.75	5	20	211000	109	210891	234000	3620	230380	0.901709	Tx7.2G.1119	2G/2G	8.5	4.70588	10.2941	5	20	51900	86	51814	87400	1105	86295	0.600429	0.665878	Image Studio
2G/2G	3	2025-07-01	29	liver	Tx7.2G.1119	+/+	8.9	4.49438	10.5056	5	20	167000	67	166933	272000	3363	268637	0.621407	Tx7.2G.1119	2G/2G	8.1	4.93827	10.0617	5	20	42200	62	42138	96000	1071	94929	0.44389	0.71433	Image Studio
