# Supplementary material for: Tulp3 quantitative alleles titrate requirements for viability, brain development, and kidney homeostasis but do not suppress Zfp423 mutations in mice
Source: PLoS Genet. 2025 Oct 15;21(10):e1011911. doi: 10.1371/journal.pgen.1011911 (PMC12539727; doi:10.1371/journal.pgen.1011911)
Supplement: S5 Table — Longitudinal weight measures for paired littermates used to generate Fig 3. Logical variable (e.g., n75) describe whether a specific measure is the first past that postnatal day for that littermate pair. Removed indicates whether a measure was censored due to subsequent animal health problems for which weight change may have been a leading indicator independent of genotype. (XLSX) [file pgen.1011911.s005.xlsx]

## Sheet: S5_Table_Weight_All
wtID	mutID	sex	pair	generation	dob	mom	dad	plate	row	column	allele	alleleClass	Rack	RackCol	RackRow	dateWeighed	age	wtWeight	mutWeight	n75	n100	n150	n175	n200	nFinal	removed	set	ortNoted	toPerfusion	notes
Tx7.2G.157	Tx7.2G.159	F	20	GE4F1	2020-08-10	Tx7.2G.140	Tx7.2G.143	2020-08-25	D	4	2G	weak	4	G	4	2020-09-01	22	10.9	13.3	n	n	n	n	n	n	no	designed
Tx7.2G.157	Tx7.2G.159	F	20	GE4F1	2020-08-10	Tx7.2G.140	Tx7.2G.143	2020-08-25	D	4	2G	weak	4	G	4	2020-09-17	38	18.6	20.3	n	n	n	n	n	n	no	designed
Tx7.2G.157	Tx7.2G.159	F	20	GE4F1	2020-08-10	Tx7.2G.140	Tx7.2G.143	2020-08-25	D	4	2G	weak	4	G	4	2020-11-03	85	24.4	26	y	n	n	n	n	n	no	designed
Tx7.2G.157	Tx7.2G.159	F	20	GE4F1	2020-08-10	Tx7.2G.140	Tx7.2G.143	2020-08-25	D	4	2G	weak	4	G	4	2020-11-13	95	25.2	28.6	n	n	n	n	n	n	no	designed
Tx7.2G.157	Tx7.2G.159	F	20	GE4F1	2020-08-10	Tx7.2G.140	Tx7.2G.143	2020-08-25	D	4	2G	weak	4	G	4	2020-11-18	100	25.7	30.1	n	y	n	n	n	n	no	designed
Tx7.2G.157	Tx7.2G.159	F	20	GE4F1	2020-08-10	Tx7.2G.140	Tx7.2G.143	2020-08-25	D	4	2G	weak	4	G	4	2020-11-25	107	26.3	31.3	n	n	n	n	n	n	no	designed
Tx7.2G.157	Tx7.2G.159	F	20	GE4F1	2020-08-10	Tx7.2G.140	Tx7.2G.143	2020-08-25	D	4	2G	weak	4	G	4	2020-12-02	114	27.2	32.4	n	n	n	n	n	n	no	designed
Tx7.2G.157	Tx7.2G.159	F	20	GE4F1	2020-08-10	Tx7.2G.140	Tx7.2G.143	2020-08-25	D	4	2G	weak	4	G	4	2020-12-09	121	28.4	32.6	n	n	n	n	n	n	no	designed
Tx7.2G.157	Tx7.2G.159	F	20	GE4F1	2020-08-10	Tx7.2G.140	Tx7.2G.143	2020-08-25	D	4	2G	weak	4	G	4	2020-12-16	128	27.9	33.3	n	n	n	n	n	n	no	designed
Tx7.2G.157	Tx7.2G.159	F	20	GE4F1	2020-08-10	Tx7.2G.140	Tx7.2G.143	2020-08-25	D	4	2G	weak	4	G	4	2020-12-23	135	28.2	34.7	n	n	n	n	n	n	no	designed
Tx7.2G.157	Tx7.2G.159	F	20	GE4F1	2020-08-10	Tx7.2G.140	Tx7.2G.143	2020-08-25	D	4	2G	weak	4	G	4	2020-12-30	142	29.9	37.9	n	n	n	n	n	n	no	designed
Tx7.2G.157	Tx7.2G.159	F	20	GE4F1	2020-08-10	Tx7.2G.140	Tx7.2G.143	2020-08-25	D	4	2G	weak	4	G	4	2021-01-06	149	31	35.4	n	n	n	n	n	n	no	designed
Tx7.2G.157	Tx7.2G.159	F	20	GE4F1	2020-08-10	Tx7.2G.140	Tx7.2G.143	2020-08-25	D	4	2G	weak	4	G	4	2021-01-13	156	29.2	35	n	n	y	n	n	n	no	designed
Tx7.2G.157	Tx7.2G.159	F	20	GE4F1	2020-08-10	Tx7.2G.140	Tx7.2G.143	2020-08-25	D	4	2G	weak	4	G	4	2021-01-20	163	30.9	34.5	n	n	n	n	n	n	no	designed
Tx7.2G.157	Tx7.2G.159	F	20	GE4F1	2020-08-10	Tx7.2G.140	Tx7.2G.143	2020-08-25	D	4	2G	weak	4	G	4	2021-01-27	170	31.5	34	n	n	n	n	n	n	no	designed
Tx7.2G.157	Tx7.2G.159	F	20	GE4F1	2020-08-10	Tx7.2G.140	Tx7.2G.143	2020-08-25	D	4	2G	weak	4	G	4	2021-02-03	177	32	34.8	n	n	n	y	n	n	no	designed			157 fd 3/9/21
Tx7.2G.157	Tx7.2G.159	F	20	GE4F1	2020-08-10	Tx7.2G.140	Tx7.2G.143	2020-08-25	D	4	2G	weak	4	G	4	2021-02-10	184	32.9	36.5	n	n	n	n	n	n	no	designed			157 fd 3/9/21
Tx7.2G.157	Tx7.2G.159	F	20	GE4F1	2020-08-10	Tx7.2G.140	Tx7.2G.143	2020-08-25	D	4	2G	weak	4	G	4	2021-02-17	191	31.9	37.2	n	n	n	n	n	n	no	designed			157 fd 3/9/21
Tx7.2G.157	Tx7.2G.159	F	20	GE4F1	2020-08-10	Tx7.2G.140	Tx7.2G.143	2020-08-25	D	4	2G	weak	4	G	4	2021-02-24	198	32.8	37.9	n	n	n	n	n	n	YES	designed			157 fd 3/9/21
Tx7.2G.157	Tx7.2G.159	F	20	GE4F1	2020-08-10	Tx7.2G.140	Tx7.2G.143	2020-08-25	D	4	2G	weak	4	G	4	2021-03-03	205	35.2	40	n	n	n	n	y	y	YES	designed			157 fd 3/9/21
Tx7.2G.184	Tx7.2G.182	F	33	GE4F1	2020-08-28	Tx7.2G.146	Tx7.2G.149	2020-09-10	D	4	2G	weak	4	C	2	2020-09-17	20	12.2	12.7	n	n	n	n	n	n	no	designed
Tx7.2G.184	Tx7.2G.182	F	33	GE4F1	2020-08-28	Tx7.2G.146	Tx7.2G.149	2020-09-10	D	4	2G	weak	4	C	2	2020-11-03	67	26.5	24.5	n	n	n	n	n	n	no	designed
Tx7.2G.184	Tx7.2G.182	F	33	GE4F1	2020-08-28	Tx7.2G.146	Tx7.2G.149	2020-09-10	D	4	2G	weak	4	C	2	2020-11-18	82	27.6	26.8	y	n	n	n	n	n	YES	designed
Tx7.2G.184	Tx7.2G.182	F	33	GE4F1	2020-08-28	Tx7.2G.146	Tx7.2G.149	2020-09-10	D	4	2G	weak	4	C	2	2020-11-25	89	28.1	28.2	n	n	n	n	n	n	YES	designed
Tx7.2G.185	Tx7.2G.183	F	34	GE4F1	2020-08-28	Tx7.2G.146	Tx7.2G.149	2020-09-10	C	6	2G	weak	4	C	2	2020-09-17	20	13.2	8.8	n	n	n	n	n	n	YES	designed
Tx7.2G.185	Tx7.2G.183	F	34	GE4F1	2020-08-28	Tx7.2G.146	Tx7.2G.149	2020-09-10	C	6	2G	weak	4	C	2	2020-11-03	67	25.5	14.7	n	n	n	n	n	n	YES	designed
Tx7.2G.185	Tx7.2G.183	F	34	GE4F1	2020-08-28	Tx7.2G.146	Tx7.2G.149	2020-09-10	C	6	2G	weak	4	C	2	2020-11-13	77	26.6	14.3	n	n	n	n	n	n	YES	designed			183 missing 11/18/20
Tx7.2G.229	Tx7.2G.231	F	49	GE4F1	2020-09-17	Tx7.2G.146	Tx7.2G.149	2020-10-06	F	11	2G	weak	4	C	2	2020-11-18	62	17.8	19.3	n	n	n	n	n	n	no	designed
Tx7.2G.229	Tx7.2G.231	F	49	GE4F1	2020-09-17	Tx7.2G.146	Tx7.2G.149	2020-10-06	F	11	2G	weak	4	C	2	2020-11-25	69	18.1	19.6	n	n	n	n	n	n	YES	designed
Tx7.2G.229	Tx7.2G.231	F	49	GE4F1	2020-09-17	Tx7.2G.146	Tx7.2G.149	2020-10-06	F	11	2G	weak	4	C	2	2020-12-02	76	17.6	20.2	y	n	n	n	n	n	YES	designed
Tx7.2G.229	Tx7.2G.231	F	49	GE4F1	2020-09-17	Tx7.2G.146	Tx7.2G.149	2020-10-06	F	11	2G	weak	4	C	2	2020-12-09	83	18.4	20.6	n	n	n	n	n	n	YES	designed			229 circling
Tx7.2G.229	Tx7.2G.231	F	49	GE4F1	2020-09-17	Tx7.2G.146	Tx7.2G.149	2020-10-06	F	11	2G	weak	4	C	2	2020-12-16	90	19.3	21.3	n	n	n	n	n	n	YES	designed			229 circling
Tx7.2G.229	Tx7.2G.231	F	49	GE4F1	2020-09-17	Tx7.2G.146	Tx7.2G.149	2020-10-06	F	11	2G	weak	4	C	2	2020-12-23	97	19.3	21.3	n	n	n	n	n	n	YES	designed			229 circling
Tx7.2G.229	Tx7.2G.231	F	49	GE4F1	2020-09-17	Tx7.2G.146	Tx7.2G.149	2020-10-06	F	11	2G	weak	4	C	2	2020-12-30	104	19.7	21.6	n	y	n	n	n	y	YES	designed			229 circling; sac 1/4/21
Tx7.2G.233	Tx7.2G.234	M	50	GE4F1	2020-09-17	Tx7.2G.146	Tx7.2G.149	2020-10-06	H	1	2G	weak	4	D	2	2020-11-13	57	26.6	26.3	n	n	n	n	n	n	no	designed
Tx7.2G.233	Tx7.2G.234	M	50	GE4F1	2020-09-17	Tx7.2G.146	Tx7.2G.149	2020-10-06	H	1	2G	weak	4	D	2	2020-11-18	62	28.4	26.1	n	n	n	n	n	n	no	designed
Tx7.2G.233	Tx7.2G.234	M	50	GE4F1	2020-09-17	Tx7.2G.146	Tx7.2G.149	2020-10-06	H	1	2G	weak	4	D	2	2020-11-25	69	29.3	27.4	n	n	n	n	n	n	no	designed
Tx7.2G.233	Tx7.2G.234	M	50	GE4F1	2020-09-17	Tx7.2G.146	Tx7.2G.149	2020-10-06	H	1	2G	weak	4	D	2	2020-12-02	76	29.8	28.4	y	n	n	n	n	n	no	designed
Tx7.2G.233	Tx7.2G.234	M	50	GE4F1	2020-09-17	Tx7.2G.146	Tx7.2G.149	2020-10-06	H	1	2G	weak	4	D	2	2020-12-09	83	29.7	28.8	n	n	n	n	n	n	YES	designed
Tx7.2G.233	Tx7.2G.234	M	50	GE4F1	2020-09-17	Tx7.2G.146	Tx7.2G.149	2020-10-06	H	1	2G	weak	4	D	2	2020-12-16	90	31.3	30.4	n	n	n	n	n	n	YES	designed
Tx7.2G.233	Tx7.2G.234	M	50	GE4F1	2020-09-17	Tx7.2G.146	Tx7.2G.149	2020-10-06	H	1	2G	weak	4	D	2	2020-12-23	97	30.7	31.6	n	n	n	n	n	y	YES	designed			234 bad dermatitis, sac 12/30/20
Tx7.2G.281	Tx7.2G.280	M	81	GE4F1	2020-10-29	Tx7.2G.146	Tx7.2G.149	2020-11-16	D	6	2G	weak	4	B	1	2020-12-09	41	27.2	16.9	n	n	n	n	n	n	YES	designed
Tx7.2G.281	Tx7.2G.280	M	81	GE4F1	2020-10-29	Tx7.2G.146	Tx7.2G.149	2020-11-16	D	6	2G	weak	4	B	1	2020-12-16	48	29	17.4	n	n	n	n	n	n	YES	designed			280 circling
Tx7.2G.281	Tx7.2G.280	M	81	GE4F1	2020-10-29	Tx7.2G.146	Tx7.2G.149	2020-11-16	D	6	2G	weak	4	B	1	2020-12-23	55	30.6	17.3	n	n	n	n	n	n	YES	designed			280 circling, right eye closed
Tx7.2G.281	Tx7.2G.280	M	81	GE4F1	2020-10-29	Tx7.2G.146	Tx7.2G.149	2020-11-16	D	6	2G	weak	4	B	1	2020-12-30	62	29	18.9	n	n	n	n	n	n	YES	designed			280 circling, 281 fight wounds; sac 1/4/21
Tx7.2G.313	Tx7.2G.310	F	95	GE4F1	2020-11-21	Tx7.2G.146	Tx7.2G.149	2020-12-03	D	1	2G	weak	4	G	6	2020-12-23	32	17.4	17.9	n	n	n	n	n	n	no	designed
Tx7.2G.313	Tx7.2G.310	F	95	GE4F1	2020-11-21	Tx7.2G.146	Tx7.2G.149	2020-12-03	D	1	2G	weak	4	G	6	2020-12-30	39	18	18	n	n	n	n	n	n	no	designed
Tx7.2G.313	Tx7.2G.310	F	95	GE4F1	2020-11-21	Tx7.2G.146	Tx7.2G.149	2020-12-03	D	1	2G	weak	4	G	6	2021-01-06	46	20.1	18	n	n	n	n	n	n	no	designed
Tx7.2G.313	Tx7.2G.310	F	95	GE4F1	2020-11-21	Tx7.2G.146	Tx7.2G.149	2020-12-03	D	1	2G	weak	4	G	6	2021-01-13	53	20.5	17.3	n	n	n	n	n	n	no	designed
Tx7.2G.313	Tx7.2G.310	F	95	GE4F1	2020-11-21	Tx7.2G.146	Tx7.2G.149	2020-12-03	D	1	2G	weak	4	G	6	2021-01-20	60	20.9	18.3	n	n	n	n	n	n	no	designed
Tx7.2G.313	Tx7.2G.310	F	95	GE4F1	2020-11-21	Tx7.2G.146	Tx7.2G.149	2020-12-03	D	1	2G	weak	4	G	6	2021-01-27	67	20.9	19.9	n	n	n	n	n	n	no	designed			310 severe circling 2/17/21
Tx7.2G.313	Tx7.2G.310	F	95	GE4F1	2020-11-21	Tx7.2G.146	Tx7.2G.149	2020-12-03	D	1	2G	weak	4	G	6	2021-02-03	74	22.1	19.8	n	n	n	n	n	n	YES	designed			310 severe circling 2/17/21
Tx7.2G.313	Tx7.2G.310	F	95	GE4F1	2020-11-21	Tx7.2G.146	Tx7.2G.149	2020-12-03	D	1	2G	weak	4	G	6	2021-02-10	81	22.4	19.1	y	n	n	n	n	n	YES	designed			310 severe circling 2/17/21
Tx7.2G.313	Tx7.2G.310	F	95	GE4F1	2020-11-21	Tx7.2G.146	Tx7.2G.149	2020-12-03	D	1	2G	weak	4	G	6	2021-02-17	88	22.5	20.2	n	n	n	n	n	y	YES	designed			310 severe circling 2/17/21
Tx7.2G.314	Tx7.2G.312	F	96	GE4F1	2020-11-21	Tx7.2G.146	Tx7.2G.149	2020-12-03	C	2	2G	weak	4	G	6	2020-12-23	32	17.5	17.4	n	n	n	n	n	n	no	designed
Tx7.2G.314	Tx7.2G.312	F	96	GE4F1	2020-11-21	Tx7.2G.146	Tx7.2G.149	2020-12-03	C	2	2G	weak	4	G	6	2020-12-30	39	18.4	18	n	n	n	n	n	n	no	designed
Tx7.2G.314	Tx7.2G.312	F	96	GE4F1	2020-11-21	Tx7.2G.146	Tx7.2G.149	2020-12-03	C	2	2G	weak	4	G	6	2021-01-06	46	18.8	19.9	n	n	n	n	n	n	no	designed
Tx7.2G.314	Tx7.2G.312	F	96	GE4F1	2020-11-21	Tx7.2G.146	Tx7.2G.149	2020-12-03	C	2	2G	weak	4	G	6	2021-01-13	53	19.9	19.7	n	n	n	n	n	n	no	designed
Tx7.2G.314	Tx7.2G.312	F	96	GE4F1	2020-11-21	Tx7.2G.146	Tx7.2G.149	2020-12-03	C	2	2G	weak	4	G	6	2021-01-20	60	20.2	20	n	n	n	n	n	n	no	designed
Tx7.2G.314	Tx7.2G.312	F	96	GE4F1	2020-11-21	Tx7.2G.146	Tx7.2G.149	2020-12-03	C	2	2G	weak	4	G	6	2021-01-27	67	20.9	20.2	n	n	n	n	n	n	no	designed
Tx7.2G.314	Tx7.2G.312	F	96	GE4F1	2020-11-21	Tx7.2G.146	Tx7.2G.149	2020-12-03	C	2	2G	weak	4	G	6	2021-02-03	74	21.3	22	n	n	n	n	n	n	no	designed
Tx7.2G.314	Tx7.2G.312	F	96	GE4F1	2020-11-21	Tx7.2G.146	Tx7.2G.149	2020-12-03	C	2	2G	weak	4	G	6	2021-02-10	81	20.3	19.7	y	n	n	n	n	n	no	designed
Tx7.2G.314	Tx7.2G.312	F	96	GE4F1	2020-11-21	Tx7.2G.146	Tx7.2G.149	2020-12-03	C	2	2G	weak	4	G	6	2021-02-17	88	21.6	19.9	n	n	n	n	n	n	no	designed
Tx7.2G.314	Tx7.2G.312	F	96	GE4F1	2020-11-21	Tx7.2G.146	Tx7.2G.149	2020-12-03	C	2	2G	weak	4	G	6	2021-02-24	95	22.3	21	n	n	n	n	n	n	YES	designed			312 fd 3/11/21
Tx7.2G.314	Tx7.2G.312	F	96	GE4F1	2020-11-21	Tx7.2G.146	Tx7.2G.149	2020-12-03	C	2	2G	weak	4	G	6	2021-03-03	102	21.9	21.5	n	y	n	n	n	y	YES	designed			312 fd 3/11/21
Tx7.2G.318	Tx7.2G.317	M	97	GE4F1	2020-11-21	Tx7.2G.146	Tx7.2G.149	2020-12-03	C	4	2G	weak	4	H	6	2020-12-23	32	21.9	22.4	n	n	n	n	n	n	no	designed
Tx7.2G.318	Tx7.2G.317	M	97	GE4F1	2020-11-21	Tx7.2G.146	Tx7.2G.149	2020-12-03	C	4	2G	weak	4	H	6	2020-12-30	39	23.3	25.2	n	n	n	n	n	n	no	designed
Tx7.2G.318	Tx7.2G.317	M	97	GE4F1	2020-11-21	Tx7.2G.146	Tx7.2G.149	2020-12-03	C	4	2G	weak	4	H	6	2021-01-06	46	22.7	26.8	n	n	n	n	n	n	no	designed
Tx7.2G.318	Tx7.2G.317	M	97	GE4F1	2020-11-21	Tx7.2G.146	Tx7.2G.149	2020-12-03	C	4	2G	weak	4	H	6	2021-01-13	53	23.7	26.9	n	n	n	n	n	n	no	designed
Tx7.2G.318	Tx7.2G.317	M	97	GE4F1	2020-11-21	Tx7.2G.146	Tx7.2G.149	2020-12-03	C	4	2G	weak	4	H	6	2021-01-20	60	25	28.5	n	n	n	n	n	n	no	designed
Tx7.2G.318	Tx7.2G.317	M	97	GE4F1	2020-11-21	Tx7.2G.146	Tx7.2G.149	2020-12-03	C	4	2G	weak	4	H	6	2021-01-27	67	25.4	27.5	n	n	n	n	n	n	no	designed
Tx7.2G.318	Tx7.2G.317	M	97	GE4F1	2020-11-21	Tx7.2G.146	Tx7.2G.149	2020-12-03	C	4	2G	weak	4	H	6	2021-02-03	74	25.5	28.9	n	n	n	n	n	n	no	designed
Tx7.2G.318	Tx7.2G.317	M	97	GE4F1	2020-11-21	Tx7.2G.146	Tx7.2G.149	2020-12-03	C	4	2G	weak	4	H	6	2021-02-10	81	24.5	28.5	y	n	n	n	n	n	no	designed
Tx7.2G.318	Tx7.2G.317	M	97	GE4F1	2020-11-21	Tx7.2G.146	Tx7.2G.149	2020-12-03	C	4	2G	weak	4	H	6	2021-02-17	88	26.7	29.3	n	n	n	n	n	n	no	designed
Tx7.2G.318	Tx7.2G.317	M	97	GE4F1	2020-11-21	Tx7.2G.146	Tx7.2G.149	2020-12-03	C	4	2G	weak	4	H	6	2021-02-24	95	27.1	29	n	n	n	n	n	n	no	designed
Tx7.2G.318	Tx7.2G.317	M	97	GE4F1	2020-11-21	Tx7.2G.146	Tx7.2G.149	2020-12-03	C	4	2G	weak	4	H	6	2021-03-03	102	27.3	29.3	n	y	n	n	n	n	no	designed
Tx7.2G.318	Tx7.2G.317	M	97	GE4F1	2020-11-21	Tx7.2G.146	Tx7.2G.149	2020-12-03	C	4	2G	weak	4	H	6	2021-03-17	116	29.8	32	n	n	n	n	n	n	no	designed
Tx7.2G.318	Tx7.2G.317	M	97	GE4F1	2020-11-21	Tx7.2G.146	Tx7.2G.149	2020-12-03	C	4	2G	weak	4	H	6	2021-03-24	123	32.5	33.3	n	n	n	n	n	n	no	designed
Tx7.2G.318	Tx7.2G.317	M	97	GE4F1	2020-11-21	Tx7.2G.146	Tx7.2G.149	2020-12-03	C	4	2G	weak	4	H	6	2021-03-31	130	32.8	32.9	n	n	n	n	n	n	no	designed
Tx7.2G.318	Tx7.2G.317	M	97	GE4F1	2020-11-21	Tx7.2G.146	Tx7.2G.149	2020-12-03	C	4	2G	weak	4	H	6	2021-04-07	137	33.2	34.3	n	n	n	n	n	n	no	designed
Tx7.2G.318	Tx7.2G.317	M	97	GE4F1	2020-11-21	Tx7.2G.146	Tx7.2G.149	2020-12-03	C	4	2G	weak	4	H	6	2021-04-14	144	33.7	35.9	n	n	n	n	n	n	no	designed
Tx7.2G.318	Tx7.2G.317	M	97	GE4F1	2020-11-21	Tx7.2G.146	Tx7.2G.149	2020-12-03	C	4	2G	weak	4	H	6	2021-04-21	151	32.3	37.4	n	n	y	n	n	n	no	designed
Tx7.2G.318	Tx7.2G.317	M	97	GE4F1	2020-11-21	Tx7.2G.146	Tx7.2G.149	2020-12-03	C	4	2G	weak	4	H	6	2021-04-28	158	36.8	37.6	n	n	n	n	n	n	no	designed
Tx7.2G.318	Tx7.2G.317	M	97	GE4F1	2020-11-21	Tx7.2G.146	Tx7.2G.149	2020-12-03	C	4	2G	weak	4	H	6	2021-05-05	165	36.5	39.1	n	n	n	n	n	n	no	designed
Tx7.2G.318	Tx7.2G.317	M	97	GE4F1	2020-11-21	Tx7.2G.146	Tx7.2G.149	2020-12-03	C	4	2G	weak	4	H	6	2021-05-13	173	37.6	42.2	n	n	n	n	n	n	no	designed
Tx7.2G.318	Tx7.2G.317	M	97	GE4F1	2020-11-21	Tx7.2G.146	Tx7.2G.149	2020-12-03	C	4	2G	weak	4	H	6	2021-05-19	179	36.7	42	n	n	n	y	n	n	no	designed
Tx7.2G.318	Tx7.2G.317	M	97	GE4F1	2020-11-21	Tx7.2G.146	Tx7.2G.149	2020-12-03	C	4	2G	weak	4	H	6	2021-05-26	186	35.5	44.9	n	n	n	n	n	n	no	designed
Tx7.2G.318	Tx7.2G.317	M	97	GE4F1	2020-11-21	Tx7.2G.146	Tx7.2G.149	2020-12-03	C	4	2G	weak	4	H	6	2021-06-10	201	34	47.9	n	n	n	n	y	n	no	designed
Tx7.2G.318	Tx7.2G.317	M	97	GE4F1	2020-11-21	Tx7.2G.146	Tx7.2G.149	2020-12-03	C	4	2G	weak	4	H	6	2021-06-29	220	39.8	47.4	n	n	n	n	n	y	no	designed			perfused
Tx7.2G.343	Tx7.2G.342	M	124	GE4F1	2021-01-04	Tx7.2G.146	Tx7.2G.149	2021-01-08	F	11	2G	weak	4	E	8	2021-01-27	23	20.2	20.9	n	n	n	n	n	n	no	designed
Tx7.2G.343	Tx7.2G.342	M	124	GE4F1	2021-01-04	Tx7.2G.146	Tx7.2G.149	2021-01-08	F	11	2G	weak	4	E	8	2021-02-03	30	25.1	24.9	n	n	n	n	n	n	no	designed
Tx7.2G.343	Tx7.2G.342	M	124	GE4F1	2021-01-04	Tx7.2G.146	Tx7.2G.149	2021-01-08	F	11	2G	weak	4	E	8	2021-02-10	37	25.9	26.1	n	n	n	n	n	n	no	designed
Tx7.2G.343	Tx7.2G.342	M	124	GE4F1	2021-01-04	Tx7.2G.146	Tx7.2G.149	2021-01-08	F	11	2G	weak	4	E	8	2021-02-17	44	26.6	27.7	n	n	n	n	n	n	no	designed
Tx7.2G.343	Tx7.2G.342	M	124	GE4F1	2021-01-04	Tx7.2G.146	Tx7.2G.149	2021-01-08	F	11	2G	weak	4	E	8	2021-02-24	51	28.2	28.8	n	n	n	n	n	n	no	designed
Tx7.2G.343	Tx7.2G.342	M	124	GE4F1	2021-01-04	Tx7.2G.146	Tx7.2G.149	2021-01-08	F	11	2G	weak	4	E	8	2021-03-03	58	29.5	29.4	n	n	n	n	n	n	no	designed
Tx7.2G.343	Tx7.2G.342	M	124	GE4F1	2021-01-04	Tx7.2G.146	Tx7.2G.149	2021-01-08	F	11	2G	weak	4	E	8	2021-03-17	72	31.9	29.8	n	n	n	n	n	n	no	designed
Tx7.2G.343	Tx7.2G.342	M	124	GE4F1	2021-01-04	Tx7.2G.146	Tx7.2G.149	2021-01-08	F	11	2G	weak	4	E	8	2021-03-24	79	32.4	30.6	y	n	n	n	n	n	no	designed
Tx7.2G.343	Tx7.2G.342	M	124	GE4F1	2021-01-04	Tx7.2G.146	Tx7.2G.149	2021-01-08	F	11	2G	weak	4	E	8	2021-03-31	86	32.9	31.2	n	n	n	n	n	n	no	designed
Tx7.2G.343	Tx7.2G.342	M	124	GE4F1	2021-01-04	Tx7.2G.146	Tx7.2G.149	2021-01-08	F	11	2G	weak	4	E	8	2021-04-07	93	34.9	32.3	n	n	n	n	n	n	no	designed
Tx7.2G.343	Tx7.2G.342	M	124	GE4F1	2021-01-04	Tx7.2G.146	Tx7.2G.149	2021-01-08	F	11	2G	weak	4	E	8	2021-04-14	100	35.3	33.3	n	y	n	n	n	n	no	designed
Tx7.2G.343	Tx7.2G.342	M	124	GE4F1	2021-01-04	Tx7.2G.146	Tx7.2G.149	2021-01-08	F	11	2G	weak	4	E	8	2021-04-21	107	36.8	33.6	n	n	n	n	n	n	no	designed
Tx7.2G.343	Tx7.2G.342	M	124	GE4F1	2021-01-04	Tx7.2G.146	Tx7.2G.149	2021-01-08	F	11	2G	weak	4	E	8	2021-04-28	114	37.3	36.1	n	n	n	n	n	n	no	designed
Tx7.2G.343	Tx7.2G.342	M	124	GE4F1	2021-01-04	Tx7.2G.146	Tx7.2G.149	2021-01-08	F	11	2G	weak	4	E	8	2021-05-05	121	35.6	37.2	n	n	n	n	n	n	no	designed
Tx7.2G.343	Tx7.2G.342	M	124	GE4F1	2021-01-04	Tx7.2G.146	Tx7.2G.149	2021-01-08	F	11	2G	weak	4	E	8	2021-05-12	128	37.4	41	n	n	n	n	n	n	no	designed
Tx7.2G.343	Tx7.2G.342	M	124	GE4F1	2021-01-04	Tx7.2G.146	Tx7.2G.149	2021-01-08	F	11	2G	weak	4	E	8	2021-05-19	135	36.8	43.1	n	n	n	n	n	n	no	designed
Tx7.2G.343	Tx7.2G.342	M	124	GE4F1	2021-01-04	Tx7.2G.146	Tx7.2G.149	2021-01-08	F	11	2G	weak	4	E	8	2021-05-26	142	35.5	42.6	n	n	n	n	n	n	no	designed
Tx7.2G.343	Tx7.2G.342	M	124	GE4F1	2021-01-04	Tx7.2G.146	Tx7.2G.149	2021-01-08	F	11	2G	weak	4	E	8	2021-06-10	157	37.2	46.1	n	n	y	n	n	n	no	designed
Tx7.2G.343	Tx7.2G.342	M	124	GE4F1	2021-01-04	Tx7.2G.146	Tx7.2G.149	2021-01-08	F	11	2G	weak	4	E	8	2021-06-16	163	39.9	46.5	n	n	n	n	n	n	no	designed
Tx7.2G.343	Tx7.2G.342	M	124	GE4F1	2021-01-04	Tx7.2G.146	Tx7.2G.149	2021-01-08	F	11	2G	weak	4	E	8	2021-06-23	170	37.8	47	n	n	n	n	n	n	no	designed
Tx7.2G.343	Tx7.2G.342	M	124	GE4F1	2021-01-04	Tx7.2G.146	Tx7.2G.149	2021-01-08	F	11	2G	weak	4	E	8	2021-06-30	177	39.1	47.2	n	n	n	y	n	n	no	designed
Tx7.2G.343	Tx7.2G.342	M	124	GE4F1	2021-01-04	Tx7.2G.146	Tx7.2G.149	2021-01-08	F	11	2G	weak	4	E	8	2021-07-07	184	40.8	48.5	n	n	n	n	n	n	YES	designed			343 protrusion near testicles 6/30/21, 7/7- protrusion larger
Tx7.2G.343	Tx7.2G.342	M	124	GE4F1	2021-01-04	Tx7.2G.146	Tx7.2G.149	2021-01-08	F	11	2G	weak	4	E	8	2021-07-14	191	39.5	49.9	n	n	n	n	n	n	YES	designed			343 protrusion near testicles 6/30/21, 7/7- protrusion larger
Tx7.2G.343	Tx7.2G.342	M	124	GE4F1	2021-01-04	Tx7.2G.146	Tx7.2G.149	2021-01-08	F	11	2G	weak	4	E	8	2021-07-21	198	42	49.9	n	n	n	n	n	n	YES	designed			343 protrusion near testicles 6/30/21, 7/7- protrusion larger, 7/14 burst wound
Tx7.2G.343	Tx7.2G.342	M	124	GE4F1	2021-01-04	Tx7.2G.146	Tx7.2G.149	2021-01-08	F	11	2G	weak	4	E	8	2021-07-27	204	43.5	51.6	n	n	n	n	y	y	YES	designed			perfused
Tx7.2G.248	Tx7.2G.247	M	61	GE4F1	2020-10-08	Tx7.2G.147	Tx7.2G.150	2020-11-02	G	3	2G	weak	4	A	2	2020-11-18	41	22.1	19.5	n	n	n	n	n	n	no	designed
Tx7.2G.248	Tx7.2G.247	M	61	GE4F1	2020-10-08	Tx7.2G.147	Tx7.2G.150	2020-11-02	G	3	2G	weak	4	A	2	2020-11-25	48	23.8	21.1	n	n	n	n	n	n	no	designed
Tx7.2G.248	Tx7.2G.247	M	61	GE4F1	2020-10-08	Tx7.2G.147	Tx7.2G.150	2020-11-02	G	3	2G	weak	4	A	2	2020-12-02	55	25.7	22.7	n	n	n	n	n	n	no	designed
Tx7.2G.248	Tx7.2G.247	M	61	GE4F1	2020-10-08	Tx7.2G.147	Tx7.2G.150	2020-11-02	G	3	2G	weak	4	A	2	2020-12-09	62	26.5	23.4	n	n	n	n	n	n	no	designed
Tx7.2G.248	Tx7.2G.247	M	61	GE4F1	2020-10-08	Tx7.2G.147	Tx7.2G.150	2020-11-02	G	3	2G	weak	4	A	2	2020-12-16	69	27.7	24.4	n	n	n	n	n	n	no	designed
Tx7.2G.248	Tx7.2G.247	M	61	GE4F1	2020-10-08	Tx7.2G.147	Tx7.2G.150	2020-11-02	G	3	2G	weak	4	A	2	2020-12-23	76	28.8	25	y	n	n	n	n	n	no	designed
Tx7.2G.248	Tx7.2G.247	M	61	GE4F1	2020-10-08	Tx7.2G.147	Tx7.2G.150	2020-11-02	G	3	2G	weak	4	A	2	2020-12-30	83	29	25.4	n	n	n	n	n	n	no	designed
Tx7.2G.248	Tx7.2G.247	M	61	GE4F1	2020-10-08	Tx7.2G.147	Tx7.2G.150	2020-11-02	G	3	2G	weak	4	A	2	2021-01-06	90	29.4	25.4	n	n	n	n	n	n	no	designed
Tx7.2G.248	Tx7.2G.247	M	61	GE4F1	2020-10-08	Tx7.2G.147	Tx7.2G.150	2020-11-02	G	3	2G	weak	4	A	2	2021-01-13	97	30.1	25.6	n	n	n	n	n	n	no	designed
Tx7.2G.248	Tx7.2G.247	M	61	GE4F1	2020-10-08	Tx7.2G.147	Tx7.2G.150	2020-11-02	G	3	2G	weak	4	A	2	2021-01-20	104	30.8	26.5	n	y	n	n	n	n	no	designed
Tx7.2G.248	Tx7.2G.247	M	61	GE4F1	2020-10-08	Tx7.2G.147	Tx7.2G.150	2020-11-02	G	3	2G	weak	4	A	2	2021-01-27	111	30.4	26.1	n	n	n	n	n	n	no	designed
Tx7.2G.248	Tx7.2G.247	M	61	GE4F1	2020-10-08	Tx7.2G.147	Tx7.2G.150	2020-11-02	G	3	2G	weak	4	A	2	2021-02-03	118	31.5	26.6	n	n	n	n	n	n	no	designed
Tx7.2G.248	Tx7.2G.247	M	61	GE4F1	2020-10-08	Tx7.2G.147	Tx7.2G.150	2020-11-02	G	3	2G	weak	4	A	2	2021-02-10	125	31.8	26.6	n	n	n	n	n	n	no	designed
Tx7.2G.248	Tx7.2G.247	M	61	GE4F1	2020-10-08	Tx7.2G.147	Tx7.2G.150	2020-11-02	G	3	2G	weak	4	A	2	2021-02-17	132	32	26.4	n	n	n	n	n	n	no	designed
Tx7.2G.248	Tx7.2G.247	M	61	GE4F1	2020-10-08	Tx7.2G.147	Tx7.2G.150	2020-11-02	G	3	2G	weak	4	A	2	2021-02-24	139	31.3	26	n	n	n	n	n	n	no	designed
Tx7.2G.248	Tx7.2G.247	M	61	GE4F1	2020-10-08	Tx7.2G.147	Tx7.2G.150	2020-11-02	G	3	2G	weak	4	A	2	2021-03-03	146	31.7	27.5	n	n	n	n	n	n	no	designed
Tx7.2G.248	Tx7.2G.247	M	61	GE4F1	2020-10-08	Tx7.2G.147	Tx7.2G.150	2020-11-02	G	3	2G	weak	4	A	2	2021-03-17	160	31.6	27.1	n	n	y	n	n	n	no	designed
Tx7.2G.248	Tx7.2G.247	M	61	GE4F1	2020-10-08	Tx7.2G.147	Tx7.2G.150	2020-11-02	G	3	2G	weak	4	A	2	2021-03-24	167	32.4	27.7	n	n	n	n	n	n	no	designed
Tx7.2G.248	Tx7.2G.247	M	61	GE4F1	2020-10-08	Tx7.2G.147	Tx7.2G.150	2020-11-02	G	3	2G	weak	4	A	2	2021-03-31	174	32.9	27	n	n	n	n	n	n	no	designed
Tx7.2G.248	Tx7.2G.247	M	61	GE4F1	2020-10-08	Tx7.2G.147	Tx7.2G.150	2020-11-02	G	3	2G	weak	4	A	2	2021-04-07	181	33.1	26.8	n	n	n	y	n	n	no	designed
Tx7.2G.248	Tx7.2G.247	M	61	GE4F1	2020-10-08	Tx7.2G.147	Tx7.2G.150	2020-11-02	G	3	2G	weak	4	A	2	2021-04-14	188	34.1	27.2	n	n	n	n	n	n	no	designed
Tx7.2G.248	Tx7.2G.247	M	61	GE4F1	2020-10-08	Tx7.2G.147	Tx7.2G.150	2020-11-02	G	3	2G	weak	4	A	2	2021-04-21	195	34	26.2	n	n	n	n	n	n	no	designed
Tx7.2G.248	Tx7.2G.247	M	61	GE4F1	2020-10-08	Tx7.2G.147	Tx7.2G.150	2020-11-02	G	3	2G	weak	4	A	2	2021-05-05	209	34.3	28.1	n	n	n	n	y	y	no	designed			perfused
Tx7.2G.305	Tx7.2G.308	M	94	GE4F1	2020-11-19	Tx7.2G.147	Tx7.2G.150	2020-12-03	B	9	2G	weak	4	F	6	2020-12-23	34	22.8	23.5	n	n	n	n	n	n	no	designed
Tx7.2G.305	Tx7.2G.308	M	94	GE4F1	2020-11-19	Tx7.2G.147	Tx7.2G.150	2020-12-03	B	9	2G	weak	4	F	6	2020-12-30	41	24.9	25.1	n	n	n	n	n	n	no	designed
Tx7.2G.305	Tx7.2G.308	M	94	GE4F1	2020-11-19	Tx7.2G.147	Tx7.2G.150	2020-12-03	B	9	2G	weak	4	F	6	2021-01-06	48	26.8	26.6	n	n	n	n	n	n	no	designed
Tx7.2G.305	Tx7.2G.308	M	94	GE4F1	2020-11-19	Tx7.2G.147	Tx7.2G.150	2020-12-03	B	9	2G	weak	4	F	6	2021-01-13	55	28.3	27.3	n	n	n	n	n	n	no	designed
Tx7.2G.305	Tx7.2G.308	M	94	GE4F1	2020-11-19	Tx7.2G.147	Tx7.2G.150	2020-12-03	B	9	2G	weak	4	F	6	2021-01-20	62	29.3	27.9	n	n	n	n	n	n	no	designed
Tx7.2G.305	Tx7.2G.308	M	94	GE4F1	2020-11-19	Tx7.2G.147	Tx7.2G.150	2020-12-03	B	9	2G	weak	4	F	6	2021-01-27	69	28.7	27.5	n	n	n	n	n	n	no	designed
Tx7.2G.305	Tx7.2G.308	M	94	GE4F1	2020-11-19	Tx7.2G.147	Tx7.2G.150	2020-12-03	B	9	2G	weak	4	F	6	2021-02-03	76	30.5	29.1	y	n	n	n	n	n	no	designed
Tx7.2G.305	Tx7.2G.308	M	94	GE4F1	2020-11-19	Tx7.2G.147	Tx7.2G.150	2020-12-03	B	9	2G	weak	4	F	6	2021-02-10	83	31.4	30.2	n	n	n	n	n	n	no	designed
Tx7.2G.305	Tx7.2G.308	M	94	GE4F1	2020-11-19	Tx7.2G.147	Tx7.2G.150	2020-12-03	B	9	2G	weak	4	F	6	2021-02-17	90	31.9	29.7	n	n	n	n	n	n	no	designed
Tx7.2G.305	Tx7.2G.308	M	94	GE4F1	2020-11-19	Tx7.2G.147	Tx7.2G.150	2020-12-03	B	9	2G	weak	4	F	6	2021-02-24	97	32.5	30.5	n	n	n	n	n	n	YES	designed
Tx7.2G.305	Tx7.2G.308	M	94	GE4F1	2020-11-19	Tx7.2G.147	Tx7.2G.150	2020-12-03	B	9	2G	weak	4	F	6	2021-03-03	104	33.9	31.2	n	y	n	n	n	n	YES	designed
Tx7.2G.305	Tx7.2G.308	M	94	GE4F1	2020-11-19	Tx7.2G.147	Tx7.2G.150	2020-12-03	B	9	2G	weak	4	F	6	2021-03-17	118	33	30.5	n	n	n	n	n	n	YES	designed			308 large dermatitis patch 3/7/21
Tx7.2G.305	Tx7.2G.308	M	94	GE4F1	2020-11-19	Tx7.2G.147	Tx7.2G.150	2020-12-03	B	9	2G	weak	4	F	6	2021-03-24	125	35.2	30.7	n	n	n	n	n	n	YES	designed			308 large dermatitis patch 3/7/21; more on 3/24/21
Tx7.2G.305	Tx7.2G.308	M	94	GE4F1	2020-11-19	Tx7.2G.147	Tx7.2G.150	2020-12-03	B	9	2G	weak	4	F	6	2021-03-31	132	36.2	31.4	n	n	n	n	n	n	YES	designed			308 large dermatitis patch 3/7/21; more on 3/24/21
Tx7.2G.305	Tx7.2G.308	M	94	GE4F1	2020-11-19	Tx7.2G.147	Tx7.2G.150	2020-12-03	B	9	2G	weak	4	F	6	2021-04-07	139	37.2	31.7	n	n	n	n	n	n	YES	designed			308 large dermatitis patch 3/7/21; more on 3/24/21
Tx7.2G.305	Tx7.2G.308	M	94	GE4F1	2020-11-19	Tx7.2G.147	Tx7.2G.150	2020-12-03	B	9	2G	weak	4	F	6	2021-04-14	146	37.5	31	n	n	n	n	n	n	YES	designed			308 large dermatitis patch 3/7/21; more on 3/24/21
Tx7.2G.305	Tx7.2G.308	M	94	GE4F1	2020-11-19	Tx7.2G.147	Tx7.2G.150	2020-12-03	B	9	2G	weak	4	F	6	2021-04-21	153	36.1	31	n	n	y	n	n	n	YES	designed			308 large dermatitis patch 3/7/21; more on 3/24/21
Tx7.2G.305	Tx7.2G.308	M	94	GE4F1	2020-11-19	Tx7.2G.147	Tx7.2G.150	2020-12-03	B	9	2G	weak	4	F	6	2021-04-28	160	35.6	31.6	n	n	n	n	n	n	YES	designed			308 large dermatitis patch 3/7/21; more on 3/24/21
Tx7.2G.305	Tx7.2G.308	M	94	GE4F1	2020-11-19	Tx7.2G.147	Tx7.2G.150	2020-12-03	B	9	2G	weak	4	F	6	2021-05-05	167	37.2	32.3	n	n	n	n	n	n	YES	designed			308 large dermatitis patch 3/7/21; more on 3/24/21
Tx7.2G.305	Tx7.2G.308	M	94	GE4F1	2020-11-19	Tx7.2G.147	Tx7.2G.150	2020-12-03	B	9	2G	weak	4	F	6	2021-05-13	175	39	34.3	n	n	n	y	n	n	YES	designed			308 large dermatitis patch 3/7/21; more on 3/24/21; barbered 5/13/21
Tx7.2G.305	Tx7.2G.308	M	94	GE4F1	2020-11-19	Tx7.2G.147	Tx7.2G.150	2020-12-03	B	9	2G	weak	4	F	6	2021-05-19	181	37.6	34.2	n	n	n	n	n	n	YES	designed			308 large dermatitis patch 3/7/21; more on 3/24/21; barbered 5/13/21, 5/19/21
Tx7.2G.305	Tx7.2G.308	M	94	GE4F1	2020-11-19	Tx7.2G.147	Tx7.2G.150	2020-12-03	B	9	2G	weak	4	F	6	2021-05-26	188	38.3	33.5	n	n	n	n	n	n	YES	designed			308 large dermatitis patch 3/7/21; more on 3/24/21; barbered 5/13/21, 5/19/21
Tx7.2G.305	Tx7.2G.308	M	94	GE4F1	2020-11-19	Tx7.2G.147	Tx7.2G.150	2020-12-03	B	9	2G	weak	4	F	6	2021-06-10	203	39.6	33.7	n	n	n	n	y	n	YES	designed			308 large dermatitis patch 3/7/21; more on 3/24/21; barbered 5/13/21, 5/19/21
Tx7.2G.305	Tx7.2G.308	M	94	GE4F1	2020-11-19	Tx7.2G.147	Tx7.2G.150	2020-12-03	B	9	2G	weak	4	F	6	2021-06-17	210	42.7	35.1	n	n	n	n	n	y	YES	designed			perfused
Tx7.2G.324	Tx7.2G.325	M	109	GE7F1	2020-12-14	Tx7.2G.147	Tx7.2G.150	2020-12-22	F	5	2G	weak	4	D	2	2021-01-06	23	15.2	13.8	n	n	n	n	n	n	no	designed
Tx7.2G.324	Tx7.2G.325	M	109	GE7F1	2020-12-14	Tx7.2G.147	Tx7.2G.150	2020-12-22	F	5	2G	weak	4	D	2	2021-01-13	30	20.1	19.1	n	n	n	n	n	n	no	designed
Tx7.2G.324	Tx7.2G.325	M	109	GE7F1	2020-12-14	Tx7.2G.147	Tx7.2G.150	2020-12-22	F	5	2G	weak	4	D	2	2021-01-20	37	20.9	20.5	n	n	n	n	n	n	no	designed
Tx7.2G.324	Tx7.2G.325	M	109	GE7F1	2020-12-14	Tx7.2G.147	Tx7.2G.150	2020-12-22	F	5	2G	weak	4	D	2	2021-01-27	44	21.3	21.6	n	n	n	n	n	n	no	designed
Tx7.2G.324	Tx7.2G.325	M	109	GE7F1	2020-12-14	Tx7.2G.147	Tx7.2G.150	2020-12-22	F	5	2G	weak	4	D	2	2021-02-03	51	21.7	22.9	n	n	n	n	n	n	no	designed
Tx7.2G.324	Tx7.2G.325	M	109	GE7F1	2020-12-14	Tx7.2G.147	Tx7.2G.150	2020-12-22	F	5	2G	weak	4	D	2	2021-02-10	58	22.4	23.9	n	n	n	n	n	n	no	designed
Tx7.2G.324	Tx7.2G.325	M	109	GE7F1	2020-12-14	Tx7.2G.147	Tx7.2G.150	2020-12-22	F	5	2G	weak	4	D	2	2021-02-17	65	21.6	23.4	n	n	n	n	n	n	no	designed
Tx7.2G.324	Tx7.2G.325	M	109	GE7F1	2020-12-14	Tx7.2G.147	Tx7.2G.150	2020-12-22	F	5	2G	weak	4	D	2	2021-02-24	72	23.5	23.6	n	n	n	n	n	n	no	designed
Tx7.2G.324	Tx7.2G.325	M	109	GE7F1	2020-12-14	Tx7.2G.147	Tx7.2G.150	2020-12-22	F	5	2G	weak	4	D	2	2021-03-03	79	24	24.3	y	n	n	n	n	n	no	designed
Tx7.2G.324	Tx7.2G.325	M	109	GE7F1	2020-12-14	Tx7.2G.147	Tx7.2G.150	2020-12-22	F	5	2G	weak	4	D	2	2021-03-17	93	25	25	n	n	n	n	n	n	no	designed
Tx7.2G.324	Tx7.2G.325	M	109	GE7F1	2020-12-14	Tx7.2G.147	Tx7.2G.150	2020-12-22	F	5	2G	weak	4	D	2	2021-03-24	100	26.7	25.4	n	y	n	n	n	n	no	designed
Tx7.2G.324	Tx7.2G.325	M	109	GE7F1	2020-12-14	Tx7.2G.147	Tx7.2G.150	2020-12-22	F	5	2G	weak	4	D	2	2021-03-31	107	25.2	24.1	n	n	n	n	n	n	no	designed
Tx7.2G.324	Tx7.2G.325	M	109	GE7F1	2020-12-14	Tx7.2G.147	Tx7.2G.150	2020-12-22	F	5	2G	weak	4	D	2	2021-04-07	114	27.6	25.8	n	n	n	n	n	n	no	designed
Tx7.2G.324	Tx7.2G.325	M	109	GE7F1	2020-12-14	Tx7.2G.147	Tx7.2G.150	2020-12-22	F	5	2G	weak	4	D	2	2021-04-14	121	29.1	26.4	n	n	n	n	n	n	no	designed
Tx7.2G.324	Tx7.2G.325	M	109	GE7F1	2020-12-14	Tx7.2G.147	Tx7.2G.150	2020-12-22	F	5	2G	weak	4	D	2	2021-04-21	128	27.4	26.2	n	n	n	n	n	n	no	designed
Tx7.2G.324	Tx7.2G.325	M	109	GE7F1	2020-12-14	Tx7.2G.147	Tx7.2G.150	2020-12-22	F	5	2G	weak	4	D	2	2021-04-28	135	28.5	25.4	n	n	n	n	n	n	no	designed
Tx7.2G.324	Tx7.2G.325	M	109	GE7F1	2020-12-14	Tx7.2G.147	Tx7.2G.150	2020-12-22	F	5	2G	weak	4	D	2	2021-05-05	142	38.3	27	n	n	n	n	n	n	no	designed
Tx7.2G.324	Tx7.2G.325	M	109	GE7F1	2020-12-14	Tx7.2G.147	Tx7.2G.150	2020-12-22	F	5	2G	weak	4	D	2	2021-05-12	149	29.9	26.8	n	n	n	n	n	n	no	designed
Tx7.2G.324	Tx7.2G.325	M	109	GE7F1	2020-12-14	Tx7.2G.147	Tx7.2G.150	2020-12-22	F	5	2G	weak	4	D	2	2021-05-19	156	30.3	27.7	n	n	y	n	n	n	no	designed
Tx7.2G.324	Tx7.2G.325	M	109	GE7F1	2020-12-14	Tx7.2G.147	Tx7.2G.150	2020-12-22	F	5	2G	weak	4	D	2	2021-05-26	163	30.2	27.7	n	n	n	n	n	n	no	designed
Tx7.2G.324	Tx7.2G.325	M	109	GE7F1	2020-12-14	Tx7.2G.147	Tx7.2G.150	2020-12-22	F	5	2G	weak	4	D	2	2021-06-10	178	31.6	30	n	n	n	y	n	n	no	designed
Tx7.2G.324	Tx7.2G.325	M	109	GE7F1	2020-12-14	Tx7.2G.147	Tx7.2G.150	2020-12-22	F	5	2G	weak	4	D	2	2021-06-16	184	34.9	31.2	n	n	n	n	n	n	no	designed	yes		ort seen 6/16/21
Tx7.2G.324	Tx7.2G.325	M	109	GE7F1	2020-12-14	Tx7.2G.147	Tx7.2G.150	2020-12-22	F	5	2G	weak	4	D	2	2021-06-23	191	34.1	30.4	n	n	n	n	n	n	no	designed	yes		ort seen 6/16, 6/23
Tx7.2G.324	Tx7.2G.325	M	109	GE7F1	2020-12-14	Tx7.2G.147	Tx7.2G.150	2020-12-22	F	5	2G	weak	4	D	2	2021-06-30	198	34.1	30.7	n	n	n	n	n	n	no	designed			ort seen 6/16, 6/23
Tx7.2G.324	Tx7.2G.325	M	109	GE7F1	2020-12-14	Tx7.2G.147	Tx7.2G.150	2020-12-22	F	5	2G	weak	4	D	2	2021-07-20	218	36.6	34.2	n	n	n	n	y	y	no	designed			perfused
Tx7.2G.166	Tx7.2G.165	F	27	GE4F1	2020-08-15	Tx7.2G.148	Tx7.2G.145	2020-08-25	C	9	2G	weak	4	H	4	2020-09-03	19	11.8	12	n	n	n	n	n	n	no	designed
Tx7.2G.166	Tx7.2G.165	F	27	GE4F1	2020-08-15	Tx7.2G.148	Tx7.2G.145	2020-08-25	C	9	2G	weak	4	H	4	2020-09-17	33	20.1	20.1	n	n	n	n	n	n	no	designed
Tx7.2G.166	Tx7.2G.165	F	27	GE4F1	2020-08-15	Tx7.2G.148	Tx7.2G.145	2020-08-25	C	9	2G	weak	4	H	4	2020-11-03	80	21	23.2	y	n	n	n	n	n	no	designed
Tx7.2G.166	Tx7.2G.165	F	27	GE4F1	2020-08-15	Tx7.2G.148	Tx7.2G.145	2020-08-25	C	9	2G	weak	4	H	4	2020-11-18	95	21.3	23.9	n	n	n	n	n	n	no	designed
Tx7.2G.166	Tx7.2G.165	F	27	GE4F1	2020-08-15	Tx7.2G.148	Tx7.2G.145	2020-08-25	C	9	2G	weak	4	H	4	2020-11-25	102	22.1	23.6	n	y	n	n	n	n	no	designed
Tx7.2G.166	Tx7.2G.165	F	27	GE4F1	2020-08-15	Tx7.2G.148	Tx7.2G.145	2020-08-25	C	9	2G	weak	4	H	4	2020-12-02	109	22.2	23.9	n	n	n	n	n	n	no	designed
Tx7.2G.166	Tx7.2G.165	F	27	GE4F1	2020-08-15	Tx7.2G.148	Tx7.2G.145	2020-08-25	C	9	2G	weak	4	H	4	2020-12-09	116	21.9	24.4	n	n	n	n	n	n	no	designed
Tx7.2G.166	Tx7.2G.165	F	27	GE4F1	2020-08-15	Tx7.2G.148	Tx7.2G.145	2020-08-25	C	9	2G	weak	4	H	4	2020-12-16	123	23.4	25.2	n	n	n	n	n	n	no	designed
Tx7.2G.166	Tx7.2G.165	F	27	GE4F1	2020-08-15	Tx7.2G.148	Tx7.2G.145	2020-08-25	C	9	2G	weak	4	H	4	2020-12-23	130	23.8	26.1	n	n	n	n	n	n	no	designed
Tx7.2G.166	Tx7.2G.165	F	27	GE4F1	2020-08-15	Tx7.2G.148	Tx7.2G.145	2020-08-25	C	9	2G	weak	4	H	4	2020-12-30	137	26.4	26.3	n	n	n	n	n	n	no	designed
Tx7.2G.166	Tx7.2G.165	F	27	GE4F1	2020-08-15	Tx7.2G.148	Tx7.2G.145	2020-08-25	C	9	2G	weak	4	H	4	2021-01-06	144	24.6	26.6	n	n	n	n	n	n	no	designed
Tx7.2G.166	Tx7.2G.165	F	27	GE4F1	2020-08-15	Tx7.2G.148	Tx7.2G.145	2020-08-25	C	9	2G	weak	4	H	4	2021-01-13	151	25.8	27.1	n	n	y	n	n	n	no	designed
Tx7.2G.166	Tx7.2G.165	F	27	GE4F1	2020-08-15	Tx7.2G.148	Tx7.2G.145	2020-08-25	C	9	2G	weak	4	H	4	2021-01-20	158	27.3	28.9	n	n	n	n	n	n	no	designed
Tx7.2G.166	Tx7.2G.165	F	27	GE4F1	2020-08-15	Tx7.2G.148	Tx7.2G.145	2020-08-25	C	9	2G	weak	4	H	4	2021-01-27	165	26.2	30.2	n	n	n	n	n	n	no	designed
Tx7.2G.166	Tx7.2G.165	F	27	GE4F1	2020-08-15	Tx7.2G.148	Tx7.2G.145	2020-08-25	C	9	2G	weak	4	H	4	2021-02-03	172	27.8	28.3	n	n	n	n	n	n	no	designed
Tx7.2G.166	Tx7.2G.165	F	27	GE4F1	2020-08-15	Tx7.2G.148	Tx7.2G.145	2020-08-25	C	9	2G	weak	4	H	4	2021-02-10	179	28.2	30.8	n	n	n	y	n	n	no	designed
Tx7.2G.166	Tx7.2G.165	F	27	GE4F1	2020-08-15	Tx7.2G.148	Tx7.2G.145	2020-08-25	C	9	2G	weak	4	H	4	2021-02-17	186	26.1	29.6	n	n	n	n	n	n	no	designed
Tx7.2G.166	Tx7.2G.165	F	27	GE4F1	2020-08-15	Tx7.2G.148	Tx7.2G.145	2020-08-25	C	9	2G	weak	4	H	4	2021-02-24	193	27.9	29.7	n	n	n	n	n	n	no	designed
Tx7.2G.166	Tx7.2G.165	F	27	GE4F1	2020-08-15	Tx7.2G.148	Tx7.2G.145	2020-08-25	C	9	2G	weak	4	H	4	2021-03-03	200	29.8	31.9	n	n	n	n	y	n	no	designed
Tx7.2G.166	Tx7.2G.165	F	27	GE4F1	2020-08-15	Tx7.2G.148	Tx7.2G.145	2020-08-25	C	9	2G	weak	4	H	4	2021-03-17	214	28.1	32	n	n	n	n	n	n	no	designed
Tx7.2G.166	Tx7.2G.165	F	27	GE4F1	2020-08-15	Tx7.2G.148	Tx7.2G.145	2020-08-25	C	9	2G	weak	4	H	4	2021-03-24	221	30	33.6	n	n	n	n	n	n	no	designed
Tx7.2G.166	Tx7.2G.165	F	27	GE4F1	2020-08-15	Tx7.2G.148	Tx7.2G.145	2020-08-25	C	9	2G	weak	4	H	4	2021-03-29	226	31.8	33.5	n	n	n	n	n	y	no	designed			perfused
Tx7.2G.214	Tx7.2G.211	M	93	GE4F1	2020-09-03	Tx7.2G.148	Tx7.2G.145	2020-09-17	B	12	2G	weak	4	E	6	2020-12-23	111	27.2	28.9	y	y	n	n	n	n	no	designed
Tx7.2G.214	Tx7.2G.211	M	93	GE4F1	2020-09-03	Tx7.2G.148	Tx7.2G.145	2020-09-17	B	12	2G	weak	4	E	6	2020-12-30	118	28.1	29.8	n	n	n	n	n	n	no	designed
Tx7.2G.214	Tx7.2G.211	M	93	GE4F1	2020-09-03	Tx7.2G.148	Tx7.2G.145	2020-09-17	B	12	2G	weak	4	E	6	2021-01-06	125	28.8	30.2	n	n	n	n	n	n	no	designed
Tx7.2G.214	Tx7.2G.211	M	93	GE4F1	2020-09-03	Tx7.2G.148	Tx7.2G.145	2020-09-17	B	12	2G	weak	4	E	6	2021-01-13	132	28.9	29.4	n	n	n	n	n	n	no	designed
Tx7.2G.214	Tx7.2G.211	M	93	GE4F1	2020-09-03	Tx7.2G.148	Tx7.2G.145	2020-09-17	B	12	2G	weak	4	E	6	2021-01-20	139	29	30.3	n	n	n	n	n	n	no	designed
Tx7.2G.214	Tx7.2G.211	M	93	GE4F1	2020-09-03	Tx7.2G.148	Tx7.2G.145	2020-09-17	B	12	2G	weak	4	E	6	2021-01-27	146	29.5	31	n	n	n	n	n	n	no	designed
Tx7.2G.214	Tx7.2G.211	M	93	GE4F1	2020-09-03	Tx7.2G.148	Tx7.2G.145	2020-09-17	B	12	2G	weak	4	E	6	2021-02-03	153	29.7	32.2	n	n	y	n	n	n	no	designed
Tx7.2G.214	Tx7.2G.211	M	93	GE4F1	2020-09-03	Tx7.2G.148	Tx7.2G.145	2020-09-17	B	12	2G	weak	4	E	6	2021-02-10	160	29.9	31.7	n	n	n	n	n	n	no	designed
Tx7.2G.214	Tx7.2G.211	M	93	GE4F1	2020-09-03	Tx7.2G.148	Tx7.2G.145	2020-09-17	B	12	2G	weak	4	E	6	2021-02-17	167	29.4	30.9	n	n	n	n	n	n	no	designed
Tx7.2G.214	Tx7.2G.211	M	93	GE4F1	2020-09-03	Tx7.2G.148	Tx7.2G.145	2020-09-17	B	12	2G	weak	4	E	6	2021-02-24	174	30.2	31.2	n	n	n	n	n	n	no	designed
Tx7.2G.214	Tx7.2G.211	M	93	GE4F1	2020-09-03	Tx7.2G.148	Tx7.2G.145	2020-09-17	B	12	2G	weak	4	E	6	2021-03-03	181	30.6	31.6	n	n	n	y	n	n	no	designed
Tx7.2G.214	Tx7.2G.211	M	93	GE4F1	2020-09-03	Tx7.2G.148	Tx7.2G.145	2020-09-17	B	12	2G	weak	4	E	6	2021-03-17	195	30.8	33	n	n	n	n	n	n	no	designed
Tx7.2G.214	Tx7.2G.211	M	93	GE4F1	2020-09-03	Tx7.2G.148	Tx7.2G.145	2020-09-17	B	12	2G	weak	4	E	6	2021-03-24	202	30.7	33.1	n	n	n	n	y	n	no	designed
Tx7.2G.214	Tx7.2G.211	M	93	GE4F1	2020-09-03	Tx7.2G.148	Tx7.2G.145	2020-09-17	B	12	2G	weak	4	E	6	2021-03-31	209	31	33.4	n	n	n	n	n	n	no	designed
Tx7.2G.214	Tx7.2G.211	M	93	GE4F1	2020-09-03	Tx7.2G.148	Tx7.2G.145	2020-09-17	B	12	2G	weak	4	E	6	2021-04-07	216	32	34.2	n	n	n	n	n	n	no	designed
Tx7.2G.214	Tx7.2G.211	M	93	GE4F1	2020-09-03	Tx7.2G.148	Tx7.2G.145	2020-09-17	B	12	2G	weak	4	E	6	2021-04-14	223	32.3	36	n	n	n	n	n	n	no	designed
Tx7.2G.214	Tx7.2G.211	M	93	GE4F1	2020-09-03	Tx7.2G.148	Tx7.2G.145	2020-09-17	B	12	2G	weak	4	E	6	2021-04-28	235	32.5	35.7	n	n	n	n	n	y	no	designed			perfused
Tx7.2G.254	Tx7.2G.253	F	63	GE4F1	2020-10-15	Tx7.2G.148	Tx7.2G.145	2020-11-02	H	5	2G	weak	4	F	1	2020-11-13	29	17.4	18.7	n	n	n	n	n	n	no	designed
Tx7.2G.254	Tx7.2G.253	F	63	GE4F1	2020-10-15	Tx7.2G.148	Tx7.2G.145	2020-11-02	H	5	2G	weak	4	F	1	2020-11-18	34	18.8	20.2	n	n	n	n	n	n	no	designed
Tx7.2G.254	Tx7.2G.253	F	63	GE4F1	2020-10-15	Tx7.2G.148	Tx7.2G.145	2020-11-02	H	5	2G	weak	4	F	1	2020-11-25	41	18.6	20.1	n	n	n	n	n	n	no	designed
Tx7.2G.254	Tx7.2G.253	F	63	GE4F1	2020-10-15	Tx7.2G.148	Tx7.2G.145	2020-11-02	H	5	2G	weak	4	F	1	2020-12-02	48	20.1	20.1	n	n	n	n	n	n	no	designed
Tx7.2G.254	Tx7.2G.253	F	63	GE4F1	2020-10-15	Tx7.2G.148	Tx7.2G.145	2020-11-02	H	5	2G	weak	4	F	1	2020-12-09	55	19.7	20.3	n	n	n	n	n	n	no	designed
Tx7.2G.254	Tx7.2G.253	F	63	GE4F1	2020-10-15	Tx7.2G.148	Tx7.2G.145	2020-11-02	H	5	2G	weak	4	F	1	2020-12-16	62	19.8	20.9	n	n	n	n	n	n	no	designed
Tx7.2G.254	Tx7.2G.253	F	63	GE4F1	2020-10-15	Tx7.2G.148	Tx7.2G.145	2020-11-02	H	5	2G	weak	4	F	1	2020-12-23	69	20.6	22.1	n	n	n	n	n	n	no	designed
Tx7.2G.254	Tx7.2G.253	F	63	GE4F1	2020-10-15	Tx7.2G.148	Tx7.2G.145	2020-11-02	H	5	2G	weak	4	F	1	2020-12-30	76	20.7	22.7	y	n	n	n	n	n	no	designed
Tx7.2G.254	Tx7.2G.253	F	63	GE4F1	2020-10-15	Tx7.2G.148	Tx7.2G.145	2020-11-02	H	5	2G	weak	4	F	1	2021-01-06	83	21.6	24.8	n	n	n	n	n	n	no	designed
Tx7.2G.254	Tx7.2G.253	F	63	GE4F1	2020-10-15	Tx7.2G.148	Tx7.2G.145	2020-11-02	H	5	2G	weak	4	F	1	2021-01-13	90	22.5	24.4	n	n	n	n	n	n	no	designed
Tx7.2G.254	Tx7.2G.253	F	63	GE4F1	2020-10-15	Tx7.2G.148	Tx7.2G.145	2020-11-02	H	5	2G	weak	4	F	1	2021-01-20	97	21.1	24.8	n	n	n	n	n	n	no	designed
Tx7.2G.254	Tx7.2G.253	F	63	GE4F1	2020-10-15	Tx7.2G.148	Tx7.2G.145	2020-11-02	H	5	2G	weak	4	F	1	2021-01-27	104	22.1	25.4	n	y	n	n	n	n	no	designed
Tx7.2G.254	Tx7.2G.253	F	63	GE4F1	2020-10-15	Tx7.2G.148	Tx7.2G.145	2020-11-02	H	5	2G	weak	4	F	1	2021-02-03	111	22.3	28.6	n	n	n	n	n	n	no	designed
Tx7.2G.254	Tx7.2G.253	F	63	GE4F1	2020-10-15	Tx7.2G.148	Tx7.2G.145	2020-11-02	H	5	2G	weak	4	F	1	2021-02-10	118	22.8	35.9	n	n	n	n	n	n	no	designed
Tx7.2G.254	Tx7.2G.253	F	63	GE4F1	2020-10-15	Tx7.2G.148	Tx7.2G.145	2020-11-02	H	5	2G	weak	4	F	1	2021-02-17	125	23.8	36.7	n	n	n	n	n	n	no	designed
Tx7.2G.254	Tx7.2G.253	F	63	GE4F1	2020-10-15	Tx7.2G.148	Tx7.2G.145	2020-11-02	H	5	2G	weak	4	F	1	2021-02-24	132	27	39.6	n	n	n	n	n	n	no	designed			check health - large difference; 254 3/3/21- red line back
Tx7.2G.254	Tx7.2G.253	F	63	GE4F1	2020-10-15	Tx7.2G.148	Tx7.2G.145	2020-11-02	H	5	2G	weak	4	F	1	2021-03-03	139	29.1	42.5	n	n	n	n	n	n	no	designed			check health - large difference; 254 3/3/21- red line back
Tx7.2G.254	Tx7.2G.253	F	63	GE4F1	2020-10-15	Tx7.2G.148	Tx7.2G.145	2020-11-02	H	5	2G	weak	4	F	1	2021-03-17	153	35.5	49.7	n	n	y	n	n	n	no	designed			check health - large difference; 254 3/3/21- red line back
Tx7.2G.254	Tx7.2G.253	F	63	GE4F1	2020-10-15	Tx7.2G.148	Tx7.2G.145	2020-11-02	H	5	2G	weak	4	F	1	2021-03-24	160	36.3	47	n	n	n	n	n	n	no	designed			check health - large difference; 254 3/3/21- red line back
Tx7.2G.254	Tx7.2G.253	F	63	GE4F1	2020-10-15	Tx7.2G.148	Tx7.2G.145	2020-11-02	H	5	2G	weak	4	F	1	2021-03-31	167	41.2	49.2	n	n	n	n	n	n	no	designed			check health - large difference; 254 3/3/21- red line back
Tx7.2G.254	Tx7.2G.253	F	63	GE4F1	2020-10-15	Tx7.2G.148	Tx7.2G.145	2020-11-02	H	5	2G	weak	4	F	1	2021-04-07	174	42.2	51.5	n	n	n	n	n	n	no	designed			check health - large difference; 254 3/3/21- red line back
Tx7.2G.254	Tx7.2G.253	F	63	GE4F1	2020-10-15	Tx7.2G.148	Tx7.2G.145	2020-11-02	H	5	2G	weak	4	F	1	2021-04-14	181	46.9	54.2	n	n	n	y	n	n	no	designed			check health - large difference; 254 3/3/21- red line back
Tx7.2G.254	Tx7.2G.253	F	63	GE4F1	2020-10-15	Tx7.2G.148	Tx7.2G.145	2020-11-02	H	5	2G	weak	4	F	1	2021-04-21	188	50.4	52.8	n	n	n	n	n	n	no	designed			check health - large difference; 254 3/3/21- red line back
Tx7.2G.254	Tx7.2G.253	F	63	GE4F1	2020-10-15	Tx7.2G.148	Tx7.2G.145	2020-11-02	H	5	2G	weak	4	F	1	2021-04-28	195	52.5	50.5	n	n	n	n	n	n	no	designed			check health - large difference; 254 3/3/21- red line back
Tx7.2G.254	Tx7.2G.253	F	63	GE4F1	2020-10-15	Tx7.2G.148	Tx7.2G.145	2020-11-02	H	5	2G	weak	4	F	1	2021-05-03	200	54.3	50.5	n	n	n	n	y	n	no	designed			check health - large difference; 254 3/3/21- red line back; perfused
Tx7.2G.254	Tx7.2G.253	F	63	GE4F1	2020-10-15	Tx7.2G.148	Tx7.2G.145	2020-11-02	H	5	2G	weak	4	F	1	2021-05-12	209	54.6	52	n	n	n	n	n	y	no	designed			perfused
Tx7.2G.285	Tx7.2G.286	F	82	GE4F1	2020-11-06	Tx7.2G.148	Tx7.2G.145	2020-11-16	D	8	2G	weak	4	G	1	2020-12-09	33	17.3	15.8	n	n	n	n	n	n	no	designed
Tx7.2G.285	Tx7.2G.286	F	82	GE4F1	2020-11-06	Tx7.2G.148	Tx7.2G.145	2020-11-16	D	8	2G	weak	4	G	1	2020-12-16	40	17.7	17	n	n	n	n	n	n	no	designed
Tx7.2G.285	Tx7.2G.286	F	82	GE4F1	2020-11-06	Tx7.2G.148	Tx7.2G.145	2020-11-16	D	8	2G	weak	4	G	1	2020-12-23	47	17.3	17.1	n	n	n	n	n	n	no	designed
Tx7.2G.285	Tx7.2G.286	F	82	GE4F1	2020-11-06	Tx7.2G.148	Tx7.2G.145	2020-11-16	D	8	2G	weak	4	G	1	2020-12-30	54	16.9	17.3	n	n	n	n	n	n	no	designed
Tx7.2G.285	Tx7.2G.286	F	82	GE4F1	2020-11-06	Tx7.2G.148	Tx7.2G.145	2020-11-16	D	8	2G	weak	4	G	1	2021-01-06	61	17.9	17.8	n	n	n	n	n	n	no	designed
Tx7.2G.285	Tx7.2G.286	F	82	GE4F1	2020-11-06	Tx7.2G.148	Tx7.2G.145	2020-11-16	D	8	2G	weak	4	G	1	2021-01-13	68	18.5	18.5	n	n	n	n	n	n	no	designed
Tx7.2G.285	Tx7.2G.286	F	82	GE4F1	2020-11-06	Tx7.2G.148	Tx7.2G.145	2020-11-16	D	8	2G	weak	4	G	1	2021-01-20	75	19	18.9	y	n	n	n	n	n	no	designed
Tx7.2G.285	Tx7.2G.286	F	82	GE4F1	2020-11-06	Tx7.2G.148	Tx7.2G.145	2020-11-16	D	8	2G	weak	4	G	1	2021-01-27	82	19.2	19.3	n	n	n	n	n	n	no	designed
Tx7.2G.285	Tx7.2G.286	F	82	GE4F1	2020-11-06	Tx7.2G.148	Tx7.2G.145	2020-11-16	D	8	2G	weak	4	G	1	2021-02-03	89	19.4	19	n	n	n	n	n	n	no	designed
Tx7.2G.285	Tx7.2G.286	F	82	GE4F1	2020-11-06	Tx7.2G.148	Tx7.2G.145	2020-11-16	D	8	2G	weak	4	G	1	2021-02-10	96	19.1	18.2	n	n	n	n	n	n	no	designed
Tx7.2G.285	Tx7.2G.286	F	82	GE4F1	2020-11-06	Tx7.2G.148	Tx7.2G.145	2020-11-16	D	8	2G	weak	4	G	1	2021-02-17	103	19.3	18.8	n	y	n	n	n	n	no	designed
Tx7.2G.285	Tx7.2G.286	F	82	GE4F1	2020-11-06	Tx7.2G.148	Tx7.2G.145	2020-11-16	D	8	2G	weak	4	G	1	2021-02-24	110	20	19.2	n	n	n	n	n	n	no	designed
Tx7.2G.285	Tx7.2G.286	F	82	GE4F1	2020-11-06	Tx7.2G.148	Tx7.2G.145	2020-11-16	D	8	2G	weak	4	G	1	2021-03-03	117	19.9	19.6	n	n	n	n	n	n	no	designed
Tx7.2G.285	Tx7.2G.286	F	82	GE4F1	2020-11-06	Tx7.2G.148	Tx7.2G.145	2020-11-16	D	8	2G	weak	4	G	1	2021-03-17	131	21	29.9	n	n	n	n	n	n	no	designed
Tx7.2G.285	Tx7.2G.286	F	82	GE4F1	2020-11-06	Tx7.2G.148	Tx7.2G.145	2020-11-16	D	8	2G	weak	4	G	1	2021-03-24	138	20.7	20	n	n	n	n	n	n	no	designed
Tx7.2G.285	Tx7.2G.286	F	82	GE4F1	2020-11-06	Tx7.2G.148	Tx7.2G.145	2020-11-16	D	8	2G	weak	4	G	1	2021-03-31	145	21.3	21.2	n	n	n	n	n	n	no	designed
Tx7.2G.285	Tx7.2G.286	F	82	GE4F1	2020-11-06	Tx7.2G.148	Tx7.2G.145	2020-11-16	D	8	2G	weak	4	G	1	2021-04-07	152	22.3	20.6	n	n	y	n	n	n	YES	designed			285 fd 4/21/21
Tx7.2G.285	Tx7.2G.286	F	82	GE4F1	2020-11-06	Tx7.2G.148	Tx7.2G.145	2020-11-16	D	8	2G	weak	4	G	1	2021-04-14	159	23.9	21.6	n	n	n	n	n	y	YES	designed			285 fd 4/21/21
Tx7.2G.288?	Tx7.2G.289?	M	83	GE4F1	2020-11-06	Tx7.2G.148	Tx7.2G.145	2020-11-16	C	10	2G	weak	4	H	1	2020-12-09	33	19.4	19.8	n	n	n	n	n	n	no	designed
Tx7.2G.288?	Tx7.2G.289?	M	83	GE4F1	2020-11-06	Tx7.2G.148	Tx7.2G.145	2020-11-16	C	10	2G	weak	4	H	1	2020-12-16	40	21.2	22.3	n	n	n	n	n	n	no	designed
Tx7.2G.288?	Tx7.2G.289?	M	83	GE4F1	2020-11-06	Tx7.2G.148	Tx7.2G.145	2020-11-16	C	10	2G	weak	4	H	1	2020-12-23	47	23	24	n	n	n	n	n	n	no	designed
Tx7.2G.288?	Tx7.2G.289?	M	83	GE4F1	2020-11-06	Tx7.2G.148	Tx7.2G.145	2020-11-16	C	10	2G	weak	4	H	1	2020-12-30	54	24.4	24.8	n	n	n	n	n	n	no	designed			need to verify genotypes
Tx7.2G.288?	Tx7.2G.289?	M	83	GE4F1	2020-11-06	Tx7.2G.148	Tx7.2G.145	2020-11-16	C	10	2G	weak	4	H	1	2021-01-06	61	24.3	25.4	n	n	n	n	n	n	no	designed			need to verify genotypes
Tx7.2G.288?	Tx7.2G.289?	M	83	GE4F1	2020-11-06	Tx7.2G.148	Tx7.2G.145	2020-11-16	C	10	2G	weak	4	H	1	2021-01-13	68	25	26.2	n	n	n	n	n	n	no	designed			need to verify genotypes
Tx7.2G.288?	Tx7.2G.289?	M	83	GE4F1	2020-11-06	Tx7.2G.148	Tx7.2G.145	2020-11-16	C	10	2G	weak	4	H	1	2021-01-20	75	25.1	26.3	y	n	n	n	n	n	no	designed			need to verify genotypes
Tx7.2G.288?	Tx7.2G.289?	M	83	GE4F1	2020-11-06	Tx7.2G.148	Tx7.2G.145	2020-11-16	C	10	2G	weak	4	H	1	2021-01-27	82	25.1	25.8	n	n	n	n	n	n	no	designed			need to verify genotypes
Tx7.2G.288?	Tx7.2G.289?	M	83	GE4F1	2020-11-06	Tx7.2G.148	Tx7.2G.145	2020-11-16	C	10	2G	weak	4	H	1	2021-02-03	89	26.5	27.1	n	n	n	n	n	n	no	designed			need to verify genotypes
Tx7.2G.288?	Tx7.2G.289?	M	83	GE4F1	2020-11-06	Tx7.2G.148	Tx7.2G.145	2020-11-16	C	10	2G	weak	4	H	1	2021-02-10	96	25.1	26.5	n	n	n	n	n	n	no	designed			need to verify genotypes
Tx7.2G.288?	Tx7.2G.289?	M	83	GE4F1	2020-11-06	Tx7.2G.148	Tx7.2G.145	2020-11-16	C	10	2G	weak	4	H	1	2021-02-17	103	26	27.2	n	y	n	n	n	n	no	designed			need to verify genotypes
Tx7.2G.288?	Tx7.2G.289?	M	83	GE4F1	2020-11-06	Tx7.2G.148	Tx7.2G.145	2020-11-16	C	10	2G	weak	4	H	1	2021-02-24	110	26.2	27.9	n	n	n	n	n	n	no	designed			need to verify genotypes
Tx7.2G.288?	Tx7.2G.289?	M	83	GE4F1	2020-11-06	Tx7.2G.148	Tx7.2G.145	2020-11-16	C	10	2G	weak	4	H	1	2021-03-03	117	26.5	29.3	n	n	n	n	n	n	no	designed			need to verify genotypes
Tx7.2G.288?	Tx7.2G.289?	M	83	GE4F1	2020-11-06	Tx7.2G.148	Tx7.2G.145	2020-11-16	C	10	2G	weak	4	H	1	2021-03-17	131	28.2	31.3	n	n	n	n	n	n	no	designed			need to verify genotypes
Tx7.2G.288?	Tx7.2G.289?	M	83	GE4F1	2020-11-06	Tx7.2G.148	Tx7.2G.145	2020-11-16	C	10	2G	weak	4	H	1	2021-03-24	138	28.1	30.4	n	n	n	n	n	n	no	designed			need to verify genotypes
Tx7.2G.288?	Tx7.2G.289?	M	83	GE4F1	2020-11-06	Tx7.2G.148	Tx7.2G.145	2020-11-16	C	10	2G	weak	4	H	1	2021-03-31	145	28.5	29.8	n	n	n	n	n	n	no	designed			need to verify genotypes
Tx7.2G.288?	Tx7.2G.289?	M	83	GE4F1	2020-11-06	Tx7.2G.148	Tx7.2G.145	2020-11-16	C	10	2G	weak	4	H	1	2021-04-07	152	30.4	31.2	n	n	y	n	n	n	no	designed			need to verify genotypes
Tx7.2G.288?	Tx7.2G.289?	M	83	GE4F1	2020-11-06	Tx7.2G.148	Tx7.2G.145	2020-11-16	C	10	2G	weak	4	H	1	2021-04-14	159	30.5	29.3	n	n	n	n	n	n	no	designed			need to verify genotypes
Tx7.2G.288?	Tx7.2G.289?	M	83	GE4F1	2020-11-06	Tx7.2G.148	Tx7.2G.145	2020-11-16	C	10	2G	weak	4	H	1	2021-04-21	166	29.6	30.9	n	n	n	n	n	n	no	designed			need to verify genotypes
Tx7.2G.288?	Tx7.2G.289?	M	83	GE4F1	2020-11-06	Tx7.2G.148	Tx7.2G.145	2020-11-16	C	10	2G	weak	4	H	1	2021-04-28	173	30.1	31.3	n	n	n	n	n	n	no	designed			need to verify genotypes
Tx7.2G.288?	Tx7.2G.289?	M	83	GE4F1	2020-11-06	Tx7.2G.148	Tx7.2G.145	2020-11-16	C	10	2G	weak	4	H	1	2021-05-05	180	29.6	31.3	n	n	n	y	n	n	no	designed			need to verify genotypes
Tx7.2G.288?	Tx7.2G.289?	M	83	GE4F1	2020-11-06	Tx7.2G.148	Tx7.2G.145	2020-11-16	C	10	2G	weak	4	H	1	2021-05-13	188	30.8	32.5	n	n	n	n	n	n	no	designed			need to verify genotypes
Tx7.2G.288?	Tx7.2G.289?	M	83	GE4F1	2020-11-06	Tx7.2G.148	Tx7.2G.145	2020-11-16	C	10	2G	weak	4	H	1	2021-05-19	194	31.2	32.4	n	n	n	n	n	n	no	designed			need to verify genotypes
Tx7.2G.288?	Tx7.2G.289?	M	83	GE4F1	2020-11-06	Tx7.2G.148	Tx7.2G.145	2020-11-16	C	10	2G	weak	4	H	1	2021-05-26	201	30.1	33	n	n	n	n	y	n	no	designed			need to verify genotypes
Tx7.2G.288?	Tx7.2G.289?	M	83	GE4F1	2020-11-06	Tx7.2G.148	Tx7.2G.145	2020-11-16	C	10	2G	weak	4	H	1	2021-06-01	207	32	33.4	n	n	n	n	n	y	no	designed			perfused
Tx7.2G.331	Tx7.2G.328	M	108.1	GE7F1	2020-12-05	Tx7.2G.198	Tx7.2G.203	2020-12-22	E	9	2G	weak	4	D	8	2021-01-06	32	24.2	15.8	n	n	n	n	n	n	no	designed
Tx7.2G.331	Tx7.2G.328	M	108.1	GE7F1	2020-12-05	Tx7.2G.198	Tx7.2G.203	2020-12-22	E	9	2G	weak	4	D	8	2021-01-13	39	26.5	28.3	n	n	n	n	n	n	no	designed
Tx7.2G.331	Tx7.2G.328	M	108.1	GE7F1	2020-12-05	Tx7.2G.198	Tx7.2G.203	2020-12-22	E	9	2G	weak	4	D	8	2021-01-20	46	29	31	n	n	n	n	n	n	no	designed
Tx7.2G.331	Tx7.2G.328	M	108.1	GE7F1	2020-12-05	Tx7.2G.198	Tx7.2G.203	2020-12-22	E	9	2G	weak	4	D	8	2021-01-27	53	28.6	30.2	n	n	n	n	n	n	no	designed
Tx7.2G.331	Tx7.2G.328	M	108.1	GE7F1	2020-12-05	Tx7.2G.198	Tx7.2G.203	2020-12-22	E	9	2G	weak	4	D	8	2021-02-03	60	31	31.9	n	n	n	n	n	n	no	designed
Tx7.2G.331	Tx7.2G.328	M	108.1	GE7F1	2020-12-05	Tx7.2G.198	Tx7.2G.203	2020-12-22	E	9	2G	weak	4	D	8	2021-02-10	67	30	31	n	n	n	n	n	n	no	designed
Tx7.2G.331	Tx7.2G.328	M	108.1	GE7F1	2020-12-05	Tx7.2G.198	Tx7.2G.203	2020-12-22	E	9	2G	weak	4	D	8	2021-02-17	74	34	33.3	n	n	n	n	n	n	no	designed
Tx7.2G.331	Tx7.2G.328	M	108.1	GE7F1	2020-12-05	Tx7.2G.198	Tx7.2G.203	2020-12-22	E	9	2G	weak	4	D	8	2021-02-24	81	35.5	35	ty	n	n	n	n	n	no	designed
Tx7.2G.331	Tx7.2G.328	M	108.1	GE7F1	2020-12-05	Tx7.2G.198	Tx7.2G.203	2020-12-22	E	9	2G	weak	4	D	8	2021-03-03	88	36.9	37.9	n	n	n	n	n	n	no	designed
Tx7.2G.331	Tx7.2G.328	M	108.1	GE7F1	2020-12-05	Tx7.2G.198	Tx7.2G.203	2020-12-22	E	9	2G	weak	4	D	8	2021-03-17	102	40.9	37.3	n	y	n	n	n	n	no	designed
Tx7.2G.331	Tx7.2G.328	M	108.1	GE7F1	2020-12-05	Tx7.2G.198	Tx7.2G.203	2020-12-22	E	9	2G	weak	4	D	8	2021-03-24	109	40.8	37.8	n	n	n	n	n	n	no	designed
Tx7.2G.331	Tx7.2G.328	M	108.1	GE7F1	2020-12-05	Tx7.2G.198	Tx7.2G.203	2020-12-22	E	9	2G	weak	4	D	8	2021-03-31	116	41	39.1	n	n	n	n	n	n	no	designed
Tx7.2G.331	Tx7.2G.328	M	108.1	GE7F1	2020-12-05	Tx7.2G.198	Tx7.2G.203	2020-12-22	E	9	2G	weak	4	D	8	2021-04-07	123	40.9	40.2	n	n	n	n	n	n	no	designed
Tx7.2G.331	Tx7.2G.328	M	108.1	GE7F1	2020-12-05	Tx7.2G.198	Tx7.2G.203	2020-12-22	E	9	2G	weak	4	D	8	2021-04-14	130	43.5	44.1	n	n	n	n	n	n	no	designed
Tx7.2G.331	Tx7.2G.328	M	108.1	GE7F1	2020-12-05	Tx7.2G.198	Tx7.2G.203	2020-12-22	E	9	2G	weak	4	D	8	2021-04-21	137	42.3	42.4	n	n	n	n	n	n	no	designed
Tx7.2G.331	Tx7.2G.328	M	108.1	GE7F1	2020-12-05	Tx7.2G.198	Tx7.2G.203	2020-12-22	E	9	2G	weak	4	D	8	2021-04-28	144	42.7	41.9	n	n	n	n	n	n	no	designed
Tx7.2G.331	Tx7.2G.328	M	108.1	GE7F1	2020-12-05	Tx7.2G.198	Tx7.2G.203	2020-12-22	E	9	2G	weak	4	D	8	2021-05-05	151	42.8	42.9	n	n	y	n	n	n	no	designed
Tx7.2G.331	Tx7.2G.328	M	108.1	GE7F1	2020-12-05	Tx7.2G.198	Tx7.2G.203	2020-12-22	E	9	2G	weak	4	D	8	2021-05-12	158	44.9	46.6	n	n	n	n	n	n	no	designed
Tx7.2G.331	Tx7.2G.328	M	108.1	GE7F1	2020-12-05	Tx7.2G.198	Tx7.2G.203	2020-12-22	E	9	2G	weak	4	D	8	2021-05-19	165	44.6	48.7	n	n	n	n	n	n	no	designed
Tx7.2G.331	Tx7.2G.328	M	108.1	GE7F1	2020-12-05	Tx7.2G.198	Tx7.2G.203	2020-12-22	E	9	2G	weak	4	D	8	2021-06-10	187	47.7	49.6	n	n	n	y	n	n	no	designed
Tx7.2G.331	Tx7.2G.328	M	108.1	GE7F1	2020-12-05	Tx7.2G.198	Tx7.2G.203	2020-12-22	E	9	2G	weak	4	D	8	2021-06-16	193	47.7	51.4	n	n	n	n	n	n	no	designed
Tx7.2G.331	Tx7.2G.328	M	108.1	GE7F1	2020-12-05	Tx7.2G.198	Tx7.2G.203	2020-12-22	E	9	2G	weak	4	D	8	2021-06-23	200	44.4	49.5	n	n	n	n	y	n	no	designed			allocated to perfusion
Tx7.2G.331	Tx7.2G.328	M	108.1	GE7F1	2020-12-05	Tx7.2G.198	Tx7.2G.203	2020-12-22	E	9	2G	weak	4	D	8	2021-07-06	213	46.2	51.2	n	n	n	n	n	y	no	designed			perfused
Tx7.2G.373	Tx7.2G.374	F	149	G5F1	2021-03-29	Tx7.2G.198	Tx7.2G.203	2021-04-06	C	1	2G	weak	4	C	6	2021-04-21	23	12.8	13.4	n	n	n	n	n	n	no	designed
Tx7.2G.373	Tx7.2G.374	F	149	G5F1	2021-03-29	Tx7.2G.198	Tx7.2G.203	2021-04-06	C	1	2G	weak	4	C	6	2021-04-28	30	17.9	17.4	n	n	n	n	n	n	no	designed
Tx7.2G.373	Tx7.2G.374	F	149	G5F1	2021-03-29	Tx7.2G.198	Tx7.2G.203	2021-04-06	C	1	2G	weak	4	C	6	2021-05-05	37	19	18	n	n	n	n	n	n	no	designed
Tx7.2G.373	Tx7.2G.374	F	149	G5F1	2021-03-29	Tx7.2G.198	Tx7.2G.203	2021-04-06	C	1	2G	weak	4	C	6	2021-05-12	44	19.3	18.3	n	n	n	n	n	n	no	designed
Tx7.2G.373	Tx7.2G.374	F	149	G5F1	2021-03-29	Tx7.2G.198	Tx7.2G.203	2021-04-06	C	1	2G	weak	4	C	6	2021-05-19	51	19.7	17.8	n	n	n	n	n	n	no	designed
Tx7.2G.373	Tx7.2G.374	F	149	G5F1	2021-03-29	Tx7.2G.198	Tx7.2G.203	2021-04-06	C	1	2G	weak	4	C	6	2021-06-10	73	21.1	19.5	n	n	n	n	n	n	no	designed
Tx7.2G.373	Tx7.2G.374	F	149	G5F1	2021-03-29	Tx7.2G.198	Tx7.2G.203	2021-04-06	C	1	2G	weak	4	C	6	2021-06-16	79	21.2	20.3	y	n	n	n	n	n	no	designed
Tx7.2G.373	Tx7.2G.374	F	149	G5F1	2021-03-29	Tx7.2G.198	Tx7.2G.203	2021-04-06	C	1	2G	weak	4	C	6	2021-06-23	86	21.7	20.6	n	n	n	n	n	n	no	designed
Tx7.2G.373	Tx7.2G.374	F	149	G5F1	2021-03-29	Tx7.2G.198	Tx7.2G.203	2021-04-06	C	1	2G	weak	4	C	6	2021-06-30	93	22.4	21.5	n	n	n	n	n	n	no	designed
Tx7.2G.373	Tx7.2G.374	F	149	G5F1	2021-03-29	Tx7.2G.198	Tx7.2G.203	2021-04-06	C	1	2G	weak	4	C	6	2021-07-07	100	24	22.6	n	y	n	n	n	n	no	designed
Tx7.2G.373	Tx7.2G.374	F	149	G5F1	2021-03-29	Tx7.2G.198	Tx7.2G.203	2021-04-06	C	1	2G	weak	4	C	6	2021-07-14	107	25.4	24.8	n	n	n	n	n	n	no	designed
Tx7.2G.373	Tx7.2G.374	F	149	G5F1	2021-03-29	Tx7.2G.198	Tx7.2G.203	2021-04-06	C	1	2G	weak	4	C	6	2021-07-21	114	25.7	26.1	n	n	n	n	n	n	no	designed
Tx7.2G.373	Tx7.2G.374	F	149	G5F1	2021-03-29	Tx7.2G.198	Tx7.2G.203	2021-04-06	C	1	2G	weak	4	C	6	2021-07-28	121	27.3	25.3	n	n	n	n	n	n	no	designed
Tx7.2G.373	Tx7.2G.374	F	149	G5F1	2021-03-29	Tx7.2G.198	Tx7.2G.203	2021-04-06	C	1	2G	weak	4	C	6	2021-08-04	128	27.3	25.1	n	n	n	n	n	n	no	designed
Tx7.2G.373	Tx7.2G.374	F	149	G5F1	2021-03-29	Tx7.2G.198	Tx7.2G.203	2021-04-06	C	1	2G	weak	4	C	6	2021-08-12	136	27.1	28.6	n	n	n	n	n	n	no	designed
Tx7.2G.373	Tx7.2G.374	F	149	G5F1	2021-03-29	Tx7.2G.198	Tx7.2G.203	2021-04-06	C	1	2G	weak	4	C	6	2021-09-07	162	29.5	29.2	n	n	y	n	n	n	no	designed
Tx7.2G.373	Tx7.2G.374	F	149	G5F1	2021-03-29	Tx7.2G.198	Tx7.2G.203	2021-04-06	C	1	2G	weak	4	C	6	2021-10-13	198	40.2	35	n	n	n	n	n	y	no	designed			perfused
Tx7.2G.428	Tx7.2G.427	F	215	G7F1	2021-09-08	Tx7.2G.387	Tx7.2G.397	2021-09-15	G	4	2G	weak	4	F	3	2021-09-29	21	11.4	8.1	n	n	n	n	n	n	no	designed
Tx7.2G.428	Tx7.2G.427	F	215	G7F1	2021-09-08	Tx7.2G.387	Tx7.2G.397	2021-09-15	G	4	2G	weak	4	F	3	2021-10-15	37	15.9	20.4	n	n	n	n	n	n	no	designed
Tx7.2G.428	Tx7.2G.427	F	215	G7F1	2021-09-08	Tx7.2G.387	Tx7.2G.397	2021-09-15	G	4	2G	weak	4	F	3	2021-10-27	49	18.6	21.1	n	n	n	n	n	n	no	designed	yes		ort on floor 10/27/21
Tx7.2G.428	Tx7.2G.427	F	215	G7F1	2021-09-08	Tx7.2G.387	Tx7.2G.397	2021-09-15	G	4	2G	weak	4	F	3	2021-11-09	62	19.7	22.4	n	n	n	n	n	n	no	designed			ort on floor 10/27/21
Tx7.2G.428	Tx7.2G.427	F	215	G7F1	2021-09-08	Tx7.2G.387	Tx7.2G.397	2021-09-15	G	4	2G	weak	4	F	3	2021-11-19	72	22.2	23	n	n	n	n	n	n	no	designed	yes		ort on floor 10/27/21, 11/19/21
Tx7.2G.428	Tx7.2G.427	F	215	G7F1	2021-09-08	Tx7.2G.387	Tx7.2G.397	2021-09-15	G	4	2G	weak	4	F	3	2021-11-30	83	21.5	25.3	y	n	n	n	n	n	no	designed			ort on floor 10/27/21, 11/19/21
Tx7.2G.428	Tx7.2G.427	F	215	G7F1	2021-09-08	Tx7.2G.387	Tx7.2G.397	2021-09-15	G	4	2G	weak	4	F	3	2021-12-09	92	21.5	26.5	n	n	n	n	n	n	no	designed	yes		ort on floor 10/27/21, 11/19/21, 12/9/21
Tx7.2G.428	Tx7.2G.427	F	215	G7F1	2021-09-08	Tx7.2G.387	Tx7.2G.397	2021-09-15	G	4	2G	weak	4	F	3	2021-12-21	104	22.2	28.1	n	y	n	n	n	n	no	designed	yes		ort on floor 10/27/21, 11/19/21; 428 less-grooomed coat 12/21/21
Tx7.2G.428	Tx7.2G.427	F	215	G7F1	2021-09-08	Tx7.2G.387	Tx7.2G.397	2021-09-15	G	4	2G	weak	4	F	3	2022-01-03	117	23.2	30.5	n	n	n	n	n	n	no	designed	yes		ort on floor 10/27/21, 11/19/21; 428 less-grooomed coat 12/21/21, 1/3/22
Tx7.2G.428	Tx7.2G.427	F	215	G7F1	2021-09-08	Tx7.2G.387	Tx7.2G.397	2021-09-15	G	4	2G	weak	4	F	3	2022-01-17	131	23.6	32.8	n	n	n	n	n	n	no	designed			ort on floor 10/27/21, 11/19/21; 428 less-grooomed coat 12/21/21, 1/3/22
Tx7.2G.428	Tx7.2G.427	F	215	G7F1	2021-09-08	Tx7.2G.387	Tx7.2G.397	2021-09-15	G	4	2G	weak	4	F	3	2022-01-31	145	23.8	34.2	n	n	n	n	n	n	YES	designed			ort on floor 10/27/21, 11/19/21; 428 less-grooomed coat 12/21/21, 1/3/22
Tx7.2G.428	Tx7.2G.427	F	215	G7F1	2021-09-08	Tx7.2G.387	Tx7.2G.397	2021-09-15	G	4	2G	weak	4	F	3	2022-02-08	153	22.7	35.3	n	n	y	n	n	n	YES	designed			ort on floor 10/27/21, 11/19/21; 428 less-grooomed coat 12/21/21, 1/3/22; 428 weight loss, sickly appearance
Tx7.2G.428	Tx7.2G.427	F	215	G7F1	2021-09-08	Tx7.2G.387	Tx7.2G.397	2021-09-15	G	4	2G	weak	4	F	3	2022-02-21	166	23.9	38.2	n	n	n	n	n	n	YES	designed		2022-02-21	ort on floor 10/27/21, 11/19/21; 428 less-grooomed coat 12/21/21, 1/3/22; 428 weight loss, sickly appearance; transferred to perfusion 2/21/22
Tx7.2G.428	Tx7.2G.427	F	215	G7F1	2021-09-08	Tx7.2G.387	Tx7.2G.397	2021-09-15	G	4	2G	weak	4	F	3	2022-02-28	173	23.2	38.6	n	n	n	n	n	y	YES	designed			perfused
Tx7.2G.430	Tx7.2G.434	M	216	G7F1	2021-09-08	Tx7.2G.387	Tx7.2G.397	2021-09-15	G	5	2G	weak	4	G	3	2021-09-29	21	12.5	12.4	n	n	n	n	n	n	no	designed
Tx7.2G.430	Tx7.2G.434	M	216	G7F1	2021-09-08	Tx7.2G.387	Tx7.2G.397	2021-09-15	G	5	2G	weak	4	G	3	2021-10-15	37	27.3	25.2	n	n	n	n	n	n	no	designed	yes		ort on floor 10/15/21
Tx7.2G.430	Tx7.2G.434	M	216	G7F1	2021-09-08	Tx7.2G.387	Tx7.2G.397	2021-09-15	G	5	2G	weak	4	G	3	2021-10-27	49	29.9	27.2	n	n	n	n	n	n	no	designed	yes		ort on floor 10/15/21, 10/27/21
Tx7.2G.430	Tx7.2G.434	M	216	G7F1	2021-09-08	Tx7.2G.387	Tx7.2G.397	2021-09-15	G	5	2G	weak	4	G	3	2021-11-09	62	34	31.2	n	n	n	n	n	n	no	designed			ort on floor 10/15/21, 10/27/21
Tx7.2G.430	Tx7.2G.434	M	216	G7F1	2021-09-08	Tx7.2G.387	Tx7.2G.397	2021-09-15	G	5	2G	weak	4	G	3	2021-11-19	72	36.8	32.9	n	n	n	n	n	n	no	designed	yes		ort on floor 10/15/21, 10/27/21, 11/19/21
Tx7.2G.430	Tx7.2G.434	M	216	G7F1	2021-09-08	Tx7.2G.387	Tx7.2G.397	2021-09-15	G	5	2G	weak	4	G	3	2021-11-30	83	37	32.5	y	n	n	n	n	n	no	designed			ort on floor 10/15/21, 10/27/21, 11/19/21
Tx7.2G.430	Tx7.2G.434	M	216	G7F1	2021-09-08	Tx7.2G.387	Tx7.2G.397	2021-09-15	G	5	2G	weak	4	G	3	2021-12-09	92	41	39	n	n	n	n	n	n	no	designed	yes		ort on floor 10/15/21, 10/27/21, 11/19/21, 12/9/21
Tx7.2G.430	Tx7.2G.434	M	216	G7F1	2021-09-08	Tx7.2G.387	Tx7.2G.397	2021-09-15	G	5	2G	weak	4	G	3	2021-12-21	104	45.6	40.1	n	y	n	n	n	n	no	designed			ort on floor 10/15/21, 10/27/21, 11/19/21
Tx7.2G.430	Tx7.2G.434	M	216	G7F1	2021-09-08	Tx7.2G.387	Tx7.2G.397	2021-09-15	G	5	2G	weak	4	G	3	2022-01-03	117	47	40.9	n	n	n	n	n	n	no	designed			ort on floor 10/15/21, 10/27/21, 11/19/21
Tx7.2G.430	Tx7.2G.434	M	216	G7F1	2021-09-08	Tx7.2G.387	Tx7.2G.397	2021-09-15	G	5	2G	weak	4	G	3	2022-01-17	131	48.7	43.9	n	n	n	n	n	n	no	designed			ort on floor 10/15/21, 10/27/21, 11/19/21
Tx7.2G.430	Tx7.2G.434	M	216	G7F1	2021-09-08	Tx7.2G.387	Tx7.2G.397	2021-09-15	G	5	2G	weak	4	G	3	2022-01-31	145	49.8	45.2	n	n	n	n	n	n	no	designed			ort on floor 10/15/21, 10/27/21, 11/19/21
Tx7.2G.430	Tx7.2G.434	M	216	G7F1	2021-09-08	Tx7.2G.387	Tx7.2G.397	2021-09-15	G	5	2G	weak	4	G	3	2022-02-08	153	49	43.5	n	n	y	n	n	n	no	designed			ort on floor 10/15/21, 10/27/21, 11/19/21
Tx7.2G.430	Tx7.2G.434	M	216	G7F1	2021-09-08	Tx7.2G.387	Tx7.2G.397	2021-09-15	G	5	2G	weak	4	G	3	2022-02-21	166	49	44.2	n	n	n	n	n	n	no	designed			ort on floor 10/15/21, 10/27/21, 11/19/21
Tx7.2G.430	Tx7.2G.434	M	216	G7F1	2021-09-08	Tx7.2G.387	Tx7.2G.397	2021-09-15	G	5	2G	weak	4	G	3	2022-03-22	195	50.6	46.3	n	n	n	y	n	y	no	designed			perfused
Tx7.2G.512	Tx7.2G.513	F	231	G7F3	2022-03-01	Tx7.2G.438	Tx7.2G.448	2022-03-11	A	9	2G	weak	4	E	6	2022-03-21	20	9.5	9.9	n	n	n	n	n	n	no	designed
Tx7.2G.512	Tx7.2G.513	F	231	G7F3	2022-03-01	Tx7.2G.438	Tx7.2G.448	2022-03-11	A	9	2G	weak	4	E	6	2022-03-30	29	16.9	17.7	n	n	n	n	n	n	no	designed
Tx7.2G.512	Tx7.2G.513	F	231	G7F3	2022-03-01	Tx7.2G.438	Tx7.2G.448	2022-03-11	A	9	2G	weak	4	E	6	2022-04-12	42	20.5	21.2	n	n	n	n	n	n	no	designed
Tx7.2G.512	Tx7.2G.513	F	231	G7F3	2022-03-01	Tx7.2G.438	Tx7.2G.448	2022-03-11	A	9	2G	weak	4	E	6	2022-04-18	48	20.3	22	n	n	n	n	n	n	no	designed
Tx7.2G.512	Tx7.2G.513	F	231	G7F3	2022-03-01	Tx7.2G.438	Tx7.2G.448	2022-03-11	A	9	2G	weak	4	E	6	2022-04-25	55	19.9	22.6	n	n	n	n	n	n	no	designed
Tx7.2G.512	Tx7.2G.513	F	231	G7F3	2022-03-01	Tx7.2G.438	Tx7.2G.448	2022-03-11	A	9	2G	weak	4	E	6	2022-05-09	69	22.6	23.7	n	n	n	n	n	n	no	designed
Tx7.2G.512	Tx7.2G.513	F	231	G7F3	2022-03-01	Tx7.2G.438	Tx7.2G.448	2022-03-11	A	9	2G	weak	4	E	6	2022-05-16	76	22.2	25.3	y	n	n	n	n	n	no	designed
Tx7.2G.512	Tx7.2G.513	F	231	G7F3	2022-03-01	Tx7.2G.438	Tx7.2G.448	2022-03-11	A	9	2G	weak	4	E	6	2022-05-24	84	22.7	26	n	n	n	n	n	n	no	designed	yes		ort 5/24/22
Tx7.2G.512	Tx7.2G.513	F	231	G7F3	2022-03-01	Tx7.2G.438	Tx7.2G.448	2022-03-11	A	9	2G	weak	4	E	6	2022-06-01	92	23.4	27	n	n	n	n	n	n	no	designed			ort 5/24/22
Tx7.2G.512	Tx7.2G.513	F	231	G7F3	2022-03-01	Tx7.2G.438	Tx7.2G.448	2022-03-11	A	9	2G	weak	4	E	6	2022-06-06	97	22.3	27.7	n	n	n	n	n	n	YES	designed			ort 5/24/22
Tx7.2G.512	Tx7.2G.513	F	231	G7F3	2022-03-01	Tx7.2G.438	Tx7.2G.448	2022-03-11	A	9	2G	weak	4	E	6	2022-06-20	111	21.9	28	n	y	n	n	n	n	YES	designed	yes		ort 5/24/22, 6/20/22; 512 circling-sac 6/27/22
Tx7.2G.512	Tx7.2G.513	F	231	G7F3	2022-03-01	Tx7.2G.438	Tx7.2G.448	2022-03-11	A	9	2G	weak	4	E	6	2022-06-27	118	21.6	29.3	n	n	n	n	n	n	YES	designed			ort 5/24/22, 6/20/22; 512 circling-sac 6/27/22
Tx7.2G.517	Tx7.2G.516	F	232	G7F3	2022-03-01	Tx7.2G.438	Tx7.2G.448	2022-03-11	B	11	2G	weak	4	E	6	2022-03-21	20	7	9.1	n	n	n	n	n	n	no	designed
Tx7.2G.517	Tx7.2G.516	F	232	G7F3	2022-03-01	Tx7.2G.438	Tx7.2G.448	2022-03-11	B	11	2G	weak	4	E	6	2022-03-30	29	15.1	16.9	n	n	n	n	n	n	no	designed
Tx7.2G.517	Tx7.2G.516	F	232	G7F3	2022-03-01	Tx7.2G.438	Tx7.2G.448	2022-03-11	B	11	2G	weak	4	E	6	2022-04-12	42	17.9	19.3	n	n	n	n	n	n	no	designed
Tx7.2G.517	Tx7.2G.516	F	232	G7F3	2022-03-01	Tx7.2G.438	Tx7.2G.448	2022-03-11	B	11	2G	weak	4	E	6	2022-04-18	48	18.3	19.8	n	n	n	n	n	n	no	designed
Tx7.2G.517	Tx7.2G.516	F	232	G7F3	2022-03-01	Tx7.2G.438	Tx7.2G.448	2022-03-11	B	11	2G	weak	4	E	6	2022-04-25	55	19.3	19.4	n	n	n	n	n	n	no	designed
Tx7.2G.517	Tx7.2G.516	F	232	G7F3	2022-03-01	Tx7.2G.438	Tx7.2G.448	2022-03-11	B	11	2G	weak	4	E	6	2022-05-09	69	18.6	20.6	n	n	n	n	n	n	no	designed
Tx7.2G.517	Tx7.2G.516	F	232	G7F3	2022-03-01	Tx7.2G.438	Tx7.2G.448	2022-03-11	B	11	2G	weak	4	E	6	2022-05-16	76	19.6	21.9	y	n	n	n	n	n	no	designed
Tx7.2G.517	Tx7.2G.516	F	232	G7F3	2022-03-01	Tx7.2G.438	Tx7.2G.448	2022-03-11	B	11	2G	weak	4	E	6	2022-05-24	84	20.3	23.6	n	n	n	n	n	n	no	designed	yes		ort 5/24/22
Tx7.2G.517	Tx7.2G.516	F	232	G7F3	2022-03-01	Tx7.2G.438	Tx7.2G.448	2022-03-11	B	11	2G	weak	4	E	6	2022-06-01	92	20.5	24.2	n	n	n	n	n	n	no	designed			ort 5/24/22
Tx7.2G.517	Tx7.2G.516	F	232	G7F3	2022-03-01	Tx7.2G.438	Tx7.2G.448	2022-03-11	B	11	2G	weak	4	E	6	2022-06-06	97	20.9	23.7	n	n	n	n	n	n	no	designed			ort 5/24/22
Tx7.2G.517	Tx7.2G.516	F	232	G7F3	2022-03-01	Tx7.2G.438	Tx7.2G.448	2022-03-11	B	11	2G	weak	4	E	6	2022-06-20	111	20.7	23.1	n	y	n	n	n	n	no	designed	yes		ort 5/24/22, 6/20/22
Tx7.2G.517	Tx7.2G.516	F	232	G7F3	2022-03-01	Tx7.2G.438	Tx7.2G.448	2022-03-11	B	11	2G	weak	4	E	6	2022-06-27	118	20.5	24.8	n	n	n	n	n	n	no	designed			ort 5/24/22, 6/20/22
Tx7.2G.517	Tx7.2G.516	F	232	G7F3	2022-03-01	Tx7.2G.438	Tx7.2G.448	2022-03-11	B	11	2G	weak	4	E	6	2022-07-07	128	21.4	25.1	n	n	n	n	n	n	no	designed			ort 5/24/22, 6/20/22
Tx7.2G.517	Tx7.2G.516	F	232	G7F3	2022-03-01	Tx7.2G.438	Tx7.2G.448	2022-03-11	B	11	2G	weak	4	E	6	2022-07-18	139	22.5	31.1	n	n	n	n	n	n	no	designed			ort 5/24/22, 6/20/22
Tx7.2G.517	Tx7.2G.516	F	232	G7F3	2022-03-01	Tx7.2G.438	Tx7.2G.448	2022-03-11	B	11	2G	weak	4	E	6	2022-07-27	148	24.3	29.4	n	n	n	n	n	n	no	designed		2022-07-27	ort 5/24/22, 6/20/22; transfer to perfusion 7/27/22
Tx7.2G.588	Tx7.2G.589	F	242	G7F4	2022-06-14	Tx7.2G.524	Tx7.2G.546	2022-06-24	A	6	2G	weak	4	H	6	2022-07-07	23	15.2	14.8	n	n	n	n	n	n	no	designed
Tx7.2G.588	Tx7.2G.589	F	242	G7F4	2022-06-14	Tx7.2G.524	Tx7.2G.546	2022-06-24	A	6	2G	weak	4	H	6	2022-07-18	34	20.2	20.9	n	n	n	n	n	n	no	designed
Tx7.2G.588	Tx7.2G.589	F	242	G7F4	2022-06-14	Tx7.2G.524	Tx7.2G.546	2022-06-24	A	6	2G	weak	4	H	6	2022-07-27	43	20	21.6	n	n	n	n	n	n	no	designed
Tx7.2G.588	Tx7.2G.589	F	242	G7F4	2022-06-14	Tx7.2G.524	Tx7.2G.546	2022-06-24	A	6	2G	weak	4	H	6	2022-08-03	50	19.5	22.2	n	n	n	n	n	n	no	designed
Tx7.2G.588	Tx7.2G.589	F	242	G7F4	2022-06-14	Tx7.2G.524	Tx7.2G.546	2022-06-24	A	6	2G	weak	4	H	6	2022-08-12	59	20.8	24.1	n	n	n	n	n	n	no	designed
Tx7.2G.588	Tx7.2G.589	F	242	G7F4	2022-06-14	Tx7.2G.524	Tx7.2G.546	2022-06-24	A	6	2G	weak	4	H	6	2022-08-31	78	22.7	27.2	y	n	n	n	n	n	no	designed	yes		ort 8/31/22
Tx7.2G.588	Tx7.2G.589	F	242	G7F4	2022-06-14	Tx7.2G.524	Tx7.2G.546	2022-06-24	A	6	2G	weak	4	H	6	2022-09-16	94	25.2	31.5	n	n	n	n	n	n	no	designed	yes		ort 8/31/22, 9/16/22
Tx7.2G.588	Tx7.2G.589	F	242	G7F4	2022-06-14	Tx7.2G.524	Tx7.2G.546	2022-06-24	A	6	2G	weak	4	H	6	2022-09-22	100	25.2	35.8	n	y	n	n	n	n	no	designed	yes		ort 8/31/22, 9/16/22, 9/22/22
Tx7.2G.588	Tx7.2G.589	F	242	G7F4	2022-06-14	Tx7.2G.524	Tx7.2G.546	2022-06-24	A	6	2G	weak	4	H	6	2022-09-30	108	26	35.5	n	n	n	n	n	n	no	designed			ort 8/31/22, 9/16/22, 9/22/22
Tx7.2G.588	Tx7.2G.589	F	242	G7F4	2022-06-14	Tx7.2G.524	Tx7.2G.546	2022-06-24	A	6	2G	weak	4	H	6	2022-10-17	125	31.9	43.8	n	n	n	n	n	n	no	designed	yes		ort 8/31/22, 9/16/22, 9/22/22, 10/17/22; sac 10/27/22
Tx7.2G.588	Tx7.2G.589	F	242	G7F4	2022-06-14	Tx7.2G.524	Tx7.2G.546	2022-06-24	A	6	2G	weak	4	H	6	2022-10-27	135	35.4	44.5	n	n	n	n	n	n	no	designed	yes		ort 8/31/22, 9/16/22, 9/22/22, 10/17/22, 10/27/22
Tx7.2G.588	Tx7.2G.589	F	242	G7F4	2022-06-14	Tx7.2G.524	Tx7.2G.546	2022-06-24	A	6	2G	weak	4	H	6	2022-11-09	148	32.8	45.9	n	n	n	n	n	n	no	designed	yes	2022-11-09	ort 8/31/22, 9/16/22, 9/22/22, 10/17/22, 10/27/22, 11/9/22
Tx7.2G.588	Tx7.2G.589	F	242	G7F4	2022-06-14	Tx7.2G.524	Tx7.2G.546	2022-06-24	A	6	2G	weak	4	H	6	2022-12-08	177	34.5	44.5	n	n	n	n	n	y	no	designed	yes	2022-11-09	ort 8/31/22, 9/16/22, 9/22/22, 10/17/22, 10/27/22, 11/9/22
Tx7.2G.618	Tx7.2G.619	F	252	G7F4	2022-07-22	Tx7.2G.568	Tx7.2G.572	2022-08-04	C	12	2G	weak	4	H	8	2022-08-12	21	14.4	13.8	n	n	n	n	n	n	no	designed
Tx7.2G.618	Tx7.2G.619	F	252	G7F4	2022-07-22	Tx7.2G.568	Tx7.2G.572	2022-08-04	C	12	2G	weak	4	H	8	2022-08-31	40	21.9	22.7	n	n	n	n	n	n	no	designed
Tx7.2G.618	Tx7.2G.619	F	252	G7F4	2022-07-22	Tx7.2G.568	Tx7.2G.572	2022-08-04	C	12	2G	weak	4	H	8	2022-09-16	56	24.3	24.4	n	n	n	n	n	n	no	designed
Tx7.2G.618	Tx7.2G.619	F	252	G7F4	2022-07-22	Tx7.2G.568	Tx7.2G.572	2022-08-04	C	12	2G	weak	4	H	8	2022-09-22	62	24.2	23.1	n	n	n	n	n	n	no	designed
Tx7.2G.618	Tx7.2G.619	F	252	G7F4	2022-07-22	Tx7.2G.568	Tx7.2G.572	2022-08-04	C	12	2G	weak	4	H	8	2022-09-30	70	26.2	25.1	n	n	n	n	n	n	no	designed	yes		ort 9/30/22, 10/17/22
Tx7.2G.618	Tx7.2G.619	F	252	G7F4	2022-07-22	Tx7.2G.568	Tx7.2G.572	2022-08-04	C	12	2G	weak	4	H	8	2022-10-17	87	33.8	26.2	y	n	n	n	n	n	no	designed	yes		ort 9/30/22, 10/17/22
Tx7.2G.618	Tx7.2G.619	F	252	G7F4	2022-07-22	Tx7.2G.568	Tx7.2G.572	2022-08-04	C	12	2G	weak	4	H	8	2022-10-27	97	32.5	29.4	n	n	n	n	n	n	no	designed			ort 9/30/22, 10/17/22
Tx7.2G.618	Tx7.2G.619	F	252	G7F4	2022-07-22	Tx7.2G.568	Tx7.2G.572	2022-08-04	C	12	2G	weak	4	H	8	2022-11-09	110	36.8	30.6	n	y	n	n	n	n	no	designed	yes		ort 9/30/22, 10/17/22, 11/9/22
Tx7.2G.618	Tx7.2G.619	F	252	G7F4	2022-07-22	Tx7.2G.568	Tx7.2G.572	2022-08-04	C	12	2G	weak	4	H	8	2022-11-25	126	35.5	33.4	n	n	n	n	n	n	no	designed	no		ort 9/30/22, 10/17/22, 11/9/22
Tx7.2G.618	Tx7.2G.619	F	252	G7F4	2022-07-22	Tx7.2G.568	Tx7.2G.572	2022-08-04	C	12	2G	weak	4	H	8	2022-12-06	137	38.3	33.8	n	n	n	n	n	n	no	designed	no		ort 9/30/22, 10/17/22, 11/9/22
Tx7.2G.618	Tx7.2G.619	F	252	G7F4	2022-07-22	Tx7.2G.568	Tx7.2G.572	2022-08-04	C	12	2G	weak	4	H	8	2022-12-20	151	38	37.4	n	n	y	n	n	n	no	designed	no	2022-12-20	ort 9/30/22, 10/17/22, 11/9/22
Tx7.2G.618	Tx7.2G.619	F	252	G7F4	2022-07-22	Tx7.2G.568	Tx7.2G.572	2022-08-04	C	12	2G	weak	4	H	8	2023-01-05	167	40.95	39.45	n	n	n	n	n	y	no	designed
Tx7.2G.660	Tx7.2G.662	F	258	G7F4	2022-09-05	Tx7.2G.568	Tx7.2G.572	2022-09-19	A	7	2G	weak	4			2022-09-30	25	7	7.2	n	n	n	n	n	n	YES	designed			662 fd 10/3/22
Tx7.2G.703	Tx7.2G.701	F	260	GE8F1	2022-09-29	Tx7.2G.625	Tx7.2G.631	2022-10-13	C	1	2G	weak	4	E	7	2022-10-27	28	18.1	18.2	n	n	n	n	n	n	no	designed
Tx7.2G.703	Tx7.2G.701	F	260	GE8F1	2022-09-29	Tx7.2G.625	Tx7.2G.631	2022-10-13	C	1	2G	weak	4	E	7	2022-11-09	41	20.1	20.7	n	n	n	n	n	n	no	designed
Tx7.2G.703	Tx7.2G.701	F	260	GE8F1	2022-09-29	Tx7.2G.625	Tx7.2G.631	2022-10-13	C	1	2G	weak	4	E	7	2022-11-25	57	20.8	21.5	n	n	n	n	n	n	no	designed	no
Tx7.2G.703	Tx7.2G.701	F	260	GE8F1	2022-09-29	Tx7.2G.625	Tx7.2G.631	2022-10-13	C	1	2G	weak	4	E	7	2022-12-06	68	21.8	22.5	n	n	n	n	n	n	no	designed	no
Tx7.2G.703	Tx7.2G.701	F	260	GE8F1	2022-09-29	Tx7.2G.625	Tx7.2G.631	2022-10-13	C	1	2G	weak	4	E	7	2022-12-20	82	23.3	23.3	y	n	n	n	n	n	no	designed	no
Tx7.2G.703	Tx7.2G.701	F	260	GE8F1	2022-09-29	Tx7.2G.625	Tx7.2G.631	2022-10-13	C	1	2G	weak	4	E	7	2022-12-28	90	24.6	24	n	n	n	n	n	n	no	designed	no
Tx7.2G.703	Tx7.2G.701	F	260	GE8F1	2022-09-29	Tx7.2G.625	Tx7.2G.631	2022-10-13	C	1	2G	weak	4	E	7	2023-01-13	106	25.1	24.9	n	n	n	n	n	n	no	designed	no
Tx7.2G.703	Tx7.2G.701	F	260	GE8F1	2022-09-29	Tx7.2G.625	Tx7.2G.631	2022-10-13	C	1	2G	weak	4	E	7	2023-02-07	131	26.7	27.9	n	n	n	n	n	n	no	designed	no
Tx7.2G.703	Tx7.2G.701	F	260	GE8F1	2022-09-29	Tx7.2G.625	Tx7.2G.631	2022-10-13	C	1	2G	weak	4	E	7	2023-02-16	140	29.4	27.7	n	n	n	n	n	n	YES	designed	no		703 fd 3/7/23
Tx7.2G.739	Tx7.2G.740	F	267	GE8F1	2022-11-10	Tx7.2G.625	Tx7.2G.631	2022-11-28	B	7	2G	weak	4			2022-12-06	26	13.1	12.1	n	n	n	n	n	n	no	designed	no
Tx7.2G.739	Tx7.2G.740	F	267	GE8F1	2022-11-10	Tx7.2G.625	Tx7.2G.631	2022-11-28	B	7	2G	weak	4			2022-12-20	40	17	16.8	n	n	n	n	n	n	no	designed	no
Tx7.2G.739	Tx7.2G.740	F	267	GE8F1	2022-11-10	Tx7.2G.625	Tx7.2G.631	2022-11-28	B	7	2G	weak	4			2022-12-28	48	18.3	17.2	n	n	n	n	n	n	no	designed	no
Tx7.2G.739	Tx7.2G.740	F	267	GE8F1	2022-11-10	Tx7.2G.625	Tx7.2G.631	2022-11-28	B	7	2G	weak	4			2023-01-13	64	18.8	16.7	n	n	n	n	n	n	no	designed	no
Tx7.2G.739	Tx7.2G.740	F	267	GE8F1	2022-11-10	Tx7.2G.625	Tx7.2G.631	2022-11-28	B	7	2G	weak	4			2023-02-07	89	20.6	19.7	y	n	n	n	n	n	no	designed	no
Tx7.2G.739	Tx7.2G.740	F	267	GE8F1	2022-11-10	Tx7.2G.625	Tx7.2G.631	2022-11-28	B	7	2G	weak	4	E	8	2023-02-16	98	20.8	19	n	n	n	n	n	n	no	designed	no
Tx7.2G.739	Tx7.2G.740	F	267	GE8F1	2022-11-10	Tx7.2G.625	Tx7.2G.631	2022-11-28	B	7	2G	weak	4	E	8	2023-03-15	125	22.2	19.8	n	y	n	n	n	n	no	designed	no
Tx7.2G.739	Tx7.2G.740	F	267	GE8F1	2022-11-10	Tx7.2G.625	Tx7.2G.631	2022-11-28	B	7	2G	weak	4	E	8	2023-03-24	134	21	23.6	n	n	n	n	n	n	no	designed	no
Tx7.2G.739	Tx7.2G.740	F	267	GE8F1	2022-11-10	Tx7.2G.625	Tx7.2G.631	2022-11-28	B	7	2G	weak	4	E	8	2023-04-14	155	22.5	21.8	n	n	y	n	n	n	no	designed	yes
Tx7.2G.739	Tx7.2G.740	F	267	GE8F1	2022-11-10	Tx7.2G.625	Tx7.2G.631	2022-11-28	B	7	2G	weak	4	E	8	2023-04-25	166	21.9	21.2	n	n	n	n	n	n	no	designed	no
Tx7.2G.739	Tx7.2G.740	F	267	GE8F1	2022-11-10	Tx7.2G.625	Tx7.2G.631	2022-11-28	B	7	2G	weak	4	E	8	2023-10-03	327	43.6	36.7	n	n	n	n	n	y	no	designed
Tx7.2G.741	Tx7.2G.742	F	268	GE8F1	2022-11-10	Tx7.2G.625	Tx7.2G.631	2022-11-28	B	8	2G	weak	4			2022-12-06	26	12.1	11.1	n	n	n	n	n	n	no	designed	no
Tx7.2G.741	Tx7.2G.742	F	268	GE8F1	2022-11-10	Tx7.2G.625	Tx7.2G.631	2022-11-28	B	8	2G	weak	4			2022-12-20	40	16.1	16.9	n	n	n	n	n	n	no	designed	no
Tx7.2G.741	Tx7.2G.742	F	268	GE8F1	2022-11-10	Tx7.2G.625	Tx7.2G.631	2022-11-28	B	8	2G	weak	4			2022-12-28	48	16.4	17.9	n	n	n	n	n	n	no	designed	no
Tx7.2G.741	Tx7.2G.742	F	268	GE8F1	2022-11-10	Tx7.2G.625	Tx7.2G.631	2022-11-28	B	8	2G	weak	4			2023-01-13	64	16.9	19.5	n	n	n	n	n	n	no	designed	no
Tx7.2G.741	Tx7.2G.742	F	268	GE8F1	2022-11-10	Tx7.2G.625	Tx7.2G.631	2022-11-28	B	8	2G	weak	4			2023-02-07	89	18.3	18.9	y	n	n	n	n	n	no	designed	no
Tx7.2G.741	Tx7.2G.742	F	268	GE8F1	2022-11-10	Tx7.2G.625	Tx7.2G.631	2022-11-28	B	8	2G	weak	4	E	8	2023-02-16	98	19.2	21.3	n	n	n	n	n	n	no	designed	no
Tx7.2G.741	Tx7.2G.742	F	268	GE8F1	2022-11-10	Tx7.2G.625	Tx7.2G.631	2022-11-28	B	8	2G	weak	4	E	8	2023-03-15	125	20.2	23.5	n	y	n	n	n	n	no	designed	no
Tx7.2G.741	Tx7.2G.742	F	268	GE8F1	2022-11-10	Tx7.2G.625	Tx7.2G.631	2022-11-28	B	8	2G	weak	4	E	8	2023-03-24	134	20.6	20.1	n	n	n	n	n	n	no	designed	no
Tx7.2G.741	Tx7.2G.742	F	268	GE8F1	2022-11-10	Tx7.2G.625	Tx7.2G.631	2022-11-28	B	8	2G	weak	4	E	8	2023-04-14	155	23.1	21.2	n	n	y	n	n	n	no	designed	yes
Tx7.2G.741	Tx7.2G.742	F	268	GE8F1	2022-11-10	Tx7.2G.625	Tx7.2G.631	2022-11-28	B	8	2G	weak	4	E	8	2023-04-25	166	22.6	20.1	n	n	n	n	n	n	no	designed	no
Tx7.2G.741	Tx7.2G.742	F	268	GE8F1	2022-11-10	Tx7.2G.625	Tx7.2G.631	2022-11-28	B	8	2G	weak	4	E	8	2023-10-03	327	57.4	37.01	n	n	n	n	n	y	no	designed
Tx7.2G.709	Tx7.2G.710	F	269	GE8F1	2022-10-19	Tx7.2G.651	Tx7.2G.657	2022-11-09	A	12	2G	weak	4	G	7	2022-12-07	49	20.1	19.8	n	n	n	n	n	n	no	designed	no		entered study 12/7/22
Tx7.2G.709	Tx7.2G.710	F	269	GE8F1	2022-10-19	Tx7.2G.651	Tx7.2G.657	2022-11-09	A	12	2G	weak	4	G	7	2022-12-20	62	20	20.7	n	n	n	n	n	n	no	designed	no		entered study 12/7/22
Tx7.2G.709	Tx7.2G.710	F	269	GE8F1	2022-10-19	Tx7.2G.651	Tx7.2G.657	2022-11-09	A	12	2G	weak	4	G	7	2022-12-28	70	21.5	22.2	n	n	n	n	n	n	no	designed	no		entered study 12/7/22
Tx7.2G.709	Tx7.2G.710	F	269	GE8F1	2022-10-19	Tx7.2G.651	Tx7.2G.657	2022-11-09	A	12	2G	weak	4	G	7	2023-01-13	86	23.2	25.6	y	n	n	n	n	n	no	designed	no		entered study 12/7/22
Tx7.2G.709	Tx7.2G.710	F	269	GE8F1	2022-10-19	Tx7.2G.651	Tx7.2G.657	2022-11-09	A	12	2G	weak	4	G	7	2023-02-07	111	24.7	28.5	n	y	n	n	n	n	no	designed	no
Tx7.2G.709	Tx7.2G.710	F	269	GE8F1	2022-10-19	Tx7.2G.651	Tx7.2G.657	2022-11-09	A	12	2G	weak	4	G	7	2023-02-16	120	25.1	28.5	n	n	n	n	n	n	no	designed	no
Tx7.2G.709	Tx7.2G.710	F	269	GE8F1	2022-10-19	Tx7.2G.651	Tx7.2G.657	2022-11-09	A	12	2G	weak	4	G	7	2023-03-15	147	28.3	32.5	n	n	n	n	n	n	no	designed	no
Tx7.2G.709	Tx7.2G.710	F	269	GE8F1	2022-10-19	Tx7.2G.651	Tx7.2G.657	2022-11-09	A	12	2G	weak	4	G	7	2023-03-24	156	29.8	34.9	n	n	y	n	n	n	no	designed	yes
Tx7.2G.709	Tx7.2G.710	F	269	GE8F1	2022-10-19	Tx7.2G.651	Tx7.2G.657	2022-11-09	A	12	2G	weak	4	G	7	2023-04-14	177	35.1	38.9	n	n	n	y	n	n	no	designed	no
Tx7.2G.709	Tx7.2G.710	F	269	GE8F1	2022-10-19	Tx7.2G.651	Tx7.2G.657	2022-11-09	A	12	2G	weak	4	G	7	2023-04-25	188	34.2	40	n	n	n	n	n	n	no	designed	no
Tx7.2G.709	Tx7.2G.710	F	269	GE8F1	2022-10-19	Tx7.2G.651	Tx7.2G.657	2022-11-09	A	12	2G	weak	4	G	7	2023-09-18	334	44.57	48.19	n	n	n	n	n	y	no	designed	no
Tx7.3G.249	Tx7.3G.250	F	38	GE6F1	2020-08-31	Tx7.3G.188	Tx7.3G.195	2020-09-10	F	2	3G	strong	4	E	4	2020-11-03	64	22.3	20.5	n	n	n	n	n	n	no	designed
Tx7.3G.249	Tx7.3G.250	F	38	GE6F1	2020-08-31	Tx7.3G.188	Tx7.3G.195	2020-09-10	F	2	3G	strong	4	E	4	2020-11-13	74	20.5	21.7	n	n	n	n	n	n	no	designed
Tx7.3G.249	Tx7.3G.250	F	38	GE6F1	2020-08-31	Tx7.3G.188	Tx7.3G.195	2020-09-10	F	2	3G	strong	4	E	4	2020-11-18	79	20.6	21.3	y	n	n	n	n	n	no	designed
Tx7.3G.249	Tx7.3G.250	F	38	GE6F1	2020-08-31	Tx7.3G.188	Tx7.3G.195	2020-09-10	F	2	3G	strong	4	E	4	2020-11-25	86	21.1	21.4	n	n	n	n	n	n	no	designed
Tx7.3G.249	Tx7.3G.250	F	38	GE6F1	2020-08-31	Tx7.3G.188	Tx7.3G.195	2020-09-10	F	2	3G	strong	4	E	4	2020-12-02	93	21.8	22	n	n	n	n	n	n	no	designed
Tx7.3G.249	Tx7.3G.250	F	38	GE6F1	2020-08-31	Tx7.3G.188	Tx7.3G.195	2020-09-10	F	2	3G	strong	4	E	4	2020-12-09	100	23.5	22.9	n	y	n	n	n	n	no	designed
Tx7.3G.249	Tx7.3G.250	F	38	GE6F1	2020-08-31	Tx7.3G.188	Tx7.3G.195	2020-09-10	F	2	3G	strong	4	E	4	2020-12-16	107	22.9	24.1	n	n	n	n	n	n	no	designed
Tx7.3G.249	Tx7.3G.250	F	38	GE6F1	2020-08-31	Tx7.3G.188	Tx7.3G.195	2020-09-10	F	2	3G	strong	4	E	4	2020-12-23	114	23.7	23.7	n	n	n	n	n	n	no	designed			12/23/20 weight loss
Tx7.3G.249	Tx7.3G.250	F	38	GE6F1	2020-08-31	Tx7.3G.188	Tx7.3G.195	2020-09-10	F	2	3G	strong	4	E	4	2020-12-30	121	23.4	26.3	n	n	n	n	n	n	no	designed
Tx7.3G.249	Tx7.3G.250	F	38	GE6F1	2020-08-31	Tx7.3G.188	Tx7.3G.195	2020-09-10	F	2	3G	strong	4	E	4	2021-01-06	128	23.8	24.8	n	n	n	n	n	n	no	designed
Tx7.3G.249	Tx7.3G.250	F	38	GE6F1	2020-08-31	Tx7.3G.188	Tx7.3G.195	2020-09-10	F	2	3G	strong	4	E	4	2021-01-13	135	24.4	24.7	n	n	n	n	n	n	no	designed
Tx7.3G.249	Tx7.3G.250	F	38	GE6F1	2020-08-31	Tx7.3G.188	Tx7.3G.195	2020-09-10	F	2	3G	strong	4	E	4	2021-01-20	142	23.5	25.9	n	n	n	n	n	n	no	designed
Tx7.3G.249	Tx7.3G.250	F	38	GE6F1	2020-08-31	Tx7.3G.188	Tx7.3G.195	2020-09-10	F	2	3G	strong	4	E	4	2021-01-27	149	24.5	28	n	n	n	n	n	n	no	designed
Tx7.3G.249	Tx7.3G.250	F	38	GE6F1	2020-08-31	Tx7.3G.188	Tx7.3G.195	2020-09-10	F	2	3G	strong	4	E	4	2021-02-03	156	25.9	25.7	n	n	y	n	n	n	no	designed
Tx7.3G.249	Tx7.3G.250	F	38	GE6F1	2020-08-31	Tx7.3G.188	Tx7.3G.195	2020-09-10	F	2	3G	strong	4	E	4	2021-02-10	163	25.8	26.8	n	n	n	n	n	n	no	designed
Tx7.3G.249	Tx7.3G.250	F	38	GE6F1	2020-08-31	Tx7.3G.188	Tx7.3G.195	2020-09-10	F	2	3G	strong	4	E	4	2021-02-17	170	27.8	27	n	n	n	n	n	n	no	designed
Tx7.3G.249	Tx7.3G.250	F	38	GE6F1	2020-08-31	Tx7.3G.188	Tx7.3G.195	2020-09-10	F	2	3G	strong	4	E	4	2021-02-24	177	27	29.8	n	n	n	y	n	n	no	designed
Tx7.3G.249	Tx7.3G.250	F	38	GE6F1	2020-08-31	Tx7.3G.188	Tx7.3G.195	2020-09-10	F	2	3G	strong	4	E	4	2021-03-03	184	27.6	28.3	n	n	n	n	n	n	no	designed			12/23/20 weight loss
Tx7.3G.249	Tx7.3G.250	F	38	GE6F1	2020-08-31	Tx7.3G.188	Tx7.3G.195	2020-09-10	F	2	3G	strong	4	E	4	2021-03-17	198	26.7	29.1	n	n	n	n	n	n	no	designed			12/23/20 weight loss
Tx7.3G.249	Tx7.3G.250	F	38	GE6F1	2020-08-31	Tx7.3G.188	Tx7.3G.195	2020-09-10	F	2	3G	strong	4	E	4	2021-03-24	205	27.5	30.3	n	n	n	n	y	n	no	designed			12/23/20 weight loss
Tx7.3G.249	Tx7.3G.250	F	38	GE6F1	2020-08-31	Tx7.3G.188	Tx7.3G.195	2020-09-10	F	2	3G	strong	4	E	4	2021-04-06	218	33.3	33.2	n	n	n	n	n	y	no	designed			perfused
Tx7.3G.375	Tx7.3G.373	M	66	GE6F1	2020-11-03	Tx7.3G.188	Tx7.3G.194	2020-11-16	E	4	3G	strong	4	G	5	2020-11-25	22	13.6	14.4	n	n	n	n	n	n	no	designed
Tx7.3G.375	Tx7.3G.373	M	66	GE6F1	2020-11-03	Tx7.3G.188	Tx7.3G.194	2020-11-16	E	4	3G	strong	4	G	5	2020-12-02	29	21.7	22.3	n	n	n	n	n	n	no	designed
Tx7.3G.375	Tx7.3G.373	M	66	GE6F1	2020-11-03	Tx7.3G.188	Tx7.3G.194	2020-11-16	E	4	3G	strong	4	G	5	2020-12-09	36	25.7	25.7	n	n	n	n	n	n	no	designed
Tx7.3G.375	Tx7.3G.373	M	66	GE6F1	2020-11-03	Tx7.3G.188	Tx7.3G.194	2020-11-16	E	4	3G	strong	4	G	5	2020-12-16	43	26.6	27.2	n	n	n	n	n	n	no	designed
Tx7.3G.375	Tx7.3G.373	M	66	GE6F1	2020-11-03	Tx7.3G.188	Tx7.3G.194	2020-11-16	E	4	3G	strong	4	G	5	2020-12-23	50	29.2	29	n	n	n	n	n	n	no	designed
Tx7.3G.375	Tx7.3G.373	M	66	GE6F1	2020-11-03	Tx7.3G.188	Tx7.3G.194	2020-11-16	E	4	3G	strong	4	G	5	2020-12-30	57	30.5	30.6	n	n	n	n	n	n	no	designed
Tx7.3G.375	Tx7.3G.373	M	66	GE6F1	2020-11-03	Tx7.3G.188	Tx7.3G.194	2020-11-16	E	4	3G	strong	4	G	5	2021-01-06	64	32.4	31.2	n	n	n	n	n	n	no	designed
Tx7.3G.375	Tx7.3G.373	M	66	GE6F1	2020-11-03	Tx7.3G.188	Tx7.3G.194	2020-11-16	E	4	3G	strong	4	G	5	2021-01-13	71	31.5	31.6	n	n	n	n	n	n	no	designed
Tx7.3G.375	Tx7.3G.373	M	66	GE6F1	2020-11-03	Tx7.3G.188	Tx7.3G.194	2020-11-16	E	4	3G	strong	4	G	5	2021-01-20	78	33.2	31.7	y	n	n	n	n	n	no	designed			1/13 blood on bedding
Tx7.3G.375	Tx7.3G.373	M	66	GE6F1	2020-11-03	Tx7.3G.188	Tx7.3G.194	2020-11-16	E	4	3G	strong	4	G	5	2021-01-27	85	32.9	32.8	n	n	n	n	n	n	no	designed			1/13 blood on bedding
Tx7.3G.375	Tx7.3G.373	M	66	GE6F1	2020-11-03	Tx7.3G.188	Tx7.3G.194	2020-11-16	E	4	3G	strong	4	G	5	2021-02-03	92	34.1	33.1	n	n	n	n	n	n	no	designed			1/13 blood on bedding
Tx7.3G.375	Tx7.3G.373	M	66	GE6F1	2020-11-03	Tx7.3G.188	Tx7.3G.194	2020-11-16	E	4	3G	strong	4	G	5	2021-02-10	99	33.8	33.5	n	n	n	n	n	n	no	designed			1/13 blood on bedding
Tx7.3G.375	Tx7.3G.373	M	66	GE6F1	2020-11-03	Tx7.3G.188	Tx7.3G.194	2020-11-16	E	4	3G	strong	4	G	5	2021-02-17	106	35.2	35.4	n	y	n	n	n	n	no	designed			1/13 blood on bedding
Tx7.3G.375	Tx7.3G.373	M	66	GE6F1	2020-11-03	Tx7.3G.188	Tx7.3G.194	2020-11-16	E	4	3G	strong	4	G	5	2021-02-24	113	35.6	35.8	n	n	n	n	n	n	no	designed			1/13 blood on bedding
Tx7.3G.375	Tx7.3G.373	M	66	GE6F1	2020-11-03	Tx7.3G.188	Tx7.3G.194	2020-11-16	E	4	3G	strong	4	G	5	2021-03-03	120	35.5	36.5	n	n	n	n	n	n	no	designed			1/13 blood on bedding
Tx7.3G.375	Tx7.3G.373	M	66	GE6F1	2020-11-03	Tx7.3G.188	Tx7.3G.194	2020-11-16	E	4	3G	strong	4	G	5	2021-03-17	134	35.3	37.2	n	n	n	n	n	n	no	designed			1/13 blood on bedding
Tx7.3G.375	Tx7.3G.373	M	66	GE6F1	2020-11-03	Tx7.3G.188	Tx7.3G.194	2020-11-16	E	4	3G	strong	4	G	5	2021-03-24	141	36.6	39.1	n	n	n	n	n	n	no	designed			1/13 blood on bedding
Tx7.3G.375	Tx7.3G.373	M	66	GE6F1	2020-11-03	Tx7.3G.188	Tx7.3G.194	2020-11-16	E	4	3G	strong	4	G	5	2021-03-31	148	39.2	39.2	n	n	n	n	n	n	no	designed			1/13 blood on bedding
Tx7.3G.375	Tx7.3G.373	M	66	GE6F1	2020-11-03	Tx7.3G.188	Tx7.3G.194	2020-11-16	E	4	3G	strong	4	G	5	2021-04-07	155	39.8	42.3	n	n	y	n	n	n	no	designed			1/13 blood on bedding
Tx7.3G.375	Tx7.3G.373	M	66	GE6F1	2020-11-03	Tx7.3G.188	Tx7.3G.194	2020-11-16	E	4	3G	strong	4	G	5	2021-04-14	162	42.1	42.7	n	n	n	n	n	n	no	designed			1/13 blood on bedding
Tx7.3G.375	Tx7.3G.373	M	66	GE6F1	2020-11-03	Tx7.3G.188	Tx7.3G.194	2020-11-16	E	4	3G	strong	4	G	5	2021-04-21	169	41.8	41.2	n	n	n	n	n	n	no	designed			1/13 blood on bedding
Tx7.3G.375	Tx7.3G.373	M	66	GE6F1	2020-11-03	Tx7.3G.188	Tx7.3G.194	2020-11-16	E	4	3G	strong	4	G	5	2021-04-28	176	41.4	43.3	n	n	n	y	n	n	no	designed			1/13 blood on bedding
Tx7.3G.375	Tx7.3G.373	M	66	GE6F1	2020-11-03	Tx7.3G.188	Tx7.3G.194	2020-11-16	E	4	3G	strong	4	G	5	2021-05-05	183	42.9	44.1	n	n	n	n	n	n	no	designed			1/13 blood on bedding
Tx7.3G.375	Tx7.3G.373	M	66	GE6F1	2020-11-03	Tx7.3G.188	Tx7.3G.194	2020-11-16	E	4	3G	strong	4	G	5	2021-05-13	191	42.8	44.8	n	n	n	n	n	n	no	designed			1/13 blood on bedding
Tx7.3G.375	Tx7.3G.373	M	66	GE6F1	2020-11-03	Tx7.3G.188	Tx7.3G.194	2020-11-16	E	4	3G	strong	4	G	5	2021-05-19	197	43.9	46.4	n	n	n	n	n	n	no	designed			1/13 blood on bedding
Tx7.3G.375	Tx7.3G.373	M	66	GE6F1	2020-11-03	Tx7.3G.188	Tx7.3G.194	2020-11-16	E	4	3G	strong	4	G	5	2021-05-26	204	45.4	46.4	n	n	n	n	y	n	no	designed			1/13 blood on bedding
Tx7.3G.375	Tx7.3G.373	M	66	GE6F1	2020-11-03	Tx7.3G.188	Tx7.3G.194	2020-11-16	E	4	3G	strong	4	G	5	2021-06-01	210	45.1	47.1	n	n	n	n	n	y	no	designed			perfused
Tx7.3G.229	Tx7.3G.228	M	28	GE6F1	2020-08-15	Tx7.3G.190	Tx7.3G.195	2020-08-25	G	3	3G	strong	4	A	4	2020-09-03	19	15	15.1	n	n	n	n	n	n	no	designed
Tx7.3G.229	Tx7.3G.228	M	28	GE6F1	2020-08-15	Tx7.3G.190	Tx7.3G.195	2020-08-25	G	3	3G	strong	4	A	4	2020-09-17	33	27	26.6	n	n	n	n	n	n	no	designed
Tx7.3G.229	Tx7.3G.228	M	28	GE6F1	2020-08-15	Tx7.3G.190	Tx7.3G.195	2020-08-25	G	3	3G	strong	4	A	4	2020-11-03	80	31.4	32.6	y	n	n	n	n	n	no	designed
Tx7.3G.229	Tx7.3G.228	M	28	GE6F1	2020-08-15	Tx7.3G.190	Tx7.3G.195	2020-08-25	G	3	3G	strong	4	A	4	2020-11-18	95	33.4	33.6	n	n	n	n	n	n	no	designed
Tx7.3G.229	Tx7.3G.228	M	28	GE6F1	2020-08-15	Tx7.3G.190	Tx7.3G.195	2020-08-25	G	3	3G	strong	4	A	4	2020-11-25	102	31.8	34.1	n	y	n	n	n	n	no	designed
Tx7.3G.229	Tx7.3G.228	M	28	GE6F1	2020-08-15	Tx7.3G.190	Tx7.3G.195	2020-08-25	G	3	3G	strong	4	A	4	2020-12-02	109	32.5	35.7	n	n	n	n	n	n	no	designed
Tx7.3G.229	Tx7.3G.228	M	28	GE6F1	2020-08-15	Tx7.3G.190	Tx7.3G.195	2020-08-25	G	3	3G	strong	4	A	4	2020-12-09	116	34	37	n	n	n	n	n	n	no	designed
Tx7.3G.229	Tx7.3G.228	M	28	GE6F1	2020-08-15	Tx7.3G.190	Tx7.3G.195	2020-08-25	G	3	3G	strong	4	A	4	2020-12-16	123	34.4	38.1	n	n	n	n	n	n	no	designed
Tx7.3G.229	Tx7.3G.228	M	28	GE6F1	2020-08-15	Tx7.3G.190	Tx7.3G.195	2020-08-25	G	3	3G	strong	4	A	4	2020-12-23	130	35.6	39.2	n	n	n	n	n	n	no	designed
Tx7.3G.229	Tx7.3G.228	M	28	GE6F1	2020-08-15	Tx7.3G.190	Tx7.3G.195	2020-08-25	G	3	3G	strong	4	A	4	2020-12-30	137	35.8	39.4	n	n	n	n	n	n	no	designed
Tx7.3G.229	Tx7.3G.228	M	28	GE6F1	2020-08-15	Tx7.3G.190	Tx7.3G.195	2020-08-25	G	3	3G	strong	4	A	4	2021-01-06	144	35.8	39.8	n	n	n	n	n	n	no	designed
Tx7.3G.229	Tx7.3G.228	M	28	GE6F1	2020-08-15	Tx7.3G.190	Tx7.3G.195	2020-08-25	G	3	3G	strong	4	A	4	2021-01-13	151	35.7	40	n	n	y	n	n	n	no	designed
Tx7.3G.229	Tx7.3G.228	M	28	GE6F1	2020-08-15	Tx7.3G.190	Tx7.3G.195	2020-08-25	G	3	3G	strong	4	A	4	2021-01-20	158	35.7	41.9	n	n	n	n	n	n	no	designed
Tx7.3G.229	Tx7.3G.228	M	28	GE6F1	2020-08-15	Tx7.3G.190	Tx7.3G.195	2020-08-25	G	3	3G	strong	4	A	4	2021-01-27	165	36.9	42.3	n	n	n	n	n	n	no	designed
Tx7.3G.229	Tx7.3G.228	M	28	GE6F1	2020-08-15	Tx7.3G.190	Tx7.3G.195	2020-08-25	G	3	3G	strong	4	A	4	2021-02-03	172	37.8	43.2	n	n	n	n	n	n	no	designed
Tx7.3G.229	Tx7.3G.228	M	28	GE6F1	2020-08-15	Tx7.3G.190	Tx7.3G.195	2020-08-25	G	3	3G	strong	4	A	4	2021-02-10	179	37.6	44.2	n	n	n	y	n	n	no	designed
Tx7.3G.229	Tx7.3G.228	M	28	GE6F1	2020-08-15	Tx7.3G.190	Tx7.3G.195	2020-08-25	G	3	3G	strong	4	A	4	2021-02-17	186	39.2	43.6	n	n	n	n	n	n	no	designed
Tx7.3G.229	Tx7.3G.228	M	28	GE6F1	2020-08-15	Tx7.3G.190	Tx7.3G.195	2020-08-25	G	3	3G	strong	4	A	4	2021-02-24	193	40.8	44.6	n	n	n	n	n	n	no	designed
Tx7.3G.229	Tx7.3G.228	M	28	GE6F1	2020-08-15	Tx7.3G.190	Tx7.3G.195	2020-08-25	G	3	3G	strong	4	A	4	2021-03-03	200	40.2	44.8	n	n	n	n	y	n	no	designed
Tx7.3G.229	Tx7.3G.228	M	28	GE6F1	2020-08-15	Tx7.3G.190	Tx7.3G.195	2020-08-25	G	3	3G	strong	4	A	4	2021-03-17	214	40.4	46.5	n	n	n	n	n	n	no	designed
Tx7.3G.229	Tx7.3G.228	M	28	GE6F1	2020-08-15	Tx7.3G.190	Tx7.3G.195	2020-08-25	G	3	3G	strong	4	A	4	2021-03-24	221	41.3	46.2	n	n	n	n	n	n	no	designed
Tx7.3G.229	Tx7.3G.228	M	28	GE6F1	2020-08-15	Tx7.3G.190	Tx7.3G.195	2020-08-25	G	3	3G	strong	4	A	4	2021-03-31	228	44.3	48.5	n	n	n	n	n	y	no	designed			perfused
Tx7.3G.269	Tx7.3G.268	F	41	GE6F1	2020-09-03	Tx7.3G.190	Tx7.3G.195	2020-09-15	C	2	3G	strong	4	B	4	2020-11-03	61	18.9	26.6	n	n	n	n	n	n	no	designed
Tx7.3G.269	Tx7.3G.268	F	41	GE6F1	2020-09-03	Tx7.3G.190	Tx7.3G.195	2020-09-15	C	2	3G	strong	4	B	4	2020-11-18	76	18.7	26.5	y	n	n	n	n	n	no	designed
Tx7.3G.269	Tx7.3G.268	F	41	GE6F1	2020-09-03	Tx7.3G.190	Tx7.3G.195	2020-09-15	C	2	3G	strong	4	B	4	2020-11-25	83	19.3	26.6	n	n	n	n	n	n	no	designed
Tx7.3G.269	Tx7.3G.268	F	41	GE6F1	2020-09-03	Tx7.3G.190	Tx7.3G.195	2020-09-15	C	2	3G	strong	4	B	4	2020-12-02	90	19.2	29.6	n	n	n	n	n	n	no	designed
Tx7.3G.269	Tx7.3G.268	F	41	GE6F1	2020-09-03	Tx7.3G.190	Tx7.3G.195	2020-09-15	C	2	3G	strong	4	B	4	2020-12-09	97	20	28.7	n	n	n	n	n	n	no	designed
Tx7.3G.269	Tx7.3G.268	F	41	GE6F1	2020-09-03	Tx7.3G.190	Tx7.3G.195	2020-09-15	C	2	3G	strong	4	B	4	2020-12-16	104	21.2	29.3	n	y	n	n	n	n	no	designed
Tx7.3G.269	Tx7.3G.268	F	41	GE6F1	2020-09-03	Tx7.3G.190	Tx7.3G.195	2020-09-15	C	2	3G	strong	4	B	4	2020-12-23	111	22	30.3	n	n	n	n	n	n	no	designed
Tx7.3G.269	Tx7.3G.268	F	41	GE6F1	2020-09-03	Tx7.3G.190	Tx7.3G.195	2020-09-15	C	2	3G	strong	4	B	4	2020-12-30	118	21.3	31	n	n	n	n	n	n	no	designed
Tx7.3G.269	Tx7.3G.268	F	41	GE6F1	2020-09-03	Tx7.3G.190	Tx7.3G.195	2020-09-15	C	2	3G	strong	4	B	4	2021-01-06	125	21.7	31.1	n	n	n	n	n	n	no	designed
Tx7.3G.269	Tx7.3G.268	F	41	GE6F1	2020-09-03	Tx7.3G.190	Tx7.3G.195	2020-09-15	C	2	3G	strong	4	B	4	2021-01-13	132	21.9	33.6	n	n	n	n	n	n	no	designed
Tx7.3G.269	Tx7.3G.268	F	41	GE6F1	2020-09-03	Tx7.3G.190	Tx7.3G.195	2020-09-15	C	2	3G	strong	4	B	4	2021-01-20	139	22	31.3	n	n	n	n	n	n	no	designed
Tx7.3G.269	Tx7.3G.268	F	41	GE6F1	2020-09-03	Tx7.3G.190	Tx7.3G.195	2020-09-15	C	2	3G	strong	4	B	4	2021-01-27	146	21.7	32.2	n	n	n	n	n	n	no	designed
Tx7.3G.269	Tx7.3G.268	F	41	GE6F1	2020-09-03	Tx7.3G.190	Tx7.3G.195	2020-09-15	C	2	3G	strong	4	B	4	2021-02-03	153	22.5	33.7	n	n	y	n	n	n	no	designed
Tx7.3G.269	Tx7.3G.268	F	41	GE6F1	2020-09-03	Tx7.3G.190	Tx7.3G.195	2020-09-15	C	2	3G	strong	4	B	4	2021-02-10	160	22.7	32.3	n	n	n	n	n	n	no	designed
Tx7.3G.269	Tx7.3G.268	F	41	GE6F1	2020-09-03	Tx7.3G.190	Tx7.3G.195	2020-09-15	C	2	3G	strong	4	B	4	2021-02-17	167	23	35.7	n	n	n	n	n	n	no	designed
Tx7.3G.269	Tx7.3G.268	F	41	GE6F1	2020-09-03	Tx7.3G.190	Tx7.3G.195	2020-09-15	C	2	3G	strong	4	B	4	2021-02-24	174	24.7	33.9	n	n	n	n	n	n	no	designed
Tx7.3G.269	Tx7.3G.268	F	41	GE6F1	2020-09-03	Tx7.3G.190	Tx7.3G.195	2020-09-15	C	2	3G	strong	4	B	4	2021-03-03	181	23.3	41	n	n	n	y	n	n	no	designed
Tx7.3G.269	Tx7.3G.268	F	41	GE6F1	2020-09-03	Tx7.3G.190	Tx7.3G.195	2020-09-15	C	2	3G	strong	4	B	4	2021-03-17	195	24.1	35.2	n	n	n	n	n	n	no	designed
Tx7.3G.269	Tx7.3G.268	F	41	GE6F1	2020-09-03	Tx7.3G.190	Tx7.3G.195	2020-09-15	C	2	3G	strong	4	B	4	2021-03-24	202	25.4	36.1	n	n	n	n	y	n	no	designed
Tx7.3G.269	Tx7.3G.268	F	41	GE6F1	2020-09-03	Tx7.3G.190	Tx7.3G.195	2020-09-15	C	2	3G	strong	4	B	4	2021-03-31	209	25.1	34.7	n	n	n	n	n	n	no	designed
Tx7.3G.269	Tx7.3G.268	F	41	GE6F1	2020-09-03	Tx7.3G.190	Tx7.3G.195	2020-09-15	C	2	3G	strong	4	B	4	2021-04-08	217	25.8	36.5	n	n	n	n	n	y	no	designed			perfused
Tx7.3G.274	Tx7.3G.273	M	42	GE6F1	2020-09-03	Tx7.3G.190	Tx7.3G.195	2020-09-15	C	5	3G	strong	4	D	4	2020-11-03	61	29.2	30.9	n	n	n	n	n	n	no	designed
Tx7.3G.274	Tx7.3G.273	M	42	GE6F1	2020-09-03	Tx7.3G.190	Tx7.3G.195	2020-09-15	C	5	3G	strong	4	D	4	2020-11-18	76	31	31.1	y	n	n	n	n	n	no	designed
Tx7.3G.274	Tx7.3G.273	M	42	GE6F1	2020-09-03	Tx7.3G.190	Tx7.3G.195	2020-09-15	C	5	3G	strong	4	D	4	2020-11-25	83	32	31.8	n	n	n	n	n	n	no	designed
Tx7.3G.274	Tx7.3G.273	M	42	GE6F1	2020-09-03	Tx7.3G.190	Tx7.3G.195	2020-09-15	C	5	3G	strong	4	D	4	2020-12-02	90	31.8	32.2	n	n	n	n	n	n	no	designed
Tx7.3G.274	Tx7.3G.273	M	42	GE6F1	2020-09-03	Tx7.3G.190	Tx7.3G.195	2020-09-15	C	5	3G	strong	4	D	4	2020-12-09	97	32.2	32.3	n	n	n	n	n	n	no	designed
Tx7.3G.274	Tx7.3G.273	M	42	GE6F1	2020-09-03	Tx7.3G.190	Tx7.3G.195	2020-09-15	C	5	3G	strong	4	D	4	2020-12-16	104	34.5	32.5	n	y	n	n	n	n	no	designed
Tx7.3G.274	Tx7.3G.273	M	42	GE6F1	2020-09-03	Tx7.3G.190	Tx7.3G.195	2020-09-15	C	5	3G	strong	4	D	4	2020-12-23	111	35.4	32.6	n	n	n	n	n	n	no	designed
Tx7.3G.274	Tx7.3G.273	M	42	GE6F1	2020-09-03	Tx7.3G.190	Tx7.3G.195	2020-09-15	C	5	3G	strong	4	D	4	2020-12-30	118	35.5	32.5	n	n	n	n	n	n	no	designed
Tx7.3G.274	Tx7.3G.273	M	42	GE6F1	2020-09-03	Tx7.3G.190	Tx7.3G.195	2020-09-15	C	5	3G	strong	4	D	4	2021-01-06	125	36.2	33.5	n	n	n	n	n	n	no	designed
Tx7.3G.274	Tx7.3G.273	M	42	GE6F1	2020-09-03	Tx7.3G.190	Tx7.3G.195	2020-09-15	C	5	3G	strong	4	D	4	2021-01-13	132	36	33.3	n	n	n	n	n	n	no	designed
Tx7.3G.274	Tx7.3G.273	M	42	GE6F1	2020-09-03	Tx7.3G.190	Tx7.3G.195	2020-09-15	C	5	3G	strong	4	D	4	2021-01-20	139	36.1	34.5	n	n	n	n	n	n	no	designed
Tx7.3G.274	Tx7.3G.273	M	42	GE6F1	2020-09-03	Tx7.3G.190	Tx7.3G.195	2020-09-15	C	5	3G	strong	4	D	4	2021-01-27	146	37.6	35.2	n	n	n	n	n	n	no	designed
Tx7.3G.274	Tx7.3G.273	M	42	GE6F1	2020-09-03	Tx7.3G.190	Tx7.3G.195	2020-09-15	C	5	3G	strong	4	D	4	2021-02-03	153	38.5	36.1	n	n	y	n	n	n	no	designed
Tx7.3G.274	Tx7.3G.273	M	42	GE6F1	2020-09-03	Tx7.3G.190	Tx7.3G.195	2020-09-15	C	5	3G	strong	4	D	4	2021-02-10	160	38.3	35.3	n	n	n	n	n	n	no	designed
Tx7.3G.274	Tx7.3G.273	M	42	GE6F1	2020-09-03	Tx7.3G.190	Tx7.3G.195	2020-09-15	C	5	3G	strong	4	D	4	2021-02-17	167	38.3	35.8	n	n	n	n	n	n	no	designed
Tx7.3G.274	Tx7.3G.273	M	42	GE6F1	2020-09-03	Tx7.3G.190	Tx7.3G.195	2020-09-15	C	5	3G	strong	4	D	4	2021-02-24	174	38.4	35.4	n	n	n	n	n	n	no	designed
Tx7.3G.274	Tx7.3G.273	M	42	GE6F1	2020-09-03	Tx7.3G.190	Tx7.3G.195	2020-09-15	C	5	3G	strong	4	D	4	2021-03-03	181	39	37	n	n	n	y	n	n	no	designed
Tx7.3G.274	Tx7.3G.273	M	42	GE6F1	2020-09-03	Tx7.3G.190	Tx7.3G.195	2020-09-15	C	5	3G	strong	4	D	4	2021-03-17	195	43.1	39.5	n	n	n	n	n	n	no	designed			273 recovered from dermattis by 3/3/21
Tx7.3G.274	Tx7.3G.273	M	42	GE6F1	2020-09-03	Tx7.3G.190	Tx7.3G.195	2020-09-15	C	5	3G	strong	4	D	4	2021-03-24	202	42.7	40.4	n	n	n	n	y	n	no	designed			273 dermatitis 1/27/21, recovered by 3/3/21
Tx7.3G.274	Tx7.3G.273	M	42	GE6F1	2020-09-03	Tx7.3G.190	Tx7.3G.195	2020-09-15	C	5	3G	strong	4	D	4	2021-03-31	209	42.9	40.9	n	n	n	n	n	n	no	designed			273 dermatitis 1/27/21, recovered by 3/3/21
Tx7.3G.274	Tx7.3G.273	M	42	GE6F1	2020-09-03	Tx7.3G.190	Tx7.3G.195	2020-09-15	C	5	3G	strong	4	D	4	2021-04-08	217	43.7	41.6	n	n	n	n	n	y	no	designed			perfused
Tx7.3G.364	Tx7.3G.368	M	67	GE6F1	2020-10-19	Tx7.3G.190	Tx7.3G.195	2020-11-04	A	3	3G	strong	4	H	5	2020-11-13	25	18.4	19	n	n	n	n	n	n	no	designed			2020-11-04
Tx7.3G.364	Tx7.3G.368	M	67	GE6F1	2020-10-19	Tx7.3G.190	Tx7.3G.195	2020-11-04	A	3	3G	strong	4	H	5	2020-11-18	30	22.3	23	n	n	n	n	n	n	no	designed			2020-11-04
Tx7.3G.364	Tx7.3G.368	M	67	GE6F1	2020-10-19	Tx7.3G.190	Tx7.3G.195	2020-11-04	A	3	3G	strong	4	H	5	2020-11-25	37	24.1	24.6	n	n	n	n	n	n	no	designed
Tx7.3G.364	Tx7.3G.368	M	67	GE6F1	2020-10-19	Tx7.3G.190	Tx7.3G.195	2020-11-04	A	3	3G	strong	4	H	5	2020-12-02	44	24.5	25.6	n	n	n	n	n	n	no	designed
Tx7.3G.364	Tx7.3G.368	M	67	GE6F1	2020-10-19	Tx7.3G.190	Tx7.3G.195	2020-11-04	A	3	3G	strong	4	H	5	2020-12-09	51	25.2	26.3	n	n	n	n	n	n	no	designed
Tx7.3G.364	Tx7.3G.368	M	67	GE6F1	2020-10-19	Tx7.3G.190	Tx7.3G.195	2020-11-04	A	3	3G	strong	4	H	5	2020-12-16	58	26.5	27.1	n	n	n	n	n	n	no	designed
Tx7.3G.364	Tx7.3G.368	M	67	GE6F1	2020-10-19	Tx7.3G.190	Tx7.3G.195	2020-11-04	A	3	3G	strong	4	H	5	2020-12-23	65	27.6	28	n	n	n	n	n	n	no	designed
Tx7.3G.364	Tx7.3G.368	M	67	GE6F1	2020-10-19	Tx7.3G.190	Tx7.3G.195	2020-11-04	A	3	3G	strong	4	H	5	2020-12-30	72	28.5	28.5	n	n	n	n	n	n	no	designed
Tx7.3G.364	Tx7.3G.368	M	67	GE6F1	2020-10-19	Tx7.3G.190	Tx7.3G.195	2020-11-04	A	3	3G	strong	4	H	5	2021-01-06	79	28.8	27.6	y	n	n	n	n	n	no	designed
Tx7.3G.364	Tx7.3G.368	M	67	GE6F1	2020-10-19	Tx7.3G.190	Tx7.3G.195	2020-11-04	A	3	3G	strong	4	H	5	2021-01-13	86	28.4	28.1	n	n	n	n	n	n	no	designed
Tx7.3G.364	Tx7.3G.368	M	67	GE6F1	2020-10-19	Tx7.3G.190	Tx7.3G.195	2020-11-04	A	3	3G	strong	4	H	5	2021-01-20	93	29.4	29.1	n	n	n	n	n	n	no	designed
Tx7.3G.364	Tx7.3G.368	M	67	GE6F1	2020-10-19	Tx7.3G.190	Tx7.3G.195	2020-11-04	A	3	3G	strong	4	H	5	2021-01-27	100	29.4	29.5	n	y	n	n	n	n	no	designed
Tx7.3G.364	Tx7.3G.368	M	67	GE6F1	2020-10-19	Tx7.3G.190	Tx7.3G.195	2020-11-04	A	3	3G	strong	4	H	5	2021-02-03	107	30.7	30.1	n	n	n	n	n	n	no	designed
Tx7.3G.364	Tx7.3G.368	M	67	GE6F1	2020-10-19	Tx7.3G.190	Tx7.3G.195	2020-11-04	A	3	3G	strong	4	H	5	2021-02-10	114	31	31.2	n	n	n	n	n	n	no	designed
Tx7.3G.364	Tx7.3G.368	M	67	GE6F1	2020-10-19	Tx7.3G.190	Tx7.3G.195	2020-11-04	A	3	3G	strong	4	H	5	2021-02-17	121	29.7	31.5	n	n	n	n	n	n	no	designed
Tx7.3G.364	Tx7.3G.368	M	67	GE6F1	2020-10-19	Tx7.3G.190	Tx7.3G.195	2020-11-04	A	3	3G	strong	4	H	5	2021-02-24	128	32	32.2	n	n	n	n	n	n	no	designed
Tx7.3G.364	Tx7.3G.368	M	67	GE6F1	2020-10-19	Tx7.3G.190	Tx7.3G.195	2020-11-04	A	3	3G	strong	4	H	5	2021-03-03	135	33.9	33.1	n	n	n	n	n	n	no	designed
Tx7.3G.364	Tx7.3G.368	M	67	GE6F1	2020-10-19	Tx7.3G.190	Tx7.3G.195	2020-11-04	A	3	3G	strong	4	H	5	2021-03-17	149	36.6	33.8	n	n	n	n	n	n	no	designed
Tx7.3G.364	Tx7.3G.368	M	67	GE6F1	2020-10-19	Tx7.3G.190	Tx7.3G.195	2020-11-04	A	3	3G	strong	4	H	5	2021-03-24	156	35.6	34.9	n	n	y	n	n	n	no	designed
Tx7.3G.364	Tx7.3G.368	M	67	GE6F1	2020-10-19	Tx7.3G.190	Tx7.3G.195	2020-11-04	A	3	3G	strong	4	H	5	2021-03-31	163	35.7	34.6	n	n	n	n	n	n	no	designed
Tx7.3G.364	Tx7.3G.368	M	67	GE6F1	2020-10-19	Tx7.3G.190	Tx7.3G.195	2020-11-04	A	3	3G	strong	4	H	5	2021-04-07	170	36.8	35.2	n	n	n	n	n	n	no	designed
Tx7.3G.364	Tx7.3G.368	M	67	GE6F1	2020-10-19	Tx7.3G.190	Tx7.3G.195	2020-11-04	A	3	3G	strong	4	H	5	2021-04-14	177	37.8	35.6	n	n	n	y	n	n	no	designed
Tx7.3G.364	Tx7.3G.368	M	67	GE6F1	2020-10-19	Tx7.3G.190	Tx7.3G.195	2020-11-04	A	3	3G	strong	4	H	5	2021-04-21	184	39.1	36.1	n	n	n	n	n	n	no	designed
Tx7.3G.364	Tx7.3G.368	M	67	GE6F1	2020-10-19	Tx7.3G.190	Tx7.3G.195	2020-11-04	A	3	3G	strong	4	H	5	2021-04-28	191	39.6	37.3	n	n	n	n	n	n	no	designed
Tx7.3G.364	Tx7.3G.368	M	67	GE6F1	2020-10-19	Tx7.3G.190	Tx7.3G.195	2020-11-04	A	3	3G	strong	4	H	5	2021-05-05	198	39.6	38.2	n	n	n	n	n	n	no	designed
Tx7.3G.364	Tx7.3G.368	M	67	GE6F1	2020-10-19	Tx7.3G.190	Tx7.3G.195	2020-11-04	A	3	3G	strong	4	H	5	2021-05-10	203	41.7	38.5	n	n	n	n	y	n	no	designed			to perfusion 5/10/21
Tx7.3G.364	Tx7.3G.368	M	67	GE6F1	2020-10-19	Tx7.3G.190	Tx7.3G.195	2020-11-04	A	3	3G	strong	4	H	5	2021-05-12	205	42.9	38.1	n	n	n	n	n	y	no	designed			perfused
Tx7.3G.378	Tx7.3G.379	F	100	GE6F1	2020-11-30	Tx7.3G.190	Tx7.3G.195	2020-12-03	D	4	3G	strong	4	C	7	2020-12-23	23	16.5	16	n	n	n	n	n	n	no	designed
Tx7.3G.378	Tx7.3G.379	F	100	GE6F1	2020-11-30	Tx7.3G.190	Tx7.3G.195	2020-12-03	D	4	3G	strong	4	C	7	2020-12-30	30	18.6	19	n	n	n	n	n	n	no	designed
Tx7.3G.378	Tx7.3G.379	F	100	GE6F1	2020-11-30	Tx7.3G.190	Tx7.3G.195	2020-12-03	D	4	3G	strong	4	C	7	2021-01-06	37	19.5	20.7	n	n	n	n	n	n	no	designed
Tx7.3G.378	Tx7.3G.379	F	100	GE6F1	2020-11-30	Tx7.3G.190	Tx7.3G.195	2020-12-03	D	4	3G	strong	4	C	7	2021-01-13	44	19.3	21.3	n	n	n	n	n	n	no	designed
Tx7.3G.378	Tx7.3G.379	F	100	GE6F1	2020-11-30	Tx7.3G.190	Tx7.3G.195	2020-12-03	D	4	3G	strong	4	C	7	2021-01-20	51	19.8	22.7	n	n	n	n	n	n	no	designed
Tx7.3G.378	Tx7.3G.379	F	100	GE6F1	2020-11-30	Tx7.3G.190	Tx7.3G.195	2020-12-03	D	4	3G	strong	4	C	7	2021-01-27	58	19.1	21.9	n	n	n	n	n	n	no	designed
Tx7.3G.378	Tx7.3G.379	F	100	GE6F1	2020-11-30	Tx7.3G.190	Tx7.3G.195	2020-12-03	D	4	3G	strong	4	C	7	2021-02-03	65	20	22.5	n	n	n	n	n	n	no	designed
Tx7.3G.378	Tx7.3G.379	F	100	GE6F1	2020-11-30	Tx7.3G.190	Tx7.3G.195	2020-12-03	D	4	3G	strong	4	C	7	2021-02-10	72	20.4	22.6	n	n	n	n	n	n	no	designed
Tx7.3G.378	Tx7.3G.379	F	100	GE6F1	2020-11-30	Tx7.3G.190	Tx7.3G.195	2020-12-03	D	4	3G	strong	4	C	7	2021-02-17	79	20.7	22.5	y	n	n	n	n	n	no	designed
Tx7.3G.378	Tx7.3G.379	F	100	GE6F1	2020-11-30	Tx7.3G.190	Tx7.3G.195	2020-12-03	D	4	3G	strong	4	C	7	2021-02-24	86	21.4	22.9	n	n	n	n	n	n	no	designed
Tx7.3G.378	Tx7.3G.379	F	100	GE6F1	2020-11-30	Tx7.3G.190	Tx7.3G.195	2020-12-03	D	4	3G	strong	4	C	7	2021-03-03	93	21.7	22.9	n	n	n	n	n	n	no	designed			378 seized and died 3/31/21
Tx7.3G.378	Tx7.3G.379	F	100	GE6F1	2020-11-30	Tx7.3G.190	Tx7.3G.195	2020-12-03	D	4	3G	strong	4	C	7	2021-03-17	107	21.9	24.8	n	y	n	n	n	n	YES	designed			378 siezed and died 3/31/21
Tx7.3G.378	Tx7.3G.379	F	100	GE6F1	2020-11-30	Tx7.3G.190	Tx7.3G.195	2020-12-03	D	4	3G	strong	4	C	7	2021-03-24	114	21.7	25.1	n	n	n	n	n	y	YES	designed			378 seizure & died 3/31/21
Tx7.3G.382	Tx7.3G.380	F	101	GE6F1	2020-11-30	Tx7.3G.190	Tx7.3G.195	2020-12-03	D	6	3G	strong	4	C	7	2020-12-23	23	16.5	17.7	n	n	n	n	n	n	no	designed
Tx7.3G.382	Tx7.3G.380	F	101	GE6F1	2020-11-30	Tx7.3G.190	Tx7.3G.195	2020-12-03	D	6	3G	strong	4	C	7	2020-12-30	30	17.2	19.8	n	n	n	n	n	n	no	designed
Tx7.3G.382	Tx7.3G.380	F	101	GE6F1	2020-11-30	Tx7.3G.190	Tx7.3G.195	2020-12-03	D	6	3G	strong	4	C	7	2021-01-06	37	17.9	21.3	n	n	n	n	n	n	no	designed
Tx7.3G.382	Tx7.3G.380	F	101	GE6F1	2020-11-30	Tx7.3G.190	Tx7.3G.195	2020-12-03	D	6	3G	strong	4	C	7	2021-01-13	44	17.4	21.5	n	n	n	n	n	n	no	designed
Tx7.3G.382	Tx7.3G.380	F	101	GE6F1	2020-11-30	Tx7.3G.190	Tx7.3G.195	2020-12-03	D	6	3G	strong	4	C	7	2021-01-20	51	17.6	23	n	n	n	n	n	n	no	designed
Tx7.3G.382	Tx7.3G.380	F	101	GE6F1	2020-11-30	Tx7.3G.190	Tx7.3G.195	2020-12-03	D	6	3G	strong	4	C	7	2021-01-27	58	17	23.3	n	n	n	n	n	n	no	designed
Tx7.3G.382	Tx7.3G.380	F	101	GE6F1	2020-11-30	Tx7.3G.190	Tx7.3G.195	2020-12-03	D	6	3G	strong	4	C	7	2021-02-03	65	17.5	24.6	n	n	n	n	n	n	no	designed
Tx7.3G.382	Tx7.3G.380	F	101	GE6F1	2020-11-30	Tx7.3G.190	Tx7.3G.195	2020-12-03	D	6	3G	strong	4	C	7	2021-02-10	72	18	24.7	n	n	n	n	n	n	no	designed
Tx7.3G.382	Tx7.3G.380	F	101	GE6F1	2020-11-30	Tx7.3G.190	Tx7.3G.195	2020-12-03	D	6	3G	strong	4	C	7	2021-02-17	79	19.5	24.4	y	n	n	n	n	n	YES	designed			382 circling 2/24/21
Tx7.3G.382	Tx7.3G.380	F	101	GE6F1	2020-11-30	Tx7.3G.190	Tx7.3G.195	2020-12-03	D	6	3G	strong	4	C	7	2021-02-24	86	19.5	26.8	n	n	n	n	n	n	YES	designed			382 circling 2/24/21
Tx7.3G.382	Tx7.3G.380	F	101	GE6F1	2020-11-30	Tx7.3G.190	Tx7.3G.195	2020-12-03	D	6	3G	strong	4	C	7	2021-03-03	93	20.3	26.4	n	n	n	n	n	n	YES	designed			382 circling 2/24/21
Tx7.3G.382	Tx7.3G.380	F	101	GE6F1	2020-11-30	Tx7.3G.190	Tx7.3G.195	2020-12-03	D	6	3G	strong	4	C	7	2021-03-17	107	21.4	26	n	y	n	n	n	n	YES	designed			382 circling 2/24/21
Tx7.3G.382	Tx7.3G.380	F	101	GE6F1	2020-11-30	Tx7.3G.190	Tx7.3G.195	2020-12-03	D	6	3G	strong	4	C	7	2021-03-24	114	21.4	26.3	n	n	n	n	n	y	YES	designed			382 circling 2/24/21
Tx7.3G.387	Tx7.3G.384	M	102	GE6F1	2020-11-30	Tx7.3G.190	Tx7.3G.195	2020-12-03	C	9	3G	strong	4	D	7	2020-12-23	23	18.7	18.7	n	n	n	n	n	n	no	designed
Tx7.3G.387	Tx7.3G.384	M	102	GE6F1	2020-11-30	Tx7.3G.190	Tx7.3G.195	2020-12-03	C	9	3G	strong	4	D	7	2020-12-30	30	24.6	24.6	n	n	n	n	n	n	no	designed
Tx7.3G.387	Tx7.3G.384	M	102	GE6F1	2020-11-30	Tx7.3G.190	Tx7.3G.195	2020-12-03	C	9	3G	strong	4	D	7	2021-01-06	37	26.8	25.4	n	n	n	n	n	n	no	designed
Tx7.3G.387	Tx7.3G.384	M	102	GE6F1	2020-11-30	Tx7.3G.190	Tx7.3G.195	2020-12-03	C	9	3G	strong	4	D	7	2021-01-13	44	27.7	26.2	n	n	n	n	n	n	no	designed
Tx7.3G.387	Tx7.3G.384	M	102	GE6F1	2020-11-30	Tx7.3G.190	Tx7.3G.195	2020-12-03	C	9	3G	strong	4	D	7	2021-01-20	51	27.7	26.3	n	n	n	n	n	n	no	designed
Tx7.3G.387	Tx7.3G.384	M	102	GE6F1	2020-11-30	Tx7.3G.190	Tx7.3G.195	2020-12-03	C	9	3G	strong	4	D	7	2021-01-27	58	28.9	27.6	n	n	n	n	n	n	no	designed
Tx7.3G.387	Tx7.3G.384	M	102	GE6F1	2020-11-30	Tx7.3G.190	Tx7.3G.195	2020-12-03	C	9	3G	strong	4	D	7	2021-02-03	65	30.2	28.2	n	n	n	n	n	n	no	designed
Tx7.3G.387	Tx7.3G.384	M	102	GE6F1	2020-11-30	Tx7.3G.190	Tx7.3G.195	2020-12-03	C	9	3G	strong	4	D	7	2021-02-10	72	30.1	28.7	n	n	n	n	n	n	no	designed
Tx7.3G.387	Tx7.3G.384	M	102	GE6F1	2020-11-30	Tx7.3G.190	Tx7.3G.195	2020-12-03	C	9	3G	strong	4	D	7	2021-02-17	79	33.3	30.4	y	n	n	n	n	n	no	designed
Tx7.3G.387	Tx7.3G.384	M	102	GE6F1	2020-11-30	Tx7.3G.190	Tx7.3G.195	2020-12-03	C	9	3G	strong	4	D	7	2021-02-24	86	33.8	30.8	n	n	n	n	n	n	no	designed
Tx7.3G.387	Tx7.3G.384	M	102	GE6F1	2020-11-30	Tx7.3G.190	Tx7.3G.195	2020-12-03	C	9	3G	strong	4	D	7	2021-03-03	93	34.7	31.1	n	n	n	n	n	n	no	designed
Tx7.3G.387	Tx7.3G.384	M	102	GE6F1	2020-11-30	Tx7.3G.190	Tx7.3G.195	2020-12-03	C	9	3G	strong	4	D	7	2021-03-17	107	36.1	32.3	n	y	n	n	n	n	no	designed
Tx7.3G.387	Tx7.3G.384	M	102	GE6F1	2020-11-30	Tx7.3G.190	Tx7.3G.195	2020-12-03	C	9	3G	strong	4	D	7	2021-03-24	114	36.5	32.5	n	n	n	n	n	n	no	designed
Tx7.3G.387	Tx7.3G.384	M	102	GE6F1	2020-11-30	Tx7.3G.190	Tx7.3G.195	2020-12-03	C	9	3G	strong	4	D	7	2021-03-31	121	36.1	33.3	n	n	n	n	n	n	no	designed
Tx7.3G.387	Tx7.3G.384	M	102	GE6F1	2020-11-30	Tx7.3G.190	Tx7.3G.195	2020-12-03	C	9	3G	strong	4	D	7	2021-04-07	128	37.3	35	n	n	n	n	n	n	no	designed
Tx7.3G.387	Tx7.3G.384	M	102	GE6F1	2020-11-30	Tx7.3G.190	Tx7.3G.195	2020-12-03	C	9	3G	strong	4	D	7	2021-04-14	135	36.9	35.2	n	n	n	n	n	n	no	designed
Tx7.3G.387	Tx7.3G.384	M	102	GE6F1	2020-11-30	Tx7.3G.190	Tx7.3G.195	2020-12-03	C	9	3G	strong	4	D	7	2021-04-21	142	36.8	34.9	n	n	n	n	n	n	no	designed
Tx7.3G.387	Tx7.3G.384	M	102	GE6F1	2020-11-30	Tx7.3G.190	Tx7.3G.195	2020-12-03	C	9	3G	strong	4	D	7	2021-04-28	149	37.2	35.7	n	n	n	n	n	n	no	designed
Tx7.3G.387	Tx7.3G.384	M	102	GE6F1	2020-11-30	Tx7.3G.190	Tx7.3G.195	2020-12-03	C	9	3G	strong	4	D	7	2021-05-05	156	39.8	37.8	n	n	y	n	n	n	no	designed
Tx7.3G.387	Tx7.3G.384	M	102	GE6F1	2020-11-30	Tx7.3G.190	Tx7.3G.195	2020-12-03	C	9	3G	strong	4	D	7	2021-05-12	163	37.8	37	n	n	n	n	n	n	no	designed
Tx7.3G.387	Tx7.3G.384	M	102	GE6F1	2020-11-30	Tx7.3G.190	Tx7.3G.195	2020-12-03	C	9	3G	strong	4	D	7	2021-05-19	170	38.4	39	n	n	n	n	n	n	no	designed
Tx7.3G.387	Tx7.3G.384	M	102	GE6F1	2020-11-30	Tx7.3G.190	Tx7.3G.195	2020-12-03	C	9	3G	strong	4	D	7	2021-05-26	177	39.2	39.1	n	n	n	y	n	n	no	designed
Tx7.3G.387	Tx7.3G.384	M	102	GE6F1	2020-11-30	Tx7.3G.190	Tx7.3G.195	2020-12-03	C	9	3G	strong	4	D	7	2021-06-10	192	40.6	39.9	n	n	n	n	n	n	no	designed
Tx7.3G.387	Tx7.3G.384	M	102	GE6F1	2020-11-30	Tx7.3G.190	Tx7.3G.195	2020-12-03	C	9	3G	strong	4	D	7	2021-06-16	198	40.5	39	n	n	n	n	n	n	no	designed
Tx7.3G.387	Tx7.3G.384	M	102	GE6F1	2020-11-30	Tx7.3G.190	Tx7.3G.195	2020-12-03	C	9	3G	strong	4	D	7	2021-06-23	205	42.6	42.2	n	n	n	n	y	n	no	designed			allocated to perfusion
Tx7.3G.387	Tx7.3G.384	M	102	GE6F1	2020-11-30	Tx7.3G.190	Tx7.3G.195	2020-12-03	C	9	3G	strong	4	D	7	2021-06-29	211	41.4	42.5	n	n	n	n	n	y	no	designed			perfused
Tx7.3G.430	Tx7.3G.429	M	141	GE6F1	2021-03-08	Tx7.3G.190	Tx7.3G.195	2021-03-23	F	8	3G	strong	4	D	8	2021-03-31	23	23.8	25.3	n	n	n	n	n	n	no	designed
Tx7.3G.430	Tx7.3G.429	M	141	GE6F1	2021-03-08	Tx7.3G.190	Tx7.3G.195	2021-03-23	F	8	3G	strong	4	D	8	2021-04-07	30	29.7	31.2	n	n	n	n	n	n	no	designed
Tx7.3G.430	Tx7.3G.429	M	141	GE6F1	2021-03-08	Tx7.3G.190	Tx7.3G.195	2021-03-23	F	8	3G	strong	4	D	8	2021-04-14	37	31	32.5	n	n	n	n	n	n	no	designed
Tx7.3G.430	Tx7.3G.429	M	141	GE6F1	2021-03-08	Tx7.3G.190	Tx7.3G.195	2021-03-23	F	8	3G	strong	4	D	8	2021-04-21	44	33.6	33.9	n	n	n	n	n	n	no	designed
Tx7.3G.430	Tx7.3G.429	M	141	GE6F1	2021-03-08	Tx7.3G.190	Tx7.3G.195	2021-03-23	F	8	3G	strong	4	D	8	2021-04-28	51	36.2	36.7	n	n	n	n	n	n	no	designed
Tx7.3G.430	Tx7.3G.429	M	141	GE6F1	2021-03-08	Tx7.3G.190	Tx7.3G.195	2021-03-23	F	8	3G	strong	4	D	8	2021-05-05	58	38.1	38.1	n	n	n	n	n	n	no	designed
Tx7.3G.430	Tx7.3G.429	M	141	GE6F1	2021-03-08	Tx7.3G.190	Tx7.3G.195	2021-03-23	F	8	3G	strong	4	D	8	2021-05-12	65	38.4	40.1	n	n	n	n	n	n	no	designed
Tx7.3G.430	Tx7.3G.429	M	141	GE6F1	2021-03-08	Tx7.3G.190	Tx7.3G.195	2021-03-23	F	8	3G	strong	4	D	8	2021-05-19	72	38.5	39.9	n	n	n	n	n	n	no	designed
Tx7.3G.430	Tx7.3G.429	M	141	GE6F1	2021-03-08	Tx7.3G.190	Tx7.3G.195	2021-03-23	F	8	3G	strong	4	D	8	2021-05-26	79	37.3	36.9	y	n	n	n	n	n	no	designed
Tx7.3G.430	Tx7.3G.429	M	141	GE6F1	2021-03-08	Tx7.3G.190	Tx7.3G.195	2021-03-23	F	8	3G	strong	4	D	8	2021-06-10	94	39.8	39.3	n	n	n	n	n	n	no	designed
Tx7.3G.430	Tx7.3G.429	M	141	GE6F1	2021-03-08	Tx7.3G.190	Tx7.3G.195	2021-03-23	F	8	3G	strong	4	D	8	2021-06-16	100	41.8	40.7	n	y	n	n	n	n	no	designed
Tx7.3G.430	Tx7.3G.429	M	141	GE6F1	2021-03-08	Tx7.3G.190	Tx7.3G.195	2021-03-23	F	8	3G	strong	4	D	8	2021-06-23	107	46.9	43.3	n	n	n	n	n	n	no	designed
Tx7.3G.430	Tx7.3G.429	M	141	GE6F1	2021-03-08	Tx7.3G.190	Tx7.3G.195	2021-03-23	F	8	3G	strong	4	D	8	2021-06-30	114	47.2	43.4	n	n	n	n	n	n	no	designed
Tx7.3G.430	Tx7.3G.429	M	141	GE6F1	2021-03-08	Tx7.3G.190	Tx7.3G.195	2021-03-23	F	8	3G	strong	4	D	8	2021-07-07	121	50.1	44.2	n	n	n	n	n	n	no	designed
Tx7.3G.430	Tx7.3G.429	M	141	GE6F1	2021-03-08	Tx7.3G.190	Tx7.3G.195	2021-03-23	F	8	3G	strong	4	D	8	2021-07-14	128	50.7	45.6	n	n	n	n	n	n	no	designed
Tx7.3G.430	Tx7.3G.429	M	141	GE6F1	2021-03-08	Tx7.3G.190	Tx7.3G.195	2021-03-23	F	8	3G	strong	4	D	8	2021-07-21	135	51.4	52.3	n	n	n	n	n	n	no	designed
Tx7.3G.430	Tx7.3G.429	M	141	GE6F1	2021-03-08	Tx7.3G.190	Tx7.3G.195	2021-03-23	F	8	3G	strong	4	D	8	2021-07-28	142	52.3	54	n	n	n	n	n	n	no	designed
Tx7.3G.430	Tx7.3G.429	M	141	GE6F1	2021-03-08	Tx7.3G.190	Tx7.3G.195	2021-03-23	F	8	3G	strong	4	D	8	2021-08-04	149	51	56.9	n	n	n	n	n	n	no	designed			430 wound on genitals 8/4/21
Tx7.3G.430	Tx7.3G.429	M	141	GE6F1	2021-03-08	Tx7.3G.190	Tx7.3G.195	2021-03-23	F	8	3G	strong	4	D	8	2021-08-12	157	50.6	57.5	n	n	y	n	n	n	no	designed			430 wound on genitals 8/4/21
Tx7.3G.430	Tx7.3G.429	M	141	GE6F1	2021-03-08	Tx7.3G.190	Tx7.3G.195	2021-03-23	F	8	3G	strong	4	D	8	2021-10-05	211	54.8	55.1	n	n	n	y	y	y	no	designed			perfused
Tx7.3G.234	Tx7.3G.235	F	31	GE6F1	2020-08-17	Tx7.3G.198	Tx7.3G.202	2020-08-25	H	5	3G	strong	4	B	3	2020-09-10	24	17.8	18.4	n	n	n	n	n	n	YES	designed
Tx7.3G.234	Tx7.3G.235	F	31	GE6F1	2020-08-17	Tx7.3G.198	Tx7.3G.202	2020-08-25	H	5	3G	strong	4	B	3	2020-09-17	31	20.6	21	n	n	n	n	n	n	YES	designed			mut dermatitis
Tx7.3G.234	Tx7.3G.235	F	31	GE6F1	2020-08-17	Tx7.3G.198	Tx7.3G.202	2020-08-25	H	5	3G	strong	4	B	3	2020-11-03	78	25.4	25.6	y	n	n	n	n	y	YES	designed
Tx7.3G.278	Tx7.3G.277	F	44	GE6F1	2020-09-07	Tx7.3G.198	Tx7.3G.202	2020-09-17	A	2	3G	strong	4	E	5	2020-11-03	57	20.3	24.8	n	n	n	n	n	n	no	designed
Tx7.3G.278	Tx7.3G.277	F	44	GE6F1	2020-09-07	Tx7.3G.198	Tx7.3G.202	2020-09-17	A	2	3G	strong	4	E	5	2020-11-13	67	22	26.1	n	n	n	n	n	n	no	designed
Tx7.3G.278	Tx7.3G.277	F	44	GE6F1	2020-09-07	Tx7.3G.198	Tx7.3G.202	2020-09-17	A	2	3G	strong	4	E	5	2020-11-18	72	22.2	27.2	n	n	n	n	n	n	no	designed
Tx7.3G.278	Tx7.3G.277	F	44	GE6F1	2020-09-07	Tx7.3G.198	Tx7.3G.202	2020-09-17	A	2	3G	strong	4	E	5	2020-11-25	79	23.3	27.4	y	n	n	n	n	n	no	designed
Tx7.3G.278	Tx7.3G.277	F	44	GE6F1	2020-09-07	Tx7.3G.198	Tx7.3G.202	2020-09-17	A	2	3G	strong	4	E	5	2020-12-02	86	23.2	28.8	n	n	n	n	n	n	no	designed
Tx7.3G.278	Tx7.3G.277	F	44	GE6F1	2020-09-07	Tx7.3G.198	Tx7.3G.202	2020-09-17	A	2	3G	strong	4	E	5	2020-12-09	93	23.3	29.4	n	n	n	n	n	n	no	designed
Tx7.3G.278	Tx7.3G.277	F	44	GE6F1	2020-09-07	Tx7.3G.198	Tx7.3G.202	2020-09-17	A	2	3G	strong	4	E	5	2020-12-16	100	28.9	28.9	n	y	n	n	n	n	no	designed
Tx7.3G.278	Tx7.3G.277	F	44	GE6F1	2020-09-07	Tx7.3G.198	Tx7.3G.202	2020-09-17	A	2	3G	strong	4	E	5	2020-12-23	107	22.8	29.3	n	n	n	n	n	n	no	designed
Tx7.3G.278	Tx7.3G.277	F	44	GE6F1	2020-09-07	Tx7.3G.198	Tx7.3G.202	2020-09-17	A	2	3G	strong	4	E	5	2020-12-30	114	22.1	28.6	n	n	n	n	n	n	no	designed
Tx7.3G.278	Tx7.3G.277	F	44	GE6F1	2020-09-07	Tx7.3G.198	Tx7.3G.202	2020-09-17	A	2	3G	strong	4	E	5	2021-01-06	121	23.3	29.7	n	n	n	n	n	n	no	designed
Tx7.3G.278	Tx7.3G.277	F	44	GE6F1	2020-09-07	Tx7.3G.198	Tx7.3G.202	2020-09-17	A	2	3G	strong	4	E	5	2021-01-13	128	24.3	30	n	n	n	n	n	n	no	designed
Tx7.3G.278	Tx7.3G.277	F	44	GE6F1	2020-09-07	Tx7.3G.198	Tx7.3G.202	2020-09-17	A	2	3G	strong	4	E	5	2021-01-20	135	23.7	29.4	n	n	n	n	n	n	no	designed
Tx7.3G.278	Tx7.3G.277	F	44	GE6F1	2020-09-07	Tx7.3G.198	Tx7.3G.202	2020-09-17	A	2	3G	strong	4	E	5	2021-01-27	142	22.9	30	n	n	n	n	n	n	no	designed
Tx7.3G.278	Tx7.3G.277	F	44	GE6F1	2020-09-07	Tx7.3G.198	Tx7.3G.202	2020-09-17	A	2	3G	strong	4	E	5	2021-02-03	149	22.6	32.8	n	n	n	n	n	n	no	designed
Tx7.3G.278	Tx7.3G.277	F	44	GE6F1	2020-09-07	Tx7.3G.198	Tx7.3G.202	2020-09-17	A	2	3G	strong	4	E	5	2021-02-10	156	23.1	32.4	n	n	y	n	n	n	no	designed
Tx7.3G.278	Tx7.3G.277	F	44	GE6F1	2020-09-07	Tx7.3G.198	Tx7.3G.202	2020-09-17	A	2	3G	strong	4	E	5	2021-02-17	163	24.5	33.8	n	n	n	n	n	n	no	designed
Tx7.3G.278	Tx7.3G.277	F	44	GE6F1	2020-09-07	Tx7.3G.198	Tx7.3G.202	2020-09-17	A	2	3G	strong	4	E	5	2021-02-24	170	25.7	34.6	n	n	n	n	n	n	no	designed
Tx7.3G.278	Tx7.3G.277	F	44	GE6F1	2020-09-07	Tx7.3G.198	Tx7.3G.202	2020-09-17	A	2	3G	strong	4	E	5	2021-03-03	177	28.2	34.8	n	n	n	y	n	n	no	designed
Tx7.3G.278	Tx7.3G.277	F	44	GE6F1	2020-09-07	Tx7.3G.198	Tx7.3G.202	2020-09-17	A	2	3G	strong	4	E	5	2021-03-17	191	30.9	36.2	n	n	n	n	n	n	no	designed
Tx7.3G.278	Tx7.3G.277	F	44	GE6F1	2020-09-07	Tx7.3G.198	Tx7.3G.202	2020-09-17	A	2	3G	strong	4	E	5	2021-03-24	198	30.7	36.8	n	n	n	n	n	n	no	designed
Tx7.3G.278	Tx7.3G.277	F	44	GE6F1	2020-09-07	Tx7.3G.198	Tx7.3G.202	2020-09-17	A	2	3G	strong	4	E	5	2021-03-31	205	32.9	37.9	n	n	n	n	y	n	no	designed
Tx7.3G.278	Tx7.3G.277	F	44	GE6F1	2020-09-07	Tx7.3G.198	Tx7.3G.202	2020-09-17	A	2	3G	strong	4	E	5	2021-04-14	219	34.5	40.6	n	n	n	n	n	y	no	designed			perfused
Tx7.3G.333	Tx7.3G.335	M	98	GE6F1	2020-10-19	Tx7.3G.198	Tx7.3G.202	2020-11-03	B	8	3G	strong	4	B	7	2020-12-23	65	25.7	28.8	n	n	n	n	n	n	no	designed
Tx7.3G.333	Tx7.3G.335	M	98	GE6F1	2020-10-19	Tx7.3G.198	Tx7.3G.202	2020-11-03	B	8	3G	strong	4	B	7	2020-12-30	72	26.5	29.2	n	n	n	n	n	n	no	designed
Tx7.3G.333	Tx7.3G.335	M	98	GE6F1	2020-10-19	Tx7.3G.198	Tx7.3G.202	2020-11-03	B	8	3G	strong	4	B	7	2021-01-06	79	26.5	29.6	y	n	n	n	n	n	no	designed
Tx7.3G.333	Tx7.3G.335	M	98	GE6F1	2020-10-19	Tx7.3G.198	Tx7.3G.202	2020-11-03	B	8	3G	strong	4	B	7	2021-01-13	86	27.1	29.6	n	n	n	n	n	n	no	designed
Tx7.3G.333	Tx7.3G.335	M	98	GE6F1	2020-10-19	Tx7.3G.198	Tx7.3G.202	2020-11-03	B	8	3G	strong	4	B	7	2021-01-20	93	29.5	30.8	n	n	n	n	n	n	no	designed
Tx7.3G.333	Tx7.3G.335	M	98	GE6F1	2020-10-19	Tx7.3G.198	Tx7.3G.202	2020-11-03	B	8	3G	strong	4	B	7	2021-01-27	100	29.2	31.1	n	y	n	n	n	n	no	designed
Tx7.3G.333	Tx7.3G.335	M	98	GE6F1	2020-10-19	Tx7.3G.198	Tx7.3G.202	2020-11-03	B	8	3G	strong	4	B	7	2021-02-03	107	30.8	30.8	n	n	n	n	n	n	no	designed
Tx7.3G.333	Tx7.3G.335	M	98	GE6F1	2020-10-19	Tx7.3G.198	Tx7.3G.202	2020-11-03	B	8	3G	strong	4	B	7	2021-02-10	114	31.9	32.3	n	n	n	n	n	n	no	designed
Tx7.3G.333	Tx7.3G.335	M	98	GE6F1	2020-10-19	Tx7.3G.198	Tx7.3G.202	2020-11-03	B	8	3G	strong	4	B	7	2021-02-17	121	30.6	32.8	n	n	n	n	n	n	no	designed
Tx7.3G.333	Tx7.3G.335	M	98	GE6F1	2020-10-19	Tx7.3G.198	Tx7.3G.202	2020-11-03	B	8	3G	strong	4	B	7	2021-02-24	128	31.9	33.8	n	n	n	n	n	n	no	designed
Tx7.3G.333	Tx7.3G.335	M	98	GE6F1	2020-10-19	Tx7.3G.198	Tx7.3G.202	2020-11-03	B	8	3G	strong	4	B	7	2021-03-03	135	32.2	32.6	n	n	n	n	n	n	no	designed
Tx7.3G.333	Tx7.3G.335	M	98	GE6F1	2020-10-19	Tx7.3G.198	Tx7.3G.202	2020-11-03	B	8	3G	strong	4	B	7	2021-03-17	149	33.1	34	n	n	n	n	n	n	no	designed
Tx7.3G.333	Tx7.3G.335	M	98	GE6F1	2020-10-19	Tx7.3G.198	Tx7.3G.202	2020-11-03	B	8	3G	strong	4	B	7	2021-03-24	156	35	33.2	n	n	y	n	n	n	no	designed
Tx7.3G.333	Tx7.3G.335	M	98	GE6F1	2020-10-19	Tx7.3G.198	Tx7.3G.202	2020-11-03	B	8	3G	strong	4	B	7	2021-03-31	163	34.5	32.5	n	n	n	n	n	n	no	designed
Tx7.3G.333	Tx7.3G.335	M	98	GE6F1	2020-10-19	Tx7.3G.198	Tx7.3G.202	2020-11-03	B	8	3G	strong	4	B	7	2021-04-07	170	36.1	34.9	n	n	n	n	n	n	no	designed
Tx7.3G.333	Tx7.3G.335	M	98	GE6F1	2020-10-19	Tx7.3G.198	Tx7.3G.202	2020-11-03	B	8	3G	strong	4	B	7	2021-04-14	177	36.1	35.4	n	n	n	y	n	n	no	designed
Tx7.3G.333	Tx7.3G.335	M	98	GE6F1	2020-10-19	Tx7.3G.198	Tx7.3G.202	2020-11-03	B	8	3G	strong	4	B	7	2021-04-21	184	36.9	36	n	n	n	n	n	n	no	designed
Tx7.3G.333	Tx7.3G.335	M	98	GE6F1	2020-10-19	Tx7.3G.198	Tx7.3G.202	2020-11-03	B	8	3G	strong	4	B	7	2021-04-28	191	36.5	36.8	n	n	n	n	n	n	no	designed
Tx7.3G.333	Tx7.3G.335	M	98	GE6F1	2020-10-19	Tx7.3G.198	Tx7.3G.202	2020-11-03	B	8	3G	strong	4	B	7	2021-05-05	198	36.6	37.8	n	n	n	n	n	n	no	designed
Tx7.3G.333	Tx7.3G.335	M	98	GE6F1	2020-10-19	Tx7.3G.198	Tx7.3G.202	2020-11-03	B	8	3G	strong	4	B	7	2021-05-10	203	36.8	38.2	n	n	n	n	y	n	no	designed			to perfusion 5/10/21
Tx7.3G.333	Tx7.3G.335	M	98	GE6F1	2020-10-19	Tx7.3G.198	Tx7.3G.202	2020-11-03	B	8	3G	strong	4	B	7	2021-05-12	205	37.8	37.6	n	n	n	n	n	y	no	designed			perfused
Tx7.3G.241	Tx7.3G.244	F	32	GE6F1	2020-08-17	Tx7.3G.206	Tx7.3G.203	2020-08-25	G	9	3G	strong	4	C	4	2020-09-10	24	17.2	17.5	n	n	n	n	n	n	no	designed
Tx7.3G.241	Tx7.3G.244	F	32	GE6F1	2020-08-17	Tx7.3G.206	Tx7.3G.203	2020-08-25	G	9	3G	strong	4	C	4	2020-09-17	31	20.2	22	n	n	n	n	n	n	no	designed
Tx7.3G.241	Tx7.3G.244	F	32	GE6F1	2020-08-17	Tx7.3G.206	Tx7.3G.203	2020-08-25	G	9	3G	strong	4	C	4	2020-11-03	78	22.5	25.8	n	n	n	n	n	n	no	designed
Tx7.3G.241	Tx7.3G.244	F	32	GE6F1	2020-08-17	Tx7.3G.206	Tx7.3G.203	2020-08-25	G	9	3G	strong	4	C	4	2020-11-18	93	24.6	26.8	n	n	n	n	n	n	no	designed
Tx7.3G.241	Tx7.3G.244	F	32	GE6F1	2020-08-17	Tx7.3G.206	Tx7.3G.203	2020-08-25	G	9	3G	strong	4	C	4	2020-11-25	100	24.8	27.7	n	y	n	n	n	n	no	designed
Tx7.3G.241	Tx7.3G.244	F	32	GE6F1	2020-08-17	Tx7.3G.206	Tx7.3G.203	2020-08-25	G	9	3G	strong	4	C	4	2020-12-02	107	25.4	28.9	n	n	n	n	n	n	no	designed
Tx7.3G.241	Tx7.3G.244	F	32	GE6F1	2020-08-17	Tx7.3G.206	Tx7.3G.203	2020-08-25	G	9	3G	strong	4	C	4	2020-12-09	114	26.7	30.7	n	n	n	n	n	n	no	designed
Tx7.3G.241	Tx7.3G.244	F	32	GE6F1	2020-08-17	Tx7.3G.206	Tx7.3G.203	2020-08-25	G	9	3G	strong	4	C	4	2020-12-16	121	27.9	31.6	n	n	n	n	n	n	no	designed
Tx7.3G.241	Tx7.3G.244	F	32	GE6F1	2020-08-17	Tx7.3G.206	Tx7.3G.203	2020-08-25	G	9	3G	strong	4	C	4	2020-12-23	128	28.4	31.6	n	n	n	n	n	n	no	designed
Tx7.3G.241	Tx7.3G.244	F	32	GE6F1	2020-08-17	Tx7.3G.206	Tx7.3G.203	2020-08-25	G	9	3G	strong	4	C	4	2020-12-30	135	30	32	n	n	n	n	n	n	no	designed
Tx7.3G.241	Tx7.3G.244	F	32	GE6F1	2020-08-17	Tx7.3G.206	Tx7.3G.203	2020-08-25	G	9	3G	strong	4	C	4	2021-01-06	142	30.9	32	n	n	n	n	n	n	no	designed
Tx7.3G.241	Tx7.3G.244	F	32	GE6F1	2020-08-17	Tx7.3G.206	Tx7.3G.203	2020-08-25	G	9	3G	strong	4	C	4	2021-01-13	149	31.7	32.3	n	n	n	n	n	n	no	designed
Tx7.3G.241	Tx7.3G.244	F	32	GE6F1	2020-08-17	Tx7.3G.206	Tx7.3G.203	2020-08-25	G	9	3G	strong	4	C	4	2021-01-20	156	33.2	34.1	n	n	y	n	n	n	no	designed
Tx7.3G.241	Tx7.3G.244	F	32	GE6F1	2020-08-17	Tx7.3G.206	Tx7.3G.203	2020-08-25	G	9	3G	strong	4	C	4	2021-01-27	163	33.3	34.2	n	n	n	n	n	n	no	designed
Tx7.3G.241	Tx7.3G.244	F	32	GE6F1	2020-08-17	Tx7.3G.206	Tx7.3G.203	2020-08-25	G	9	3G	strong	4	C	4	2021-02-03	170	34.3	35.8	n	n	n	n	n	n	no	designed
Tx7.3G.241	Tx7.3G.244	F	32	GE6F1	2020-08-17	Tx7.3G.206	Tx7.3G.203	2020-08-25	G	9	3G	strong	4	C	4	2021-02-10	177	34.3	34	n	n	n	y	n	n	no	designed
Tx7.3G.241	Tx7.3G.244	F	32	GE6F1	2020-08-17	Tx7.3G.206	Tx7.3G.203	2020-08-25	G	9	3G	strong	4	C	4	2021-02-17	184	37.9	34	n	n	n	n	n	n	YES	designed
Tx7.3G.241	Tx7.3G.244	F	32	GE6F1	2020-08-17	Tx7.3G.206	Tx7.3G.203	2020-08-25	G	9	3G	strong	4	C	4	2021-02-24	191	36	33.6	n	n	n	n	n	n	YES	designed
Tx7.3G.241	Tx7.3G.244	F	32	GE6F1	2020-08-17	Tx7.3G.206	Tx7.3G.203	2020-08-25	G	9	3G	strong	4	C	4	2021-03-03	198	36.1	36.5	n	n	n	n	n	y	YES	designed			244 fd 3/4/21
Tx7.3G.284	Tx7.3G.282	F	45	GE6F1	2020-09-08	Tx7.3G.206	Tx7.3G.203	2020-09-17	A	5	3G	strong	4	F	5	2020-11-03	56	19.4	22.5	n	n	n	n	n	n	no	designed
Tx7.3G.284	Tx7.3G.282	F	45	GE6F1	2020-09-08	Tx7.3G.206	Tx7.3G.203	2020-09-17	A	5	3G	strong	4	F	5	2020-11-13	66	18.7	22.2	n	n	n	n	n	n	no	designed
Tx7.3G.284	Tx7.3G.282	F	45	GE6F1	2020-09-08	Tx7.3G.206	Tx7.3G.203	2020-09-17	A	5	3G	strong	4	F	5	2020-11-18	71	19.7	23.3	n	n	n	n	n	n	no	designed
Tx7.3G.284	Tx7.3G.282	F	45	GE6F1	2020-09-08	Tx7.3G.206	Tx7.3G.203	2020-09-17	A	5	3G	strong	4	F	5	2020-11-25	78	20.4	23.9	y	n	n	n	n	n	no	designed
Tx7.3G.284	Tx7.3G.282	F	45	GE6F1	2020-09-08	Tx7.3G.206	Tx7.3G.203	2020-09-17	A	5	3G	strong	4	F	5	2020-12-02	85	21.4	26.2	n	n	n	n	n	n	no	designed
Tx7.3G.284	Tx7.3G.282	F	45	GE6F1	2020-09-08	Tx7.3G.206	Tx7.3G.203	2020-09-17	A	5	3G	strong	4	F	5	2020-12-09	92	20.8	25.3	n	n	n	n	n	n	no	designed
Tx7.3G.284	Tx7.3G.282	F	45	GE6F1	2020-09-08	Tx7.3G.206	Tx7.3G.203	2020-09-17	A	5	3G	strong	4	F	5	2020-12-16	99	21.8	25.3	n	n	n	n	n	n	no	designed
Tx7.3G.284	Tx7.3G.282	F	45	GE6F1	2020-09-08	Tx7.3G.206	Tx7.3G.203	2020-09-17	A	5	3G	strong	4	F	5	2020-12-23	106	21.8	26.3	n	y	n	n	n	n	no	designed
Tx7.3G.284	Tx7.3G.282	F	45	GE6F1	2020-09-08	Tx7.3G.206	Tx7.3G.203	2020-09-17	A	5	3G	strong	4	F	5	2020-12-30	113	22	26.3	n	n	n	n	n	n	no	designed
Tx7.3G.284	Tx7.3G.282	F	45	GE6F1	2020-09-08	Tx7.3G.206	Tx7.3G.203	2020-09-17	A	5	3G	strong	4	F	5	2021-01-06	120	24.4	26.7	n	n	n	n	n	n	no	designed
Tx7.3G.284	Tx7.3G.282	F	45	GE6F1	2020-09-08	Tx7.3G.206	Tx7.3G.203	2020-09-17	A	5	3G	strong	4	F	5	2021-01-13	127	23.2	26.8	n	n	n	n	n	n	no	designed
Tx7.3G.284	Tx7.3G.282	F	45	GE6F1	2020-09-08	Tx7.3G.206	Tx7.3G.203	2020-09-17	A	5	3G	strong	4	F	5	2021-01-20	134	22.2	26.1	n	n	n	n	n	n	no	designed
Tx7.3G.284	Tx7.3G.282	F	45	GE6F1	2020-09-08	Tx7.3G.206	Tx7.3G.203	2020-09-17	A	5	3G	strong	4	F	5	2021-01-27	141	22	25.3	n	n	n	n	n	n	YES	designed			2/10/21 agitated, 2/17anxious could not weigh
Tx7.3G.284	Tx7.3G.282	F	45	GE6F1	2020-09-08	Tx7.3G.206	Tx7.3G.203	2020-09-17	A	5	3G	strong	4	F	5	2021-02-03	148	22.1	25.9	n	n	n	n	n	n	YES	designed			2/10/21 agitated, 2/17anxious could not weigh
Tx7.3G.284	Tx7.3G.282	F	45	GE6F1	2020-09-08	Tx7.3G.206	Tx7.3G.203	2020-09-17	A	5	3G	strong	4	F	5	2021-02-10	155	22	20.5	n	n	y	n	n	y	YES	designed			2/10/21 agitated, 2/17anxious could not weigh
Tx7.3G.287	Tx7.3G.289	M	46	GE6F1	2020-09-08	Tx7.3G.206	Tx7.3G.203	2020-09-17	B	6	3G	strong	4	D	5	2020-11-03	56	29.8	27.1	n	n	n	n	n	n	no	designed
Tx7.3G.287	Tx7.3G.289	M	46	GE6F1	2020-09-08	Tx7.3G.206	Tx7.3G.203	2020-09-17	B	6	3G	strong	4	D	5	2020-11-13	66	31	25.8	n	n	n	n	n	n	no	designed
Tx7.3G.287	Tx7.3G.289	M	46	GE6F1	2020-09-08	Tx7.3G.206	Tx7.3G.203	2020-09-17	B	6	3G	strong	4	D	5	2020-11-18	71	31.9	27	n	n	n	n	n	n	no	designed
Tx7.3G.287	Tx7.3G.289	M	46	GE6F1	2020-09-08	Tx7.3G.206	Tx7.3G.203	2020-09-17	B	6	3G	strong	4	D	5	2020-11-25	78	32.9	27.2	y	n	n	n	n	n	no	designed
Tx7.3G.287	Tx7.3G.289	M	46	GE6F1	2020-09-08	Tx7.3G.206	Tx7.3G.203	2020-09-17	B	6	3G	strong	4	D	5	2020-12-02	85	33.6	28	n	n	n	n	n	n	no	designed
Tx7.3G.287	Tx7.3G.289	M	46	GE6F1	2020-09-08	Tx7.3G.206	Tx7.3G.203	2020-09-17	B	6	3G	strong	4	D	5	2020-12-09	92	33.4	28.2	n	n	n	n	n	n	no	designed
Tx7.3G.287	Tx7.3G.289	M	46	GE6F1	2020-09-08	Tx7.3G.206	Tx7.3G.203	2020-09-17	B	6	3G	strong	4	D	5	2020-12-16	99	34.5	28.9	n	n	n	n	n	n	no	designed
Tx7.3G.287	Tx7.3G.289	M	46	GE6F1	2020-09-08	Tx7.3G.206	Tx7.3G.203	2020-09-17	B	6	3G	strong	4	D	5	2020-12-23	106	34.2	29.8	n	y	n	n	n	n	no	designed
Tx7.3G.287	Tx7.3G.289	M	46	GE6F1	2020-09-08	Tx7.3G.206	Tx7.3G.203	2020-09-17	B	6	3G	strong	4	D	5	2020-12-30	113	34.1	31.2	n	n	n	n	n	n	no	designed
Tx7.3G.287	Tx7.3G.289	M	46	GE6F1	2020-09-08	Tx7.3G.206	Tx7.3G.203	2020-09-17	B	6	3G	strong	4	D	5	2021-01-06	120	35	30.8	n	n	n	n	n	n	no	designed
Tx7.3G.287	Tx7.3G.289	M	46	GE6F1	2020-09-08	Tx7.3G.206	Tx7.3G.203	2020-09-17	B	6	3G	strong	4	D	5	2021-01-13	127	34.4	29.8	n	n	n	n	n	n	no	designed
Tx7.3G.287	Tx7.3G.289	M	46	GE6F1	2020-09-08	Tx7.3G.206	Tx7.3G.203	2020-09-17	B	6	3G	strong	4	D	5	2021-01-20	134	34.5	31.3	n	n	n	n	n	n	no	designed
Tx7.3G.287	Tx7.3G.289	M	46	GE6F1	2020-09-08	Tx7.3G.206	Tx7.3G.203	2020-09-17	B	6	3G	strong	4	D	5	2021-01-27	141	37.4	33.2	n	n	n	n	n	n	no	designed
Tx7.3G.287	Tx7.3G.289	M	46	GE6F1	2020-09-08	Tx7.3G.206	Tx7.3G.203	2020-09-17	B	6	3G	strong	4	D	5	2021-02-03	148	36.7	35.3	n	n	n	n	n	n	no	designed
Tx7.3G.287	Tx7.3G.289	M	46	GE6F1	2020-09-08	Tx7.3G.206	Tx7.3G.203	2020-09-17	B	6	3G	strong	4	D	5	2021-02-10	155	38.7	36.9	n	n	y	n	n	n	no	designed
Tx7.3G.287	Tx7.3G.289	M	46	GE6F1	2020-09-08	Tx7.3G.206	Tx7.3G.203	2020-09-17	B	6	3G	strong	4	D	5	2021-02-17	162	39.7	38.4	n	n	n	n	n	n	no	designed
Tx7.3G.287	Tx7.3G.289	M	46	GE6F1	2020-09-08	Tx7.3G.206	Tx7.3G.203	2020-09-17	B	6	3G	strong	4	D	5	2021-02-24	169	40.9	41	n	n	n	n	n	n	no	designed
Tx7.3G.287	Tx7.3G.289	M	46	GE6F1	2020-09-08	Tx7.3G.206	Tx7.3G.203	2020-09-17	B	6	3G	strong	4	D	5	2021-03-03	176	41.8	41.3	n	n	n	y	n	n	no	designed
Tx7.3G.287	Tx7.3G.289	M	46	GE6F1	2020-09-08	Tx7.3G.206	Tx7.3G.203	2020-09-17	B	6	3G	strong	4	D	5	2021-03-17	190	43	43.9	n	n	n	n	n	n	no	designed
Tx7.3G.287	Tx7.3G.289	M	46	GE6F1	2020-09-08	Tx7.3G.206	Tx7.3G.203	2020-09-17	B	6	3G	strong	4	D	5	2021-03-24	197	42.9	41.3	n	n	n	n	n	n	no	designed
Tx7.3G.287	Tx7.3G.289	M	46	GE6F1	2020-09-08	Tx7.3G.206	Tx7.3G.203	2020-09-17	B	6	3G	strong	4	D	5	2021-03-31	204	43.8	42.5	n	n	n	n	y	n	no	designed
Tx7.3G.287	Tx7.3G.289	M	46	GE6F1	2020-09-08	Tx7.3G.206	Tx7.3G.203	2020-09-17	B	6	3G	strong	4	D	5	2021-04-14	218	45.8	45.1	n	n	n	n	n	y	no	designed			perfused
Tx7.3G.318	Tx7.3G.319	F	58	GE6F1	2020-10-01	Tx7.3G.206	Tx7.3G.203	2020-10-22	B	5	3G	strong	4	H	2	2020-11-13	43	17.3	17.9	n	n	n	n	n	n	no	designed
Tx7.3G.318	Tx7.3G.319	F	58	GE6F1	2020-10-01	Tx7.3G.206	Tx7.3G.203	2020-10-22	B	5	3G	strong	4	H	2	2020-11-18	48	18.1	18.9	n	n	n	n	n	n	no	designed
Tx7.3G.318	Tx7.3G.319	F	58	GE6F1	2020-10-01	Tx7.3G.206	Tx7.3G.203	2020-10-22	B	5	3G	strong	4	H	2	2020-11-25	55	18.4	19.4	n	n	n	n	n	n	no	designed
Tx7.3G.318	Tx7.3G.319	F	58	GE6F1	2020-10-01	Tx7.3G.206	Tx7.3G.203	2020-10-22	B	5	3G	strong	4	H	2	2020-12-02	62	17.9	19.1	n	n	n	n	n	n	no	designed
Tx7.3G.318	Tx7.3G.319	F	58	GE6F1	2020-10-01	Tx7.3G.206	Tx7.3G.203	2020-10-22	B	5	3G	strong	4	H	2	2020-12-09	69	18.2	20	n	n	n	n	n	n	no	designed
Tx7.3G.318	Tx7.3G.319	F	58	GE6F1	2020-10-01	Tx7.3G.206	Tx7.3G.203	2020-10-22	B	5	3G	strong	4	H	2	2020-12-16	76	18.9	20.3	y	n	n	n	n	n	no	designed
Tx7.3G.318	Tx7.3G.319	F	58	GE6F1	2020-10-01	Tx7.3G.206	Tx7.3G.203	2020-10-22	B	5	3G	strong	4	H	2	2020-12-23	83	19.9	20.8	n	n	n	n	n	n	no	designed
Tx7.3G.318	Tx7.3G.319	F	58	GE6F1	2020-10-01	Tx7.3G.206	Tx7.3G.203	2020-10-22	B	5	3G	strong	4	H	2	2020-12-30	90	19.8	22.2	n	n	n	n	n	n	no	designed
Tx7.3G.318	Tx7.3G.319	F	58	GE6F1	2020-10-01	Tx7.3G.206	Tx7.3G.203	2020-10-22	B	5	3G	strong	4	H	2	2021-01-06	97	19.8	21.1	n	n	n	n	n	n	no	designed
Tx7.3G.318	Tx7.3G.319	F	58	GE6F1	2020-10-01	Tx7.3G.206	Tx7.3G.203	2020-10-22	B	5	3G	strong	4	H	2	2021-01-13	104	18.9	21.5	n	y	n	n	n	n	no	designed
Tx7.3G.318	Tx7.3G.319	F	58	GE6F1	2020-10-01	Tx7.3G.206	Tx7.3G.203	2020-10-22	B	5	3G	strong	4	H	2	2021-01-20	111	18.7	21.5	n	n	n	n	n	n	no	designed
Tx7.3G.318	Tx7.3G.319	F	58	GE6F1	2020-10-01	Tx7.3G.206	Tx7.3G.203	2020-10-22	B	5	3G	strong	4	H	2	2021-01-27	118	19.4	21.8	n	n	n	n	n	n	no	designed
Tx7.3G.318	Tx7.3G.319	F	58	GE6F1	2020-10-01	Tx7.3G.206	Tx7.3G.203	2020-10-22	B	5	3G	strong	4	H	2	2021-02-03	125	19.9	23.1	n	n	n	n	n	n	no	designed
Tx7.3G.318	Tx7.3G.319	F	58	GE6F1	2020-10-01	Tx7.3G.206	Tx7.3G.203	2020-10-22	B	5	3G	strong	4	H	2	2021-02-10	132	19.8	23.1	n	n	n	n	n	n	no	designed
Tx7.3G.318	Tx7.3G.319	F	58	GE6F1	2020-10-01	Tx7.3G.206	Tx7.3G.203	2020-10-22	B	5	3G	strong	4	H	2	2021-02-17	139	20.1	23	n	n	n	n	n	n	no	designed
Tx7.3G.318	Tx7.3G.319	F	58	GE6F1	2020-10-01	Tx7.3G.206	Tx7.3G.203	2020-10-22	B	5	3G	strong	4	H	2	2021-02-24	146	19.5	22.6	n	n	n	n	n	n	no	designed
Tx7.3G.318	Tx7.3G.319	F	58	GE6F1	2020-10-01	Tx7.3G.206	Tx7.3G.203	2020-10-22	B	5	3G	strong	4	H	2	2021-03-03	153	19.9	23.3	n	n	y	n	n	n	no	designed
Tx7.3G.318	Tx7.3G.319	F	58	GE6F1	2020-10-01	Tx7.3G.206	Tx7.3G.203	2020-10-22	B	5	3G	strong	4	H	2	2021-03-17	167	21.4	26.2	n	n	n	n	n	n	no	designed
Tx7.3G.318	Tx7.3G.319	F	58	GE6F1	2020-10-01	Tx7.3G.206	Tx7.3G.203	2020-10-22	B	5	3G	strong	4	H	2	2021-03-24	174	21.2	24.8	n	n	n	n	n	n	no	designed
Tx7.3G.318	Tx7.3G.319	F	58	GE6F1	2020-10-01	Tx7.3G.206	Tx7.3G.203	2020-10-22	B	5	3G	strong	4	H	2	2021-03-31	181	21.4	24.9	n	n	n	y	n	n	no	designed
Tx7.3G.318	Tx7.3G.319	F	58	GE6F1	2020-10-01	Tx7.3G.206	Tx7.3G.203	2020-10-22	B	5	3G	strong	4	H	2	2021-04-07	188	21.1	24.6	n	n	n	n	n	n	no	designed
Tx7.3G.318	Tx7.3G.319	F	58	GE6F1	2020-10-01	Tx7.3G.206	Tx7.3G.203	2020-10-22	B	5	3G	strong	4	H	2	2021-04-14	195	20.9	24.7	n	n	n	n	n	n	no	designed
Tx7.3G.318	Tx7.3G.319	F	58	GE6F1	2020-10-01	Tx7.3G.206	Tx7.3G.203	2020-10-22	B	5	3G	strong	4	H	2	2021-04-21	202	21.8	28.2	n	n	n	n	y	n	no	designed
Tx7.3G.318	Tx7.3G.319	F	58	GE6F1	2020-10-01	Tx7.3G.206	Tx7.3G.203	2020-10-22	B	5	3G	strong	4	H	2	2021-04-28	209	22.6	25.1	n	n	n	n	n	n	no	designed
Tx7.3G.318	Tx7.3G.319	F	58	GE6F1	2020-10-01	Tx7.3G.206	Tx7.3G.203	2020-10-22	B	5	3G	strong	4	H	2	2021-05-05	216	22.8	25.3	n	n	n	n	n	y	YES	designed			perfused; weights suspect relative to week before
Tx7.3G.359	Tx7.3G.357	M	90	GE6F1	2020-10-22	Tx7.3G.206	Tx7.3G.203	2020-11-03	D	9	3G	strong	4	H	2	2020-12-23	62	26.1	29.2	n	n	n	n	n	n	no	designed
Tx7.3G.359	Tx7.3G.357	M	90	GE6F1	2020-10-22	Tx7.3G.206	Tx7.3G.203	2020-11-03	D	9	3G	strong	4	H	2	2020-12-30	69	27.8	30.6	n	n	n	n	n	n	no	designed
Tx7.3G.359	Tx7.3G.357	M	90	GE6F1	2020-10-22	Tx7.3G.206	Tx7.3G.203	2020-11-03	D	9	3G	strong	4	H	2	2021-01-06	76	28.5	31.2	y	n	n	n	n	n	no	designed
Tx7.3G.359	Tx7.3G.357	M	90	GE6F1	2020-10-22	Tx7.3G.206	Tx7.3G.203	2020-11-03	D	9	3G	strong	4	H	2	2021-01-13	83	27.5	31.3	n	n	n	n	n	n	no	designed
Tx7.3G.359	Tx7.3G.357	M	90	GE6F1	2020-10-22	Tx7.3G.206	Tx7.3G.203	2020-11-03	D	9	3G	strong	4	H	2	2021-01-20	90	28.2	33.5	n	n	n	n	n	n	no	designed
Tx7.3G.359	Tx7.3G.357	M	90	GE6F1	2020-10-22	Tx7.3G.206	Tx7.3G.203	2020-11-03	D	9	3G	strong	4	H	2	2021-01-27	97	28.4	32.9	n	n	n	n	n	n	no	designed
Tx7.3G.359	Tx7.3G.357	M	90	GE6F1	2020-10-22	Tx7.3G.206	Tx7.3G.203	2020-11-03	D	9	3G	strong	4	H	2	2021-02-03	104	29.9	35.1	n	y	n	n	n	n	no	designed
Tx7.3G.359	Tx7.3G.357	M	90	GE6F1	2020-10-22	Tx7.3G.206	Tx7.3G.203	2020-11-03	D	9	3G	strong	4	H	2	2021-02-10	111	30.7	36.3	n	n	n	n	n	n	no	designed
Tx7.3G.359	Tx7.3G.357	M	90	GE6F1	2020-10-22	Tx7.3G.206	Tx7.3G.203	2020-11-03	D	9	3G	strong	4	H	2	2021-02-17	118	30.5	36.7	n	n	n	n	n	n	no	designed
Tx7.3G.359	Tx7.3G.357	M	90	GE6F1	2020-10-22	Tx7.3G.206	Tx7.3G.203	2020-11-03	D	9	3G	strong	4	H	2	2021-02-24	125	31.5	37.7	n	n	n	n	n	n	no	designed
Tx7.3G.359	Tx7.3G.357	M	90	GE6F1	2020-10-22	Tx7.3G.206	Tx7.3G.203	2020-11-03	D	9	3G	strong	4	H	2	2021-03-03	132	31.4	37.9	n	n	n	n	n	n	no	designed
Tx7.3G.359	Tx7.3G.357	M	90	GE6F1	2020-10-22	Tx7.3G.206	Tx7.3G.203	2020-11-03	D	9	3G	strong	4	H	2	2021-03-17	146	21.6	36.3	n	n	n	n	n	n	no	designed
Tx7.3G.359	Tx7.3G.357	M	90	GE6F1	2020-10-22	Tx7.3G.206	Tx7.3G.203	2020-11-03	D	9	3G	strong	4	H	2	2021-03-24	153	31.6	37.4	n	n	y	n	n	n	no	designed			357 wounds around genitals 3/24/21
Tx7.3G.359	Tx7.3G.357	M	90	GE6F1	2020-10-22	Tx7.3G.206	Tx7.3G.203	2020-11-03	D	9	3G	strong	4	H	2	2021-03-31	160	32.1	35.4	n	n	n	n	n	n	no	designed			357 wounds around genitals 3/24/21
Tx7.3G.359	Tx7.3G.357	M	90	GE6F1	2020-10-22	Tx7.3G.206	Tx7.3G.203	2020-11-03	D	9	3G	strong	4	H	2	2021-04-07	167	32.6	37.7	n	n	n	n	n	n	no	designed			357 wounds around genitals 3/24/21
Tx7.3G.359	Tx7.3G.357	M	90	GE6F1	2020-10-22	Tx7.3G.206	Tx7.3G.203	2020-11-03	D	9	3G	strong	4	H	2	2021-04-14	174	33.5	37.8	n	n	n	n	n	n	no	designed			357 wounds around genitals 3/24/21
Tx7.3G.359	Tx7.3G.357	M	90	GE6F1	2020-10-22	Tx7.3G.206	Tx7.3G.203	2020-11-03	D	9	3G	strong	4	H	2	2021-04-21	181	38.1	34.8	n	n	n	y	n	n	no	designed			357 wounds around genitals 3/24/21
Tx7.3G.359	Tx7.3G.357	M	90	GE6F1	2020-10-22	Tx7.3G.206	Tx7.3G.203	2020-11-03	D	9	3G	strong	4	H	2	2021-04-28	188	34.3	37.1	n	n	n	n	n	n	no	designed			357 wounds around genitals 3/24/21
Tx7.3G.359	Tx7.3G.357	M	90	GE6F1	2020-10-22	Tx7.3G.206	Tx7.3G.203	2020-11-03	D	9	3G	strong	4	H	2	2021-05-05	195	34.4	37.5	n	n	n	n	n	n	no	designed			357 wounds around genitals 3/24/21; to perfusion 5/10/21
Tx7.3G.359	Tx7.3G.357	M	90	GE6F1	2020-10-22	Tx7.3G.206	Tx7.3G.203	2020-11-03	D	9	3G	strong	4	H	2	2021-05-10	200	34.8	38.2	n	n	n	n	y	n	no	designed			357 wounds around genitals 3/24/21
Tx7.3G.359	Tx7.3G.357	M	90	GE6F1	2020-10-22	Tx7.3G.206	Tx7.3G.203	2020-11-03	D	9	3G	strong	4	H	2	2021-05-18	208	35.5	39.4	n	n	n	n	n	y	no	designed			perfused
Tx7.3G.399	Tx7.3G.397	F	125	GE7F1	2020-12-21	Tx7.3G.259	Tx7.3G.265	2021-01-08	B	2	3G	strong	4	F	8	2021-01-27	37	20.9	19.2	n	n	n	n	n	n	no	designed
Tx7.3G.399	Tx7.3G.397	F	125	GE7F1	2020-12-21	Tx7.3G.259	Tx7.3G.265	2021-01-08	B	2	3G	strong	4	F	8	2021-02-03	44	21.9	19.9	n	n	n	n	n	n	no	designed
Tx7.3G.399	Tx7.3G.397	F	125	GE7F1	2020-12-21	Tx7.3G.259	Tx7.3G.265	2021-01-08	B	2	3G	strong	4	F	8	2021-02-10	51	22.5	19.9	n	n	n	n	n	n	no	designed
Tx7.3G.399	Tx7.3G.397	F	125	GE7F1	2020-12-21	Tx7.3G.259	Tx7.3G.265	2021-01-08	B	2	3G	strong	4	F	8	2021-02-17	58	23.2	19.7	n	n	n	n	n	n	no	designed
Tx7.3G.399	Tx7.3G.397	F	125	GE7F1	2020-12-21	Tx7.3G.259	Tx7.3G.265	2021-01-08	B	2	3G	strong	4	F	8	2021-02-24	65	24	19.6	n	n	n	n	n	n	no	designed
Tx7.3G.399	Tx7.3G.397	F	125	GE7F1	2020-12-21	Tx7.3G.259	Tx7.3G.265	2021-01-08	B	2	3G	strong	4	F	8	2021-03-03	72	24.3	20.5	n	n	n	n	n	n	no	designed
Tx7.3G.399	Tx7.3G.397	F	125	GE7F1	2020-12-21	Tx7.3G.259	Tx7.3G.265	2021-01-08	B	2	3G	strong	4	F	8	2021-03-17	86	24.6	20.4	y	n	n	n	n	n	no	designed
Tx7.3G.399	Tx7.3G.397	F	125	GE7F1	2020-12-21	Tx7.3G.259	Tx7.3G.265	2021-01-08	B	2	3G	strong	4	F	8	2021-03-24	93	25.4	20.6	n	n	n	n	n	n	no	designed
Tx7.3G.399	Tx7.3G.397	F	125	GE7F1	2020-12-21	Tx7.3G.259	Tx7.3G.265	2021-01-08	B	2	3G	strong	4	F	8	2021-03-31	100	27.2	21.5	n	y	n	n	n	n	no	designed
Tx7.3G.399	Tx7.3G.397	F	125	GE7F1	2020-12-21	Tx7.3G.259	Tx7.3G.265	2021-01-08	B	2	3G	strong	4	F	8	2021-04-07	107	26.9	22.7	n	n	n	n	n	n	no	designed
Tx7.3G.399	Tx7.3G.397	F	125	GE7F1	2020-12-21	Tx7.3G.259	Tx7.3G.265	2021-01-08	B	2	3G	strong	4	F	8	2021-04-14	114	27.2	22.2	n	n	n	n	n	n	no	designed
Tx7.3G.399	Tx7.3G.397	F	125	GE7F1	2020-12-21	Tx7.3G.259	Tx7.3G.265	2021-01-08	B	2	3G	strong	4	F	8	2021-04-21	121	27.7	22	n	n	n	n	n	n	no	designed
Tx7.3G.399	Tx7.3G.397	F	125	GE7F1	2020-12-21	Tx7.3G.259	Tx7.3G.265	2021-01-08	B	2	3G	strong	4	F	8	2021-04-28	128	27.9	22.6	n	n	n	n	n	n	no	designed
Tx7.3G.399	Tx7.3G.397	F	125	GE7F1	2020-12-21	Tx7.3G.259	Tx7.3G.265	2021-01-08	B	2	3G	strong	4	F	8	2021-05-05	135	28.8	23	n	n	n	n	n	n	no	designed
Tx7.3G.399	Tx7.3G.397	F	125	GE7F1	2020-12-21	Tx7.3G.259	Tx7.3G.265	2021-01-08	B	2	3G	strong	4	F	8	2021-05-12	142	31.2	22.7	n	n	n	n	n	n	no	designed
Tx7.3G.399	Tx7.3G.397	F	125	GE7F1	2020-12-21	Tx7.3G.259	Tx7.3G.265	2021-01-08	B	2	3G	strong	4	F	8	2021-05-19	149	28.9	23.8	n	n	n	n	n	n	no	designed
Tx7.3G.399	Tx7.3G.397	F	125	GE7F1	2020-12-21	Tx7.3G.259	Tx7.3G.265	2021-01-08	B	2	3G	strong	4	F	8	2021-05-26	156	29.1	23.3	n	n	y	n	n	n	no	designed			wt/mut likely reversed in primary notes; corrected to flanking dates here.
Tx7.3G.399	Tx7.3G.397	F	125	GE7F1	2020-12-21	Tx7.3G.259	Tx7.3G.265	2021-01-08	B	2	3G	strong	4	F	8	2021-06-10	171	32	24.8	n	n	n	n	n	n	no	designed
Tx7.3G.399	Tx7.3G.397	F	125	GE7F1	2020-12-21	Tx7.3G.259	Tx7.3G.265	2021-01-08	B	2	3G	strong	4	F	8	2021-06-16	177	30.5	25.2	n	n	n	y	n	n	no	designed
Tx7.3G.399	Tx7.3G.397	F	125	GE7F1	2020-12-21	Tx7.3G.259	Tx7.3G.265	2021-01-08	B	2	3G	strong	4	F	8	2021-06-23	184	32.7	26.4	n	n	n	n	n	n	no	designed
Tx7.3G.399	Tx7.3G.397	F	125	GE7F1	2020-12-21	Tx7.3G.259	Tx7.3G.265	2021-01-08	B	2	3G	strong	4	F	8	2021-06-30	191	33.4	27.8	n	n	n	n	n	n	no	designed
Tx7.3G.399	Tx7.3G.397	F	125	GE7F1	2020-12-21	Tx7.3G.259	Tx7.3G.265	2021-01-08	B	2	3G	strong	4	F	8	2021-07-07	198	34.5	29.5	n	n	n	n	n	n	no	designed
Tx7.3G.399	Tx7.3G.397	F	125	GE7F1	2020-12-21	Tx7.3G.259	Tx7.3G.265	2021-01-08	B	2	3G	strong	4	F	8	2021-07-20	211	36	31.8	n	n	n	n	y	y	no	designed			perfused
Tx7.3G.417	Tx7.3G.416	F	129	GE7F1	2021-01-31	Tx7.3G.259	Tx7.3G.265	2021-02-11	C	4	3G	strong	4	G	8	2021-02-24	24	11.3	9.3	n	n	n	n	n	n	no	designed
Tx7.3G.417	Tx7.3G.416	F	129	GE7F1	2021-01-31	Tx7.3G.259	Tx7.3G.265	2021-02-11	C	4	3G	strong	4	G	8	2021-03-03	31	16.8	15.8	n	n	n	n	n	n	no	designed
Tx7.3G.417	Tx7.3G.416	F	129	GE7F1	2021-01-31	Tx7.3G.259	Tx7.3G.265	2021-02-11	C	4	3G	strong	4	G	8	2021-03-17	45	19.1	19	n	n	n	n	n	n	no	designed
Tx7.3G.417	Tx7.3G.416	F	129	GE7F1	2021-01-31	Tx7.3G.259	Tx7.3G.265	2021-02-11	C	4	3G	strong	4	G	8	2021-03-24	52	18.2	19.3	n	n	n	n	n	n	no	designed
Tx7.3G.417	Tx7.3G.416	F	129	GE7F1	2021-01-31	Tx7.3G.259	Tx7.3G.265	2021-02-11	C	4	3G	strong	4	G	8	2021-03-31	59	19.2	18.7	n	n	n	n	n	n	no	designed
Tx7.3G.417	Tx7.3G.416	F	129	GE7F1	2021-01-31	Tx7.3G.259	Tx7.3G.265	2021-02-11	C	4	3G	strong	4	G	8	2021-04-07	66	18.7	18.8	n	n	n	n	n	n	no	designed
Tx7.3G.417	Tx7.3G.416	F	129	GE7F1	2021-01-31	Tx7.3G.259	Tx7.3G.265	2021-02-11	C	4	3G	strong	4	G	8	2021-04-14	73	19.3	19.6	n	n	n	n	n	n	no	designed
Tx7.3G.417	Tx7.3G.416	F	129	GE7F1	2021-01-31	Tx7.3G.259	Tx7.3G.265	2021-02-11	C	4	3G	strong	4	G	8	2021-04-21	80	20	20.4	y	n	n	n	n	n	no	designed			416 fd 5/26/21
Tx7.3G.417	Tx7.3G.416	F	129	GE7F1	2021-01-31	Tx7.3G.259	Tx7.3G.265	2021-02-11	C	4	3G	strong	4	G	8	2021-04-28	87	20	20.6	n	n	n	n	n	n	no	designed			416 fd 5/26/21
Tx7.3G.417	Tx7.3G.416	F	129	GE7F1	2021-01-31	Tx7.3G.259	Tx7.3G.265	2021-02-11	C	4	3G	strong	4	G	8	2021-05-05	94	19.7	19.9	n	n	n	n	n	n	no	designed			416 fd 5/26/21
Tx7.3G.417	Tx7.3G.416	F	129	GE7F1	2021-01-31	Tx7.3G.259	Tx7.3G.265	2021-02-11	C	4	3G	strong	4	G	8	2021-05-13	102	20.8	20.6	n	y	n	n	n	n	YES	designed			416 fd 5/26/21
Tx7.3G.417	Tx7.3G.416	F	129	GE7F1	2021-01-31	Tx7.3G.259	Tx7.3G.265	2021-02-11	C	4	3G	strong	4	G	8	2021-05-19	108	21	20.5	n	n	n	n	n	y	YES	designed			416 fd 5/26/21
Tx7.3G.434	Tx7.3G.435	M	146	G7F1	2021-03-17	Tx7.3G.259	Tx7.3G.265	2021-03-23	F	10	3G	strong	4	C	7	2021-04-07	21	12.8	14.4	n	n	n	n	n	n	no	designed
Tx7.3G.434	Tx7.3G.435	M	146	G7F1	2021-03-17	Tx7.3G.259	Tx7.3G.265	2021-03-23	F	10	3G	strong	4	C	7	2021-04-14	28	21.3	24.2	n	n	n	n	n	n	no	designed
Tx7.3G.434	Tx7.3G.435	M	146	G7F1	2021-03-17	Tx7.3G.259	Tx7.3G.265	2021-03-23	F	10	3G	strong	4	C	7	2021-04-21	35	25.2	28.3	n	n	n	n	n	n	no	designed
Tx7.3G.434	Tx7.3G.435	M	146	G7F1	2021-03-17	Tx7.3G.259	Tx7.3G.265	2021-03-23	F	10	3G	strong	4	C	7	2021-04-28	42	24.6	29.1	n	n	n	n	n	n	no	designed
Tx7.3G.434	Tx7.3G.435	M	146	G7F1	2021-03-17	Tx7.3G.259	Tx7.3G.265	2021-03-23	F	10	3G	strong	4	C	7	2021-05-05	49	25.7	31.2	n	n	n	n	n	n	no	designed
Tx7.3G.434	Tx7.3G.435	M	146	G7F1	2021-03-17	Tx7.3G.259	Tx7.3G.265	2021-03-23	F	10	3G	strong	4	C	7	2021-05-12	56	27.2	32.8	n	n	n	n	n	n	no	designed
Tx7.3G.434	Tx7.3G.435	M	146	G7F1	2021-03-17	Tx7.3G.259	Tx7.3G.265	2021-03-23	F	10	3G	strong	4	C	7	2021-05-19	63	27.7	32.4	n	n	n	n	n	n	no	designed
Tx7.3G.434	Tx7.3G.435	M	146	G7F1	2021-03-17	Tx7.3G.259	Tx7.3G.265	2021-03-23	F	10	3G	strong	4	C	7	2021-06-10	85	30.3	37.9	y	n	n	n	n	n	no	designed
Tx7.3G.434	Tx7.3G.435	M	146	G7F1	2021-03-17	Tx7.3G.259	Tx7.3G.265	2021-03-23	F	10	3G	strong	4	C	7	2021-06-16	91	32.3	39.1	n	n	n	n	n	n	no	designed
Tx7.3G.434	Tx7.3G.435	M	146	G7F1	2021-03-17	Tx7.3G.259	Tx7.3G.265	2021-03-23	F	10	3G	strong	4	C	7	2021-06-23	98	35.4	41.1	n	n	n	n	n	n	no	designed	yes		ort seen 6/23
Tx7.3G.434	Tx7.3G.435	M	146	G7F1	2021-03-17	Tx7.3G.259	Tx7.3G.265	2021-03-23	F	10	3G	strong	4	C	7	2021-06-30	105	36.1	41.7	n	y	n	n	n	n	no	designed			ort seen 6/23
Tx7.3G.434	Tx7.3G.435	M	146	G7F1	2021-03-17	Tx7.3G.259	Tx7.3G.265	2021-03-23	F	10	3G	strong	4	C	7	2021-07-07	112	38.4	43.5	n	n	n	n	n	n	no	designed			ort seen 6/23
Tx7.3G.434	Tx7.3G.435	M	146	G7F1	2021-03-17	Tx7.3G.259	Tx7.3G.265	2021-03-23	F	10	3G	strong	4	C	7	2021-07-14	119	41.6	42.4	n	n	n	n	n	n	no	designed			ort seen 6/23
Tx7.3G.434	Tx7.3G.435	M	146	G7F1	2021-03-17	Tx7.3G.259	Tx7.3G.265	2021-03-23	F	10	3G	strong	4	C	7	2021-07-21	126	43.7	46.8	n	n	n	n	n	n	no	designed			ort seen 6/23
Tx7.3G.434	Tx7.3G.435	M	146	G7F1	2021-03-17	Tx7.3G.259	Tx7.3G.265	2021-03-23	F	10	3G	strong	4	C	7	2021-07-28	133	44	47.3	n	n	n	n	n	n	no	designed
Tx7.3G.434	Tx7.3G.435	M	146	G7F1	2021-03-17	Tx7.3G.259	Tx7.3G.265	2021-03-23	F	10	3G	strong	4	C	7	2021-08-04	140	43.9	47.4	n	n	n	n	n	n	no	designed
Tx7.3G.434	Tx7.3G.435	M	146	G7F1	2021-03-17	Tx7.3G.259	Tx7.3G.265	2021-03-23	F	10	3G	strong	4	C	7	2021-08-12	148	45	47.6	n	n	n	n	n	n	no	designed
Tx7.3G.434	Tx7.3G.435	M	146	G7F1	2021-03-17	Tx7.3G.259	Tx7.3G.265	2021-03-23	F	10	3G	strong	4	C	7	2021-10-05	202	49.2	53.1	n	n	y	y	y	y	no	designed			perfused
Tx7.3G.444	Tx7.3G.446	M	161	G7F1	2021-04-14	Tx7.3G.259	Tx7.3G.265	2021-05-03	G	7	3G	strong	4			2021-05-13	29	16.8	13.4	n	n	n	n	n	n	no	designed
Tx7.3G.444	Tx7.3G.446	M	161	G7F1	2021-04-14	Tx7.3G.259	Tx7.3G.265	2021-05-03	G	7	3G	strong	4	G	5	2021-05-19	35	21.9	20.8	n	n	n	n	n	n	no	designed
Tx7.3G.444	Tx7.3G.446	M	161	G7F1	2021-04-14	Tx7.3G.259	Tx7.3G.265	2021-05-03	G	7	3G	strong	4	G	5	2021-05-26	42	23.8	23.7	n	n	n	n	n	n	no	designed
Tx7.3G.444	Tx7.3G.446	M	161	G7F1	2021-04-14	Tx7.3G.259	Tx7.3G.265	2021-05-03	G	7	3G	strong	4	G	5	2021-06-10	57	26.3	27.2	n	n	n	n	n	n	no	designed
Tx7.3G.444	Tx7.3G.446	M	161	G7F1	2021-04-14	Tx7.3G.259	Tx7.3G.265	2021-05-03	G	7	3G	strong	4	G	5	2021-06-16	63	28.5	29.6	n	n	n	n	n	n	no	designed
Tx7.3G.444	Tx7.3G.446	M	161	G7F1	2021-04-14	Tx7.3G.259	Tx7.3G.265	2021-05-03	G	7	3G	strong	4	G	5	2021-06-23	70	30.1	30.1	n	n	n	n	n	n	no	designed
Tx7.3G.444	Tx7.3G.446	M	161	G7F1	2021-04-14	Tx7.3G.259	Tx7.3G.265	2021-05-03	G	7	3G	strong	4	G	5	2021-06-30	77	31	30.4	y	n	n	n	n	n	no	designed
Tx7.3G.444	Tx7.3G.446	M	161	G7F1	2021-04-14	Tx7.3G.259	Tx7.3G.265	2021-05-03	G	7	3G	strong	4	G	5	2021-07-07	84	31.8	31	n	n	n	n	n	n	no	designed
Tx7.3G.444	Tx7.3G.446	M	161	G7F1	2021-04-14	Tx7.3G.259	Tx7.3G.265	2021-05-03	G	7	3G	strong	4	G	5	2021-07-14	91	32.4	31.4	n	n	n	n	n	n	no	designed
Tx7.3G.444	Tx7.3G.446	M	161	G7F1	2021-04-14	Tx7.3G.259	Tx7.3G.265	2021-05-03	G	7	3G	strong	4	G	5	2021-07-21	98	34.7	33.9	n	n	n	n	n	n	no	designed
Tx7.3G.444	Tx7.3G.446	M	161	G7F1	2021-04-14	Tx7.3G.259	Tx7.3G.265	2021-05-03	G	7	3G	strong	4	G	5	2021-07-28	105	36.2	33.4	n	n	n	n	n	n	no	designed
Tx7.3G.444	Tx7.3G.446	M	161	G7F1	2021-04-14	Tx7.3G.259	Tx7.3G.265	2021-05-03	G	7	3G	strong	4	G	5	2021-08-04	112	37.2	35.1	n	n	n	n	n	n	no	designed
Tx7.3G.444	Tx7.3G.446	M	161	G7F1	2021-04-14	Tx7.3G.259	Tx7.3G.265	2021-05-03	G	7	3G	strong	4	G	5	2021-08-12	120	39.9	35.7	n	n	n	n	n	n	no	designed
Tx7.3G.444	Tx7.3G.446	M	161	G7F1	2021-04-14	Tx7.3G.259	Tx7.3G.265	2021-05-03	G	7	3G	strong	4	G	5	2021-09-07	146	34	36.4	n	n	n	n	n	n	no	designed
Tx7.3G.444	Tx7.3G.446	M	161	G7F1	2021-04-14	Tx7.3G.259	Tx7.3G.265	2021-05-03	G	7	3G	strong	4	G	5	2021-09-17	156	37.3	36	n	n	n	n	n	n	no	designed
Tx7.3G.444	Tx7.3G.446	M	161	G7F1	2021-04-14	Tx7.3G.259	Tx7.3G.265	2021-05-03	G	7	3G	strong	4			2021-10-20	189	38.8	40.3	n	n	n	n	n	y	no	designed			perfused
Tx7.3G.471	Tx7.3G.472	F	190	G8F1	2021-06-23	Tx7.3G.408	Tx7.3G.394	2021-06-30	H	10	3G	strong	4	F	5	2021-07-21	28	17	18.1	n	n	n	n	n	n	no	designed
Tx7.3G.471	Tx7.3G.472	F	190	G8F1	2021-06-23	Tx7.3G.408	Tx7.3G.394	2021-06-30	H	10	3G	strong	4	F	5	2021-07-28	35	18.8	19.9	n	n	n	n	n	n	no	designed
Tx7.3G.471	Tx7.3G.472	F	190	G8F1	2021-06-23	Tx7.3G.408	Tx7.3G.394	2021-06-30	H	10	3G	strong	4	F	5	2021-08-04	42	19.8	21.7	n	n	n	n	n	n	no	designed
Tx7.3G.471	Tx7.3G.472	F	190	G8F1	2021-06-23	Tx7.3G.408	Tx7.3G.394	2021-06-30	H	10	3G	strong	4	F	5	2021-08-12	50	19.2	21.1	n	n	n	n	n	n	no	designed
Tx7.3G.471	Tx7.3G.472	F	190	G8F1	2021-06-23	Tx7.3G.408	Tx7.3G.394	2021-06-30	H	10	3G	strong	4	F	5	2021-09-07	76	20.4	24.7	y	n	n	n	n	n	no	designed
Tx7.3G.471	Tx7.3G.472	F	190	G8F1	2021-06-23	Tx7.3G.408	Tx7.3G.394	2021-06-30	H	10	3G	strong	4	F	5	2021-09-17	86	19.7	25.5	n	n	n	n	n	n	no	designed
Tx7.3G.471	Tx7.3G.472	F	190	G8F1	2021-06-23	Tx7.3G.408	Tx7.3G.394	2021-06-30	H	10	3G	strong	4	F	5	2021-09-29	98	20.5	25.8	n	n	n	n	n	n	no	designed
Tx7.3G.471	Tx7.3G.472	F	190	G8F1	2021-06-23	Tx7.3G.408	Tx7.3G.394	2021-06-30	H	10	3G	strong	4	F	5	2021-10-15	114	20.2	27.8	n	y	n	n	n	n	no	designed
Tx7.3G.471	Tx7.3G.472	F	190	G8F1	2021-06-23	Tx7.3G.408	Tx7.3G.394	2021-06-30	H	10	3G	strong	4	F	5	2021-10-27	126	20.5	28.9	n	n	n	n	n	n	YES	designed			472 fd 11/3/21
Tx7.3G.500	Tx7.3G.501	F	206	G8F1	2021-08-16	Tx7.3G.408	Tx7.3G.394	2021-08-27	H	5	3G	strong	4	G	5	2021-09-07	22	17.3	18	n	n	n	n	n	n	no	designed
Tx7.3G.500	Tx7.3G.501	F	206	G8F1	2021-08-16	Tx7.3G.408	Tx7.3G.394	2021-08-27	H	5	3G	strong	4	G	5	2021-09-17	32	20.6	21.9	n	n	n	n	n	n	no	designed	yes		ort on floor 9/17/21
Tx7.3G.500	Tx7.3G.501	F	206	G8F1	2021-08-16	Tx7.3G.408	Tx7.3G.394	2021-08-27	H	5	3G	strong	4	G	5	2021-09-29	44	21	22.6	n	n	n	n	n	n	no	designed	yes		ort on floor 9/17/21, 9/29/21
Tx7.3G.500	Tx7.3G.501	F	206	G8F1	2021-08-16	Tx7.3G.408	Tx7.3G.394	2021-08-27	H	5	3G	strong	4	G	5	2021-10-15	60	22.1	25.2	n	n	n	n	n	n	no	designed	yes		ort on floor 9/17/21, 9/29/21, 10/15/21
Tx7.3G.500	Tx7.3G.501	F	206	G8F1	2021-08-16	Tx7.3G.408	Tx7.3G.394	2021-08-27	H	5	3G	strong	4	G	5	2021-10-27	72	23.1	28.1	n	n	n	n	n	n	no	designed	yes		ort on floor 9/17/21, 9/29/21, 10/15/21, 10/27/21
Tx7.3G.500	Tx7.3G.501	F	206	G8F1	2021-08-16	Tx7.3G.408	Tx7.3G.394	2021-08-27	H	5	3G	strong	4	G	5	2021-11-09	85	25.8	31.5	y	n	n	n	n	n	no	designed			ort on floor 9/17/21, 9/29/21, 10/15/21, 10/27/21
Tx7.3G.500	Tx7.3G.501	F	206	G8F1	2021-08-16	Tx7.3G.408	Tx7.3G.394	2021-08-27	H	5	3G	strong	4	G	5	2021-11-19	95	25.7	33.4	n	n	n	n	n	n	no	designed	yes		ort on floor 9/17/21, 9/29/21, 10/15/21, 10/27/21, 11/19/21
Tx7.3G.500	Tx7.3G.501	F	206	G8F1	2021-08-16	Tx7.3G.408	Tx7.3G.394	2021-08-27	H	5	3G	strong	4	G	5	2021-11-30	106	29.9	38	n	y	n	n	n	n	no	designed			ort on floor 9/17/21, 9/29/21, 10/15/21, 10/27/21, 11/19/21
Tx7.3G.500	Tx7.3G.501	F	206	G8F1	2021-08-16	Tx7.3G.408	Tx7.3G.394	2021-08-27	H	5	3G	strong	4	G	5	2021-12-09	115	30.3	40.7	n	n	n	n	n	n	no	designed			ort on floor 9/17/21, 9/29/21, 10/15/21, 10/27/21, 11/19/21
Tx7.3G.500	Tx7.3G.501	F	206	G8F1	2021-08-16	Tx7.3G.408	Tx7.3G.394	2021-08-27	H	5	3G	strong	4	G	5	2021-12-21	127	32	44.1	n	n	n	n	n	n	no	designed			ort on floor 9/17/21, 9/29/21, 10/15/21, 10/27/21, 11/19/21
Tx7.3G.500	Tx7.3G.501	F	206	G8F1	2021-08-16	Tx7.3G.408	Tx7.3G.394	2021-08-27	H	5	3G	strong	4	G	5	2022-01-03	140	36.4	44.7	n	n	n	n	n	n	no	designed	yes		ort on floor 9/17/21, 9/29/21, 10/15/21, 10/27/21, 11/19/21, 1/3/22
Tx7.3G.500	Tx7.3G.501	F	206	G8F1	2021-08-16	Tx7.3G.408	Tx7.3G.394	2021-08-27	H	5	3G	strong	4	G	5	2022-01-17	154	39	47.5	n	n	y	n	n	n	no	designed	yes		ort on floor 9/17/21, 9/29/21, 10/15/21, 10/27/21, 11/19/21, 1/3/22, 1/17/22
Tx7.3G.500	Tx7.3G.501	F	206	G8F1	2021-08-16	Tx7.3G.408	Tx7.3G.394	2021-08-27	H	5	3G	strong	4	G	5	2022-01-31	168	40.8	49.5	n	n	n	n	n	n	no	designed	yes		ort on floor 9/17/21, 9/29/21, 10/15/21, 10/27/21, 11/19/21, 1/3/22, 1/17/22, 1/31/22
Tx7.3G.500	Tx7.3G.501	F	206	G8F1	2021-08-16	Tx7.3G.408	Tx7.3G.394	2021-08-27	H	5	3G	strong	4	G	5	2022-02-08	176	42.2	49.7	n	n	n	y	n	n	no	designed			ort on floor 9/17/21, 9/29/21, 10/15/21, 10/27/21, 11/19/21, 1/3/22, 1/17/22, 1/31/22
Tx7.3G.500	Tx7.3G.501	F	206	G8F1	2021-08-16	Tx7.3G.408	Tx7.3G.394	2021-08-27	H	5	3G	strong	4	G	5	2022-02-22	190	41.4	46.2	n	n	n	n	n	y	no	designed			perfused
Tx7.3G.552	Tx7.3G.551	F	236	G11F1	2022-04-05	Tx7.3G.516	Tx7.3G.522	2022-04-19	B	11	3G	strong	4	F	8	2022-04-25	6	11.5	12.2	n	n	n	n	n	n	no	designed
Tx7.3G.552	Tx7.3G.551	F	236	G11F1	2022-04-05	Tx7.3G.516	Tx7.3G.522	2022-04-19	B	11	3G	strong	4	F	8	2022-05-09	34	19.3	22.9	n	n	n	n	n	n	no	designed
Tx7.3G.552	Tx7.3G.551	F	236	G11F1	2022-04-05	Tx7.3G.516	Tx7.3G.522	2022-04-19	B	11	3G	strong	4	F	8	2022-05-16	41	18.7	22.1	n	n	n	n	n	n	no	designed
Tx7.3G.552	Tx7.3G.551	F	236	G11F1	2022-04-05	Tx7.3G.516	Tx7.3G.522	2022-04-19	B	11	3G	strong	4	F	8	2022-05-24	49	19.3	23.4	n	n	n	n	n	n	no	designed
Tx7.3G.552	Tx7.3G.551	F	236	G11F1	2022-04-05	Tx7.3G.516	Tx7.3G.522	2022-04-19	B	11	3G	strong	4	F	8	2022-06-01	57	20.1	24.5	n	n	n	n	n	n	no	designed
Tx7.3G.552	Tx7.3G.551	F	236	G11F1	2022-04-05	Tx7.3G.516	Tx7.3G.522	2022-04-19	B	11	3G	strong	4	F	8	2022-06-06	62	21.2	25	n	n	n	n	n	n	no	designed
Tx7.3G.552	Tx7.3G.551	F	236	G11F1	2022-04-05	Tx7.3G.516	Tx7.3G.522	2022-04-19	B	11	3G	strong	4	F	8	2022-06-20	76	22.2	25.5	y	n	n	n	n	n	no	designed
Tx7.3G.552	Tx7.3G.551	F	236	G11F1	2022-04-05	Tx7.3G.516	Tx7.3G.522	2022-04-19	B	11	3G	strong	4	F	8	2022-06-27	83	23	25.2	n	n	n	n	n	n	no	designed	yes		ort 6/27/22, 7/7/22
Tx7.3G.552	Tx7.3G.551	F	236	G11F1	2022-04-05	Tx7.3G.516	Tx7.3G.522	2022-04-19	B	11	3G	strong	4	F	8	2022-07-07	93	24.9	27.1	n	n	n	n	n	n	no	designed	yes		ort 6/27/22, 7/7/22
Tx7.3G.552	Tx7.3G.551	F	236	G11F1	2022-04-05	Tx7.3G.516	Tx7.3G.522	2022-04-19	B	11	3G	strong	4	F	8	2022-07-18	104	26.4	32.5	n	y	n	n	n	n	no	designed			ort 6/27/22, 7/7/22
Tx7.3G.552	Tx7.3G.551	F	236	G11F1	2022-04-05	Tx7.3G.516	Tx7.3G.522	2022-04-19	B	11	3G	strong	4	F	8	2022-07-27	113	27.2	33	n	n	n	n	n	n	no	designed			ort 6/27/22, 7/7/22
Tx7.3G.552	Tx7.3G.551	F	236	G11F1	2022-04-05	Tx7.3G.516	Tx7.3G.522	2022-04-19	B	11	3G	strong	4	F	8	2022-08-03	120	28.8	32.9	n	n	n	n	n	n	no	designed			ort 6/27/22, 7/7/22
Tx7.3G.552	Tx7.3G.551	F	236	G11F1	2022-04-05	Tx7.3G.516	Tx7.3G.522	2022-04-19	B	11	3G	strong	4	F	8	2022-08-12	129	29.1	34.2	n	n	n	n	n	n	no	designed	yes		ort 6/27/22, 7/7/22, 8/12/22
Tx7.3G.552	Tx7.3G.551	F	236	G11F1	2022-04-05	Tx7.3G.516	Tx7.3G.522	2022-04-19	B	11	3G	strong	4	F	8	2022-08-31	148	29.9	35.6	n	n	n	n	n	n	no	designed	yes		ort 6/27/22, 7/7/22, 8/12/22
Tx7.3G.552	Tx7.3G.551	F	236	G11F1	2022-04-05	Tx7.3G.516	Tx7.3G.522	2022-04-19	B	11	3G	strong	4	F	8	2022-09-16	164	31.6	37.5	n	n	y	n	n	n	no	designed		2022-09-16	ort 6/27/22, 7/7/22, 8/12/22; transferred to perfusion 9/16/22
Tx7.3G.561	Tx7.3G.563	F	244	G11F1	2022-06-13	Tx7.3G.516	Tx7.3G.522	2022-06-24	D	3	3G	strong	4	F	6	2022-07-07	24	15.8	18.2	n	n	n	n	n	n	no	designed
Tx7.3G.561	Tx7.3G.563	F	244	G11F1	2022-06-13	Tx7.3G.516	Tx7.3G.522	2022-06-24	D	3	3G	strong	4	F	6	2022-07-18	35	18.5	20.9	n	n	n	n	n	n	no	designed
Tx7.3G.561	Tx7.3G.563	F	244	G11F1	2022-06-13	Tx7.3G.516	Tx7.3G.522	2022-06-24	D	3	3G	strong	4	F	6	2022-07-27	44	19.4	21.8	n	n	n	n	n	n	no	designed
Tx7.3G.561	Tx7.3G.563	F	244	G11F1	2022-06-13	Tx7.3G.516	Tx7.3G.522	2022-06-24	D	3	3G	strong	4	F	6	2022-08-03	51	19.7	22.7	n	n	n	n	n	n	no	designed
Tx7.3G.561	Tx7.3G.563	F	244	G11F1	2022-06-13	Tx7.3G.516	Tx7.3G.522	2022-06-24	D	3	3G	strong	4	F	6	2022-08-12	60	20	23.9	n	n	n	n	n	n	no	designed
Tx7.3G.561	Tx7.3G.563	F	244	G11F1	2022-06-13	Tx7.3G.516	Tx7.3G.522	2022-06-24	D	3	3G	strong	4	F	6	2022-08-31	79	21	22.8	y	n	n	n	n	n	no	designed
Tx7.3G.561	Tx7.3G.563	F	244	G11F1	2022-06-13	Tx7.3G.516	Tx7.3G.522	2022-06-24	D	3	3G	strong	4	F	6	2022-09-16	95	23.1	26.5	n	n	n	n	n	n	no	designed	yes		ort 9/16/22
Tx7.3G.561	Tx7.3G.563	F	244	G11F1	2022-06-13	Tx7.3G.516	Tx7.3G.522	2022-06-24	D	3	3G	strong	4	F	6	2022-09-22	101	24.7	26.8	n	y	n	n	n	n	no	designed			ort 9/16/22
Tx7.3G.561	Tx7.3G.563	F	244	G11F1	2022-06-13	Tx7.3G.516	Tx7.3G.522	2022-06-24	D	3	3G	strong	4	F	6	2022-09-30	109	23.6	25.9	n	n	n	n	n	n	no	designed			ort 9/16/22, 9/30/22. heavy ort 10/17/22
Tx7.3G.561	Tx7.3G.563	F	244	G11F1	2022-06-13	Tx7.3G.516	Tx7.3G.522	2022-06-24	D	3	3G	strong	4	F	6	2022-10-17	126	25.9	29.7	n	n	n	n	n	n	no	designed	yes		ort 9/16/22, 9/30/22. heavy ort 10/17/22
Tx7.3G.561	Tx7.3G.563	F	244	G11F1	2022-06-13	Tx7.3G.516	Tx7.3G.522	2022-06-24	D	3	3G	strong	4	F	6	2022-10-27	136	31.2	31.4	n	n	n	n	n	n	no	designed			ort 9/16/22, 9/30/22. heavy ort 10/17/22
Tx7.3G.561	Tx7.3G.563	F	244	G11F1	2022-06-13	Tx7.3G.516	Tx7.3G.522	2022-06-24	D	3	3G	strong	4	F	6	2022-11-09	149	27.3	31.2	n	n	n	n	n	n	no	designed		2022-11-09	ort 9/16/22, 9/30/22, 11/9/22. heavy ort 10/17/22
Tx7.3G.566	Tx7.3G.567	F	245	G11F1	2022-06-13	Tx7.3G.516	Tx7.3G.522	2022-06-24	C	6	3G	strong	4	F	6	2022-07-07	24	16.3	18.6	n	n	n	n	n	n	no	designed
Tx7.3G.566	Tx7.3G.567	F	245	G11F1	2022-06-13	Tx7.3G.516	Tx7.3G.522	2022-06-24	C	6	3G	strong	4	F	6	2022-07-18	35	17.2	20.3	n	n	n	n	n	n	no	designed
Tx7.3G.566	Tx7.3G.567	F	245	G11F1	2022-06-13	Tx7.3G.516	Tx7.3G.522	2022-06-24	C	6	3G	strong	4	F	6	2022-07-27	44	17.7	20.8	n	n	n	n	n	n	no	designed
Tx7.3G.566	Tx7.3G.567	F	245	G11F1	2022-06-13	Tx7.3G.516	Tx7.3G.522	2022-06-24	C	6	3G	strong	4	F	6	2022-08-03	51	18.5	21.8	n	n	n	n	n	n	no	designed
Tx7.3G.566	Tx7.3G.567	F	245	G11F1	2022-06-13	Tx7.3G.516	Tx7.3G.522	2022-06-24	C	6	3G	strong	4	F	6	2022-08-12	60	19.5	23.2	n	n	n	n	n	n	no	designed
Tx7.3G.566	Tx7.3G.567	F	245	G11F1	2022-06-13	Tx7.3G.516	Tx7.3G.522	2022-06-24	C	6	3G	strong	4	F	6	2022-08-31	79	22.1	26.8	y	n	n	n	n	n	no	designed
Tx7.3G.566	Tx7.3G.567	F	245	G11F1	2022-06-13	Tx7.3G.516	Tx7.3G.522	2022-06-24	C	6	3G	strong	4	F	6	2022-09-16	95	23.8	24.5	n	n	n	n	n	n	no	designed	yes		ort 9/16/22
Tx7.3G.566	Tx7.3G.567	F	245	G11F1	2022-06-13	Tx7.3G.516	Tx7.3G.522	2022-06-24	C	6	3G	strong	4	F	6	2022-09-22	101	24.1	23	n	y	n	n	n	n	YES	designed			ort 9/16/22; 567 circling, removed 9/22/22
Tx7.3G.605	Tx7.3G.606	F	259	G11F2	2022-09-06	Tx7.3G.564	Tx7.3G.572	2022-09-19	C	6	3G	strong	4			2022-09-30	24	10.3	9.9	n	n	n	n	n	n	no	designed
Tx7.3G.605	Tx7.3G.606	F	259	G11F2	2022-09-06	Tx7.3G.564	Tx7.3G.572	2022-09-19	C	6	3G	strong	4	G	8	2022-10-17	41	18.5	18.1	n	n	n	n	n	n	no	designed
Tx7.3G.605	Tx7.3G.606	F	259	G11F2	2022-09-06	Tx7.3G.564	Tx7.3G.572	2022-09-19	C	6	3G	strong	4	G	8	2022-10-27	51	19.3	18.4	n	n	n	n	n	n	no	designed
Tx7.3G.605	Tx7.3G.606	F	259	G11F2	2022-09-06	Tx7.3G.564	Tx7.3G.572	2022-09-19	C	6	3G	strong	4	G	8	2022-11-09	64	20.2	19.1	n	n	n	n	n	n	no	designed
Tx7.3G.605	Tx7.3G.606	F	259	G11F2	2022-09-06	Tx7.3G.564	Tx7.3G.572	2022-09-19	C	6	3G	strong	4	G	8	2022-11-25	80	21.3	20.2	y	n	n	n	n	n	no	designed	no
Tx7.3G.605	Tx7.3G.606	F	259	G11F2	2022-09-06	Tx7.3G.564	Tx7.3G.572	2022-09-19	C	6	3G	strong	4	G	8	2022-12-06	91	21.4	19.6	n	n	n	n	n	n	no	designed	no
Tx7.3G.605	Tx7.3G.606	F	259	G11F2	2022-09-06	Tx7.3G.564	Tx7.3G.572	2022-09-19	C	6	3G	strong	4	G	8	2022-12-20	105	20.9	20	n	y	n	n	n	n	no	designed	no
Tx7.3G.605	Tx7.3G.606	F	259	G11F2	2022-09-06	Tx7.3G.564	Tx7.3G.572	2022-09-19	C	6	3G	strong	4	G	8	2022-12-28	113	22	20.6	n	n	n	n	n	n	no	designed	no
Tx7.3G.605	Tx7.3G.606	F	259	G11F2	2022-09-06	Tx7.3G.564	Tx7.3G.572	2022-09-19	C	6	3G	strong	4	G	8	2023-01-13	129	22.9	22.5	n	n	n	n	n	n	no	designed	no
Tx7.3G.605	Tx7.3G.606	F	259	G11F2	2022-09-06	Tx7.3G.564	Tx7.3G.572	2022-09-19	C	6	3G	strong	4	G	8	2023-02-07	154	25.7	22	n	n	y	n	n	n	no	designed	no
Tx7.3G.605	Tx7.3G.606	F	259	G11F2	2022-09-06	Tx7.3G.564	Tx7.3G.572	2022-09-19	C	6	3G	strong	4	G	8	2023-02-16	163	24.4	22.3	n	n	n	n	n	n	no	designed	no
Tx7.3G.605	Tx7.3G.606	F	259	G11F2	2022-09-06	Tx7.3G.564	Tx7.3G.572	2022-09-19	C	6	3G	strong	4	G	8	2023-03-15	190	27.1	23.9	n	n	n	y	n	n	no	designed	no
Tx7.3G.605	Tx7.3G.606	F	259	G11F2	2022-09-06	Tx7.3G.564	Tx7.3G.572	2022-09-19	C	6	3G	strong	4	G	8	2023-03-24	199	25.8	22.8	n	n	n	n	n	n	no	designed	no
Tx7.3G.605	Tx7.3G.606	F	259	G11F2	2022-09-06	Tx7.3G.564	Tx7.3G.572	2022-09-19	C	6	3G	strong	4	G	8	2023-04-14	220	29.2	23.5	n	n	n	n	y	n	no	designed	no
Tx7.3G.605	Tx7.3G.606	F	259	G11F2	2022-09-06	Tx7.3G.564	Tx7.3G.572	2022-09-19	C	6	3G	strong	4	G	8	2023-04-25	231	26.2	23.3	n	n	n	n	n	n	no	designed	no
Tx7.3G.669	Tx7.3G.670	F	277	GE12F1	2023-02-22	Tx7.3G.614	Tx7.3G.656	2023-03-08	G	6	3G	strong	4	F	6	2023-03-15	21	8.8	9.5	n	n	n	n	n	n	no	designed	no
Tx7.3G.669	Tx7.3G.670	F	277	GE12F1	2023-02-22	Tx7.3G.614	Tx7.3G.656	2023-03-08	G	6	3G	strong	4	F	6	2023-03-24	30	17.6	19.7	n	n	n	n	n	n	no	designed	no
Tx7.3G.669	Tx7.3G.670	F	277	GE12F1	2023-02-22	Tx7.3G.614	Tx7.3G.656	2023-03-08	G	6	3G	strong	4	F	6	2023-04-14	51	20.7	22	n	n	n	n	n	n	no	designed	no
Tx7.3G.669	Tx7.3G.670	F	277	GE12F1	2023-02-22	Tx7.3G.614	Tx7.3G.656	2023-03-08	G	6	3G	strong	4	F	6	2023-04-25	62	20.9	21.8	n	n	n	n	n	n	no	designed	no
Tx7.AG.218	Tx7.AG.217	F	47	GE4F1	2020-09-08	Tx7.AG.156	Tx7.AG.159	2020-09-17	C	2	AG	strong	4	C	5	2020-11-03	56	22.4	21.6	n	n	n	n	n	n	no	designed
Tx7.AG.218	Tx7.AG.217	F	47	GE4F1	2020-09-08	Tx7.AG.156	Tx7.AG.159	2020-09-17	C	2	AG	strong	4	C	5	2020-11-13	66	23.5	24	n	n	n	n	n	n	no	designed
Tx7.AG.218	Tx7.AG.217	F	47	GE4F1	2020-09-08	Tx7.AG.156	Tx7.AG.159	2020-09-17	C	2	AG	strong	4	C	5	2020-11-18	71	24.2	25	n	n	n	n	n	n	no	designed
Tx7.AG.218	Tx7.AG.217	F	47	GE4F1	2020-09-08	Tx7.AG.156	Tx7.AG.159	2020-09-17	C	2	AG	strong	4	C	5	2020-11-25	78	26.2	26.2	y	n	n	n	n	n	no	designed
Tx7.AG.218	Tx7.AG.217	F	47	GE4F1	2020-09-08	Tx7.AG.156	Tx7.AG.159	2020-09-17	C	2	AG	strong	4	C	5	2020-12-02	85	28.2	27.9	n	n	n	n	n	n	no	designed
Tx7.AG.218	Tx7.AG.217	F	47	GE4F1	2020-09-08	Tx7.AG.156	Tx7.AG.159	2020-09-17	C	2	AG	strong	4	C	5	2020-12-09	92	28.6	30.1	n	n	n	n	n	n	no	designed
Tx7.AG.218	Tx7.AG.217	F	47	GE4F1	2020-09-08	Tx7.AG.156	Tx7.AG.159	2020-09-17	C	2	AG	strong	4	C	5	2020-12-16	99	28	30.4	n	n	n	n	n	n	no	designed
Tx7.AG.218	Tx7.AG.217	F	47	GE4F1	2020-09-08	Tx7.AG.156	Tx7.AG.159	2020-09-17	C	2	AG	strong	4	C	5	2020-12-23	106	29	31.2	n	y	n	n	n	n	no	designed
Tx7.AG.218	Tx7.AG.217	F	47	GE4F1	2020-09-08	Tx7.AG.156	Tx7.AG.159	2020-09-17	C	2	AG	strong	4	C	5	2020-12-30	113	32.1	35.4	n	n	n	n	n	n	no	designed
Tx7.AG.218	Tx7.AG.217	F	47	GE4F1	2020-09-08	Tx7.AG.156	Tx7.AG.159	2020-09-17	C	2	AG	strong	4	C	5	2021-01-06	120	29.6	34.1	n	n	n	n	n	n	no	designed
Tx7.AG.218	Tx7.AG.217	F	47	GE4F1	2020-09-08	Tx7.AG.156	Tx7.AG.159	2020-09-17	C	2	AG	strong	4	C	5	2021-01-13	127	30.3	34.1	n	n	n	n	n	n	no	designed
Tx7.AG.218	Tx7.AG.217	F	47	GE4F1	2020-09-08	Tx7.AG.156	Tx7.AG.159	2020-09-17	C	2	AG	strong	4	C	5	2021-01-20	134	31.2	35.1	n	n	n	n	n	n	no	designed
Tx7.AG.218	Tx7.AG.217	F	47	GE4F1	2020-09-08	Tx7.AG.156	Tx7.AG.159	2020-09-17	C	2	AG	strong	4	C	5	2021-01-27	141	32.3	34.8	n	n	n	n	n	n	no	designed
Tx7.AG.218	Tx7.AG.217	F	47	GE4F1	2020-09-08	Tx7.AG.156	Tx7.AG.159	2020-09-17	C	2	AG	strong	4	C	5	2021-02-03	148	32.3	36.4	n	n	n	n	n	n	no	designed
Tx7.AG.218	Tx7.AG.217	F	47	GE4F1	2020-09-08	Tx7.AG.156	Tx7.AG.159	2020-09-17	C	2	AG	strong	4	C	5	2021-02-10	155	31.9	37.7	n	n	y	n	n	n	no	designed
Tx7.AG.218	Tx7.AG.217	F	47	GE4F1	2020-09-08	Tx7.AG.156	Tx7.AG.159	2020-09-17	C	2	AG	strong	4	C	5	2021-02-17	162	31.5	37.5	n	n	n	n	n	n	no	designed
Tx7.AG.218	Tx7.AG.217	F	47	GE4F1	2020-09-08	Tx7.AG.156	Tx7.AG.159	2020-09-17	C	2	AG	strong	4	C	5	2021-02-24	169	35	38.4	n	n	n	n	n	n	no	designed
Tx7.AG.218	Tx7.AG.217	F	47	GE4F1	2020-09-08	Tx7.AG.156	Tx7.AG.159	2020-09-17	C	2	AG	strong	4	C	5	2021-03-03	176	31.6	38.1	n	n	n	y	n	n	no	designed
Tx7.AG.218	Tx7.AG.217	F	47	GE4F1	2020-09-08	Tx7.AG.156	Tx7.AG.159	2020-09-17	C	2	AG	strong	4	C	5	2021-03-17	190	38.9	41.3	n	n	n	n	n	n	no	designed
Tx7.AG.218	Tx7.AG.217	F	47	GE4F1	2020-09-08	Tx7.AG.156	Tx7.AG.159	2020-09-17	C	2	AG	strong	4	C	5	2021-03-24	197	34.7	40.1	n	n	n	n	n	n	no	designed
Tx7.AG.218	Tx7.AG.217	F	47	GE4F1	2020-09-08	Tx7.AG.156	Tx7.AG.159	2020-09-17	C	2	AG	strong	4	C	5	2021-03-31	204	34.9	41.3	n	n	n	n	y	n	no	designed
Tx7.AG.218	Tx7.AG.217	F	47	GE4F1	2020-09-08	Tx7.AG.156	Tx7.AG.159	2020-09-17	C	2	AG	strong	4	C	5	2021-04-14	218	38.8	40.2	n	n	n	n	n	y	no	designed			perfused
Tx7.AG.221	Tx7.AG.220	F	48	GE4F1	2020-09-08	Tx7.AG.156	Tx7.AG.159	2020-09-17	D	3	AG	strong	4	C	5	2020-11-03	56	21.6	20.7	n	n	n	n	n	n	no	designed
Tx7.AG.221	Tx7.AG.220	F	48	GE4F1	2020-09-08	Tx7.AG.156	Tx7.AG.159	2020-09-17	D	3	AG	strong	4	C	5	2020-11-13	66	22.8	22.5	n	n	n	n	n	n	no	designed
Tx7.AG.221	Tx7.AG.220	F	48	GE4F1	2020-09-08	Tx7.AG.156	Tx7.AG.159	2020-09-17	D	3	AG	strong	4	C	5	2020-11-18	71	22.6	23.4	n	n	n	n	n	n	no	designed
Tx7.AG.221	Tx7.AG.220	F	48	GE4F1	2020-09-08	Tx7.AG.156	Tx7.AG.159	2020-09-17	D	3	AG	strong	4	C	5	2020-11-25	78	24.4	24.1	y	n	n	n	n	n	no	designed
Tx7.AG.221	Tx7.AG.220	F	48	GE4F1	2020-09-08	Tx7.AG.156	Tx7.AG.159	2020-09-17	D	3	AG	strong	4	C	5	2020-12-02	85	25.5	24.7	n	n	n	n	n	n	no	designed
Tx7.AG.221	Tx7.AG.220	F	48	GE4F1	2020-09-08	Tx7.AG.156	Tx7.AG.159	2020-09-17	D	3	AG	strong	4	C	5	2020-12-09	92	28.6	26.4	n	n	n	n	n	n	no	designed
Tx7.AG.221	Tx7.AG.220	F	48	GE4F1	2020-09-08	Tx7.AG.156	Tx7.AG.159	2020-09-17	D	3	AG	strong	4	C	5	2020-12-16	99	27	25.9	n	n	n	n	n	n	no	designed
Tx7.AG.221	Tx7.AG.220	F	48	GE4F1	2020-09-08	Tx7.AG.156	Tx7.AG.159	2020-09-17	D	3	AG	strong	4	C	5	2020-12-23	106	27.7	27.4	n	y	n	n	n	n	no	designed
Tx7.AG.221	Tx7.AG.220	F	48	GE4F1	2020-09-08	Tx7.AG.156	Tx7.AG.159	2020-09-17	D	3	AG	strong	4	C	5	2020-12-30	113	28.7	28.2	n	n	n	n	n	n	no	designed
Tx7.AG.221	Tx7.AG.220	F	48	GE4F1	2020-09-08	Tx7.AG.156	Tx7.AG.159	2020-09-17	D	3	AG	strong	4	C	5	2021-01-06	120	31.3	28.4	n	n	n	n	n	n	no	designed
Tx7.AG.221	Tx7.AG.220	F	48	GE4F1	2020-09-08	Tx7.AG.156	Tx7.AG.159	2020-09-17	D	3	AG	strong	4	C	5	2021-01-13	127	33.1	31.8	n	n	n	n	n	n	no	designed
Tx7.AG.221	Tx7.AG.220	F	48	GE4F1	2020-09-08	Tx7.AG.156	Tx7.AG.159	2020-09-17	D	3	AG	strong	4	C	5	2021-01-20	134	31.7	29.6	n	n	n	n	n	n	no	designed
Tx7.AG.221	Tx7.AG.220	F	48	GE4F1	2020-09-08	Tx7.AG.156	Tx7.AG.159	2020-09-17	D	3	AG	strong	4	C	5	2021-01-27	141	33	29.6	n	n	n	n	n	n	no	designed
Tx7.AG.221	Tx7.AG.220	F	48	GE4F1	2020-09-08	Tx7.AG.156	Tx7.AG.159	2020-09-17	D	3	AG	strong	4	C	5	2021-02-03	148	33.1	29.9	n	n	n	n	n	n	no	designed
Tx7.AG.221	Tx7.AG.220	F	48	GE4F1	2020-09-08	Tx7.AG.156	Tx7.AG.159	2020-09-17	D	3	AG	strong	4	C	5	2021-02-10	155	33.4	31.9	n	n	y	n	n	n	no	designed
Tx7.AG.221	Tx7.AG.220	F	48	GE4F1	2020-09-08	Tx7.AG.156	Tx7.AG.159	2020-09-17	D	3	AG	strong	4	C	5	2021-02-17	162	33.1	34.9	n	n	n	n	n	n	no	designed
Tx7.AG.221	Tx7.AG.220	F	48	GE4F1	2020-09-08	Tx7.AG.156	Tx7.AG.159	2020-09-17	D	3	AG	strong	4	C	5	2021-02-24	169	36.7	30.3	n	n	n	n	n	n	no	designed
Tx7.AG.221	Tx7.AG.220	F	48	GE4F1	2020-09-08	Tx7.AG.156	Tx7.AG.159	2020-09-17	D	3	AG	strong	4	C	5	2021-03-03	176	33.1	30.9	n	n	n	y	n	n	no	designed
Tx7.AG.221	Tx7.AG.220	F	48	GE4F1	2020-09-08	Tx7.AG.156	Tx7.AG.159	2020-09-17	D	3	AG	strong	4	C	5	2021-03-17	190	37.5	35.1	n	n	n	n	n	n	no	designed
Tx7.AG.221	Tx7.AG.220	F	48	GE4F1	2020-09-08	Tx7.AG.156	Tx7.AG.159	2020-09-17	D	3	AG	strong	4	C	5	2021-03-24	197	35.6	32.9	n	n	n	n	n	n	no	designed
Tx7.AG.221	Tx7.AG.220	F	48	GE4F1	2020-09-08	Tx7.AG.156	Tx7.AG.159	2020-09-17	D	3	AG	strong	4	C	5	2021-03-31	204	34.7	33.5	n	n	n	n	y	n	no	designed
Tx7.AG.221	Tx7.AG.220	F	48	GE4F1	2020-09-08	Tx7.AG.156	Tx7.AG.159	2020-09-17	D	3	AG	strong	4	C	5	2021-04-14	218	35.2	35.3	n	n	n	n	n	y	no	designed			perfused
Tx7.AG.232	Tx7.AG.235	M	56	GE4F1	2020-09-27	Tx7.AG.156	Tx7.AG.159	2020-10-19	C	4	AG	strong	4	E	2	2020-11-13	47	20.6	22.8	n	n	n	n	n	n	no	designed
Tx7.AG.232	Tx7.AG.235	M	56	GE4F1	2020-09-27	Tx7.AG.156	Tx7.AG.159	2020-10-19	C	4	AG	strong	4	E	2	2020-11-18	52	20.9	23.5	n	n	n	n	n	n	no	designed
Tx7.AG.232	Tx7.AG.235	M	56	GE4F1	2020-09-27	Tx7.AG.156	Tx7.AG.159	2020-10-19	C	4	AG	strong	4	E	2	2020-11-25	59	21.4	23.5	n	n	n	n	n	n	no	designed
Tx7.AG.232	Tx7.AG.235	M	56	GE4F1	2020-09-27	Tx7.AG.156	Tx7.AG.159	2020-10-19	C	4	AG	strong	4	E	2	2020-12-02	66	22	25	n	n	n	n	n	n	no	designed
Tx7.AG.232	Tx7.AG.235	M	56	GE4F1	2020-09-27	Tx7.AG.156	Tx7.AG.159	2020-10-19	C	4	AG	strong	4	E	2	2020-12-09	73	23	25.8	n	n	n	n	n	n	no	designed
Tx7.AG.232	Tx7.AG.235	M	56	GE4F1	2020-09-27	Tx7.AG.156	Tx7.AG.159	2020-10-19	C	4	AG	strong	4	E	2	2020-12-16	80	23.4	26.6	y	n	n	n	n	n	no	designed
Tx7.AG.232	Tx7.AG.235	M	56	GE4F1	2020-09-27	Tx7.AG.156	Tx7.AG.159	2020-10-19	C	4	AG	strong	4	E	2	2020-12-23	87	23.4	26.1	n	n	n	n	n	n	no	designed
Tx7.AG.232	Tx7.AG.235	M	56	GE4F1	2020-09-27	Tx7.AG.156	Tx7.AG.159	2020-10-19	C	4	AG	strong	4	E	2	2020-12-30	94	25.4	25.5	n	n	n	n	n	n	no	designed
Tx7.AG.232	Tx7.AG.235	M	56	GE4F1	2020-09-27	Tx7.AG.156	Tx7.AG.159	2020-10-19	C	4	AG	strong	4	E	2	2021-01-06	101	25.5	26.6	n	y	n	n	n	n	no	designed
Tx7.AG.232	Tx7.AG.235	M	56	GE4F1	2020-09-27	Tx7.AG.156	Tx7.AG.159	2020-10-19	C	4	AG	strong	4	E	2	2021-01-13	108	25.7	26.7	n	n	n	n	n	n	no	designed
Tx7.AG.232	Tx7.AG.235	M	56	GE4F1	2020-09-27	Tx7.AG.156	Tx7.AG.159	2020-10-19	C	4	AG	strong	4	E	2	2021-01-20	115	25.8	26.9	n	n	n	n	n	n	no	designed
Tx7.AG.232	Tx7.AG.235	M	56	GE4F1	2020-09-27	Tx7.AG.156	Tx7.AG.159	2020-10-19	C	4	AG	strong	4	E	2	2021-01-27	122	26.8	26.6	n	n	n	n	n	n	no	designed			235 2/10- foot fight wound, extremely white ears, blood loss 2/17- all better
Tx7.AG.232	Tx7.AG.235	M	56	GE4F1	2020-09-27	Tx7.AG.156	Tx7.AG.159	2020-10-19	C	4	AG	strong	4	E	2	2021-02-03	129	27.1	27.6	n	n	n	n	n	n	no	designed			235 2/10- foot fight wound, extremely white ears, blood loss 2/17- all better
Tx7.AG.232	Tx7.AG.235	M	56	GE4F1	2020-09-27	Tx7.AG.156	Tx7.AG.159	2020-10-19	C	4	AG	strong	4	E	2	2021-02-10	136	27.3	24.1	n	n	n	n	n	n	YES	designed			235 2/10- foot fight wound, extremely white ears, blood loss 2/17- all better
Tx7.AG.232	Tx7.AG.235	M	56	GE4F1	2020-09-27	Tx7.AG.156	Tx7.AG.159	2020-10-19	C	4	AG	strong	4	E	2	2021-02-17	143	28.2	24.9	n	n	n	n	n	n	YES	designed			235 2/10- foot fight wound, extremely white ears, blood loss 2/17- all better
Tx7.AG.232	Tx7.AG.235	M	56	GE4F1	2020-09-27	Tx7.AG.156	Tx7.AG.159	2020-10-19	C	4	AG	strong	4	E	2	2021-02-24	150	28.7	25.6	n	n	y	n	n	n	YES	designed			235 2/10- foot fight wound, extremely white ears, blood loss 2/17- all better
Tx7.AG.232	Tx7.AG.235	M	56	GE4F1	2020-09-27	Tx7.AG.156	Tx7.AG.159	2020-10-19	C	4	AG	strong	4	E	2	2021-03-03	157	28.4	27.4	n	n	n	n	n	n	YES	designed			235 2/10- foot fight wound, extremely white ears, blood loss 2/17- all better
Tx7.AG.232	Tx7.AG.235	M	56	GE4F1	2020-09-27	Tx7.AG.156	Tx7.AG.159	2020-10-19	C	4	AG	strong	4	E	2	2021-03-17	171	28.8	29.3	n	n	n	n	n	n	YES	designed			235 2/10- foot fight wound, extremely white ears, blood loss 2/17- all better
Tx7.AG.232	Tx7.AG.235	M	56	GE4F1	2020-09-27	Tx7.AG.156	Tx7.AG.159	2020-10-19	C	4	AG	strong	4	E	2	2021-03-24	178	26.8	25.8	n	n	n	y	n	n	YES	designed			235 2/10- foot fight wound, extremely white ears, blood loss 2/17- all better
Tx7.AG.232	Tx7.AG.235	M	56	GE4F1	2020-09-27	Tx7.AG.156	Tx7.AG.159	2020-10-19	C	4	AG	strong	4	E	2	2021-03-31	185	29.2	29	n	n	n	n	n	n	YES	designed			235 2/10- foot fight wound, extremely white ears, blood loss 2/17- all better
Tx7.AG.232	Tx7.AG.235	M	56	GE4F1	2020-09-27	Tx7.AG.156	Tx7.AG.159	2020-10-19	C	4	AG	strong	4	E	2	2021-04-07	192	30.5	30.2	n	n	n	n	n	n	YES	designed			235 2/10- foot fight wound, extremely white ears, blood loss 2/17- all better
Tx7.AG.232	Tx7.AG.235	M	56	GE4F1	2020-09-27	Tx7.AG.156	Tx7.AG.159	2020-10-19	C	4	AG	strong	4	E	2	2021-04-14	199	29.4	30.5	n	n	n	n	n	n	YES	designed			235 2/10- foot fight wound, extremely white ears, blood loss 2/17- all better
Tx7.AG.232	Tx7.AG.235	M	56	GE4F1	2020-09-27	Tx7.AG.156	Tx7.AG.159	2020-10-19	C	4	AG	strong	4	E	2	2021-04-22	207	32.8	31.7	n	n	n	n	y	y	YES	designed			perfused
Tx7.AG.178	Tx7.AG.179	M	22	GE4F1	2020-08-11	Tx7.AG.157	Tx7.AG.161	2020-08-25	A	8	AG	strong	4	B	5	2020-09-01	21	13.1	14.3	n	n	n	n	n	n	no	designed
Tx7.AG.178	Tx7.AG.179	M	22	GE4F1	2020-08-11	Tx7.AG.157	Tx7.AG.161	2020-08-25	A	8	AG	strong	4	B	5	2020-09-17	37	25.3	28.1	n	n	n	n	n	n	no	designed
Tx7.AG.178	Tx7.AG.179	M	22	GE4F1	2020-08-11	Tx7.AG.157	Tx7.AG.161	2020-08-25	A	8	AG	strong	4	B	5	2020-11-03	84	31.9	38.5	y	n	n	n	n	n	no	designed
Tx7.AG.178	Tx7.AG.179	M	22	GE4F1	2020-08-11	Tx7.AG.157	Tx7.AG.161	2020-08-25	A	8	AG	strong	4	B	5	2020-11-18	99	33.5	39.3	n	n	n	n	n	n	no	designed
Tx7.AG.178	Tx7.AG.179	M	22	GE4F1	2020-08-11	Tx7.AG.157	Tx7.AG.161	2020-08-25	A	8	AG	strong	4	B	5	2020-11-25	106	34	37.9	n	y	n	n	n	n	no	designed
Tx7.AG.178	Tx7.AG.179	M	22	GE4F1	2020-08-11	Tx7.AG.157	Tx7.AG.161	2020-08-25	A	8	AG	strong	4	B	5	2020-12-02	113	35.7	38.3	n	n	n	n	n	n	no	designed
Tx7.AG.178	Tx7.AG.179	M	22	GE4F1	2020-08-11	Tx7.AG.157	Tx7.AG.161	2020-08-25	A	8	AG	strong	4	B	5	2020-12-09	120	37.4	40	n	n	n	n	n	n	no	designed
Tx7.AG.178	Tx7.AG.179	M	22	GE4F1	2020-08-11	Tx7.AG.157	Tx7.AG.161	2020-08-25	A	8	AG	strong	4	B	5	2020-12-16	127	38.5	38.6	n	n	n	n	n	n	no	designed
Tx7.AG.178	Tx7.AG.179	M	22	GE4F1	2020-08-11	Tx7.AG.157	Tx7.AG.161	2020-08-25	A	8	AG	strong	4	B	5	2020-12-23	134	40.5	38.6	n	n	n	n	n	n	no	designed
Tx7.AG.178	Tx7.AG.179	M	22	GE4F1	2020-08-11	Tx7.AG.157	Tx7.AG.161	2020-08-25	A	8	AG	strong	4	B	5	2020-12-30	141	42.2	39.8	n	n	n	n	n	n	no	designed
Tx7.AG.178	Tx7.AG.179	M	22	GE4F1	2020-08-11	Tx7.AG.157	Tx7.AG.161	2020-08-25	A	8	AG	strong	4	B	5	2021-01-06	148	41.6	37.9	n	n	n	n	n	n	no	designed
Tx7.AG.178	Tx7.AG.179	M	22	GE4F1	2020-08-11	Tx7.AG.157	Tx7.AG.161	2020-08-25	A	8	AG	strong	4	B	5	2021-01-13	155	42.8	38.5	n	n	y	n	n	n	no	designed
Tx7.AG.178	Tx7.AG.179	M	22	GE4F1	2020-08-11	Tx7.AG.157	Tx7.AG.161	2020-08-25	A	8	AG	strong	4	B	5	2021-01-20	162	43.9	40.9	n	n	n	n	n	n	no	designed
Tx7.AG.178	Tx7.AG.179	M	22	GE4F1	2020-08-11	Tx7.AG.157	Tx7.AG.161	2020-08-25	A	8	AG	strong	4	B	5	2021-01-27	169	43.2	39.7	n	n	n	n	n	n	no	designed
Tx7.AG.178	Tx7.AG.179	M	22	GE4F1	2020-08-11	Tx7.AG.157	Tx7.AG.161	2020-08-25	A	8	AG	strong	4	B	5	2021-02-03	176	44.4	41.4	n	n	n	y	n	n	no	designed
Tx7.AG.178	Tx7.AG.179	M	22	GE4F1	2020-08-11	Tx7.AG.157	Tx7.AG.161	2020-08-25	A	8	AG	strong	4	B	5	2021-02-10	183	45.1	41.1	n	n	n	n	n	n	no	designed
Tx7.AG.178	Tx7.AG.179	M	22	GE4F1	2020-08-11	Tx7.AG.157	Tx7.AG.161	2020-08-25	A	8	AG	strong	4	B	5	2021-02-17	190	44.7	42.6	n	n	n	n	n	n	no	designed
Tx7.AG.178	Tx7.AG.179	M	22	GE4F1	2020-08-11	Tx7.AG.157	Tx7.AG.161	2020-08-25	A	8	AG	strong	4	B	5	2021-02-24	197	45.2	41.7	n	n	n	n	n	n	no	designed
Tx7.AG.178	Tx7.AG.179	M	22	GE4F1	2020-08-11	Tx7.AG.157	Tx7.AG.161	2020-08-25	A	8	AG	strong	4	B	5	2021-03-03	204	45	42.5	n	n	n	n	y	n	no	designed			to perfusion 3/16/21
Tx7.AG.178	Tx7.AG.179	M	22	GE4F1	2020-08-11	Tx7.AG.157	Tx7.AG.161	2020-08-25	A	8	AG	strong	4	B	5	2021-03-22	218	46.5	42.8	n	n	n	n	n	y	no	designed			perfused
Tx7.AG.265	Tx7.AG.263	F	89	GE4F1	2020-11-24	Tx7.AG.157	Tx7.AG.161	2020-12-03	B	2	AG	strong	4	H	3	2020-12-23	29	17.6	18.5	n	n	n	n	n	n	no	designed
Tx7.AG.265	Tx7.AG.263	F	89	GE4F1	2020-11-24	Tx7.AG.157	Tx7.AG.161	2020-12-03	B	2	AG	strong	4	H	3	2020-12-30	36	19.1	19	n	n	n	n	n	n	no	designed
Tx7.AG.265	Tx7.AG.263	F	89	GE4F1	2020-11-24	Tx7.AG.157	Tx7.AG.161	2020-12-03	B	2	AG	strong	4	H	3	2021-01-06	43	19.9	20.1	n	n	n	n	n	n	no	designed
Tx7.AG.265	Tx7.AG.263	F	89	GE4F1	2020-11-24	Tx7.AG.157	Tx7.AG.161	2020-12-03	B	2	AG	strong	4	H	3	2021-01-13	50	18.9	19.9	n	n	n	n	n	n	no	designed
Tx7.AG.265	Tx7.AG.263	F	89	GE4F1	2020-11-24	Tx7.AG.157	Tx7.AG.161	2020-12-03	B	2	AG	strong	4	H	3	2021-01-20	57	19.8	19.9	n	n	n	n	n	n	no	designed
Tx7.AG.265	Tx7.AG.263	F	89	GE4F1	2020-11-24	Tx7.AG.157	Tx7.AG.161	2020-12-03	B	2	AG	strong	4	H	3	2021-01-27	64	19.6	19.2	n	n	n	n	n	n	no	designed
Tx7.AG.265	Tx7.AG.263	F	89	GE4F1	2020-11-24	Tx7.AG.157	Tx7.AG.161	2020-12-03	B	2	AG	strong	4	H	3	2021-02-03	71	20.8	19.9	n	n	n	n	n	n	no	designed
Tx7.AG.265	Tx7.AG.263	F	89	GE4F1	2020-11-24	Tx7.AG.157	Tx7.AG.161	2020-12-03	B	2	AG	strong	4	H	3	2021-02-10	78	21.4	20.6	y	n	n	n	n	n	no	designed
Tx7.AG.265	Tx7.AG.263	F	89	GE4F1	2020-11-24	Tx7.AG.157	Tx7.AG.161	2020-12-03	B	2	AG	strong	4	H	3	2021-02-17	85	21.4	21.7	n	n	n	n	n	n	no	designed
Tx7.AG.265	Tx7.AG.263	F	89	GE4F1	2020-11-24	Tx7.AG.157	Tx7.AG.161	2020-12-03	B	2	AG	strong	4	H	3	2021-02-24	92	22.7	23.4	n	n	n	n	n	n	no	designed
Tx7.AG.265	Tx7.AG.263	F	89	GE4F1	2020-11-24	Tx7.AG.157	Tx7.AG.161	2020-12-03	B	2	AG	strong	4	H	3	2021-03-03	99	21.9	23.9	n	n	n	n	n	n	no	designed
Tx7.AG.265	Tx7.AG.263	F	89	GE4F1	2020-11-24	Tx7.AG.157	Tx7.AG.161	2020-12-03	B	2	AG	strong	4	H	3	2021-03-17	113	21.5	25.6	n	y	n	n	n	n	no	designed
Tx7.AG.265	Tx7.AG.263	F	89	GE4F1	2020-11-24	Tx7.AG.157	Tx7.AG.161	2020-12-03	B	2	AG	strong	4	H	3	2021-03-24	120	21.4	26.5	n	n	n	n	n	n	no	designed
Tx7.AG.265	Tx7.AG.263	F	89	GE4F1	2020-11-24	Tx7.AG.157	Tx7.AG.161	2020-12-03	B	2	AG	strong	4	H	3	2021-03-31	127	22.2	27.4	n	n	n	n	n	n	no	designed
Tx7.AG.265	Tx7.AG.263	F	89	GE4F1	2020-11-24	Tx7.AG.157	Tx7.AG.161	2020-12-03	B	2	AG	strong	4	H	3	2021-04-07	134	22.8	30.4	n	n	n	n	n	n	no	designed
Tx7.AG.265	Tx7.AG.263	F	89	GE4F1	2020-11-24	Tx7.AG.157	Tx7.AG.161	2020-12-03	B	2	AG	strong	4	H	3	2021-04-14	141	23.3	30.2	n	n	n	n	n	n	no	designed
Tx7.AG.265	Tx7.AG.263	F	89	GE4F1	2020-11-24	Tx7.AG.157	Tx7.AG.161	2020-12-03	B	2	AG	strong	4	H	3	2021-04-21	148	23.3	31	n	n	n	n	n	n	no	designed
Tx7.AG.265	Tx7.AG.263	F	89	GE4F1	2020-11-24	Tx7.AG.157	Tx7.AG.161	2020-12-03	B	2	AG	strong	4	H	3	2021-04-28	155	23	31.3	n	n	y	n	n	n	no	designed
Tx7.AG.265	Tx7.AG.263	F	89	GE4F1	2020-11-24	Tx7.AG.157	Tx7.AG.161	2020-12-03	B	2	AG	strong	4	H	3	2021-05-05	162	23.7	32.1	n	n	n	n	n	n	no	designed
Tx7.AG.265	Tx7.AG.263	F	89	GE4F1	2020-11-24	Tx7.AG.157	Tx7.AG.161	2020-12-03	B	2	AG	strong	4	H	3	2021-05-13	170	24.1	34.5	n	n	n	n	n	n	no	designed
Tx7.AG.265	Tx7.AG.263	F	89	GE4F1	2020-11-24	Tx7.AG.157	Tx7.AG.161	2020-12-03	B	2	AG	strong	4	H	3	2021-05-19	176	23.7	34.5	n	n	n	y	n	n	no	designed
Tx7.AG.265	Tx7.AG.263	F	89	GE4F1	2020-11-24	Tx7.AG.157	Tx7.AG.161	2020-12-03	B	2	AG	strong	4	H	3	2021-05-26	183	23.7	34.5	n	n	n	n	n	n	no	designed
Tx7.AG.265	Tx7.AG.263	F	89	GE4F1	2020-11-24	Tx7.AG.157	Tx7.AG.161	2020-12-03	B	2	AG	strong	4	H	3	2021-06-10	198	25.6	40.9	n	n	n	n	n	n	no	designed
Tx7.AG.265	Tx7.AG.263	F	89	GE4F1	2020-11-24	Tx7.AG.157	Tx7.AG.161	2020-12-03	B	2	AG	strong	4	H	3	2021-06-14	202	26.3	43.3	n	n	n	n	y	n	no	designed			transfer for perfusion
Tx7.AG.265	Tx7.AG.263	F	89	GE4F1	2020-11-24	Tx7.AG.157	Tx7.AG.161	2020-12-03	B	2	AG	strong	4	H	3	2021-06-29	217	29.6	47.9	n	n	n	n	n	y	no	designed			perfused
Tx7.AG.268	Tx7.AG.267	M	87	GE4F1	2020-11-24	Tx7.AG.157	Tx7.AG.161	2020-12-03	A	4	AG	strong	4	G	3	2020-12-23	29	22.9	24.9	n	n	n	n	n	n	no	designed
Tx7.AG.268	Tx7.AG.267	M	87	GE4F1	2020-11-24	Tx7.AG.157	Tx7.AG.161	2020-12-03	A	4	AG	strong	4	G	3	2020-12-30	36	25.2	26.8	n	n	n	n	n	n	no	designed
Tx7.AG.268	Tx7.AG.267	M	87	GE4F1	2020-11-24	Tx7.AG.157	Tx7.AG.161	2020-12-03	A	4	AG	strong	4	G	3	2021-01-06	43	27.2	28.8	n	n	n	n	n	n	no	designed
Tx7.AG.268	Tx7.AG.267	M	87	GE4F1	2020-11-24	Tx7.AG.157	Tx7.AG.161	2020-12-03	A	4	AG	strong	4	G	3	2021-01-13	50	28.1	28.7	n	n	n	n	n	n	no	designed
Tx7.AG.268	Tx7.AG.267	M	87	GE4F1	2020-11-24	Tx7.AG.157	Tx7.AG.161	2020-12-03	A	4	AG	strong	4	G	3	2021-01-20	57	30.4	30.2	n	n	n	n	n	n	no	designed
Tx7.AG.268	Tx7.AG.267	M	87	GE4F1	2020-11-24	Tx7.AG.157	Tx7.AG.161	2020-12-03	A	4	AG	strong	4	G	3	2021-01-27	64	30.9	31.1	n	n	n	n	n	n	no	designed
Tx7.AG.268	Tx7.AG.267	M	87	GE4F1	2020-11-24	Tx7.AG.157	Tx7.AG.161	2020-12-03	A	4	AG	strong	4	G	3	2021-02-03	71	30.5	33.7	n	n	n	n	n	n	no	designed
Tx7.AG.268	Tx7.AG.267	M	87	GE4F1	2020-11-24	Tx7.AG.157	Tx7.AG.161	2020-12-03	A	4	AG	strong	4	G	3	2021-02-10	78	32.7	38.1	y	n	n	n	n	n	no	designed
Tx7.AG.268	Tx7.AG.267	M	87	GE4F1	2020-11-24	Tx7.AG.157	Tx7.AG.161	2020-12-03	A	4	AG	strong	4	G	3	2021-02-17	85	34.7	39.6	n	n	n	n	n	n	YES	designed			267 fd 3/3/21
Tx7.AG.268	Tx7.AG.267	M	87	GE4F1	2020-11-24	Tx7.AG.157	Tx7.AG.161	2020-12-03	A	4	AG	strong	4	G	3	2021-02-24	92	33.9	40.6	n	n	n	n	n	y	YES	designed			267 fd 3/3/21
Tx7.AG.270	Tx7.AG.271	M	88	GE4F1	2020-11-24	Tx7.AG.157	Tx7.AG.161	2020-12-03	A	5	AG	strong	4	G	3	2020-12-23	29	24.6	23.9	n	n	n	n	n	n	no	designed
Tx7.AG.270	Tx7.AG.271	M	88	GE4F1	2020-11-24	Tx7.AG.157	Tx7.AG.161	2020-12-03	A	5	AG	strong	4	G	3	2020-12-30	36	25.5	25.8	n	n	n	n	n	n	no	designed
Tx7.AG.270	Tx7.AG.271	M	88	GE4F1	2020-11-24	Tx7.AG.157	Tx7.AG.161	2020-12-03	A	5	AG	strong	4	G	3	2021-01-06	43	26.8	27.2	n	n	n	n	n	n	no	designed
Tx7.AG.270	Tx7.AG.271	M	88	GE4F1	2020-11-24	Tx7.AG.157	Tx7.AG.161	2020-12-03	A	5	AG	strong	4	G	3	2021-01-13	50	27.8	28.8	n	n	n	n	n	n	no	designed
Tx7.AG.270	Tx7.AG.271	M	88	GE4F1	2020-11-24	Tx7.AG.157	Tx7.AG.161	2020-12-03	A	5	AG	strong	4	G	3	2021-01-20	57	29.8	31.3	n	n	n	n	n	n	no	designed
Tx7.AG.270	Tx7.AG.271	M	88	GE4F1	2020-11-24	Tx7.AG.157	Tx7.AG.161	2020-12-03	A	5	AG	strong	4	G	3	2021-01-27	64	30.1	30.6	n	n	n	n	n	n	no	designed			270 fd 2/17/21
Tx7.AG.270	Tx7.AG.271	M	88	GE4F1	2020-11-24	Tx7.AG.157	Tx7.AG.161	2020-12-03	A	5	AG	strong	4	G	3	2021-02-03	71	31.8	30.6	n	n	n	n	n	n	YES	designed			270 fd 2/17/21
Tx7.AG.270	Tx7.AG.271	M	88	GE4F1	2020-11-24	Tx7.AG.157	Tx7.AG.161	2020-12-03	A	5	AG	strong	4	G	3	2021-02-10	78	34.3	31.1	y	n	n	n	n	y	YES	designed			270 fd 2/17/21
Tx7.AG.171	Tx7.AG.170	F	21	GE4F1	2020-08-10	Tx7.AG.158	Tx7.AG.162	2020-08-25	B	4	AG	strong	4	A	5	2020-09-01	22	13.9	13.8	n	n	n	n	n	n	no	designed
Tx7.AG.171	Tx7.AG.170	F	21	GE4F1	2020-08-10	Tx7.AG.158	Tx7.AG.162	2020-08-25	B	4	AG	strong	4	A	5	2020-09-17	38	20.5	20.4	n	n	n	n	n	n	no	designed
Tx7.AG.171	Tx7.AG.170	F	21	GE4F1	2020-08-10	Tx7.AG.158	Tx7.AG.162	2020-08-25	B	4	AG	strong	4	A	5	2020-11-03	85	23.5	25.4	y	n	n	n	n	n	no	designed
Tx7.AG.171	Tx7.AG.170	F	21	GE4F1	2020-08-10	Tx7.AG.158	Tx7.AG.162	2020-08-25	B	4	AG	strong	4	A	5	2020-11-18	100	23.3	25	n	y	n	n	n	n	no	designed
Tx7.AG.171	Tx7.AG.170	F	21	GE4F1	2020-08-10	Tx7.AG.158	Tx7.AG.162	2020-08-25	B	4	AG	strong	4	A	5	2020-11-25	107	23.9	25.8	n	n	n	n	n	n	no	designed
Tx7.AG.171	Tx7.AG.170	F	21	GE4F1	2020-08-10	Tx7.AG.158	Tx7.AG.162	2020-08-25	B	4	AG	strong	4	A	5	2020-12-02	114	24.4	26.5	n	n	n	n	n	n	no	designed
Tx7.AG.171	Tx7.AG.170	F	21	GE4F1	2020-08-10	Tx7.AG.158	Tx7.AG.162	2020-08-25	B	4	AG	strong	4	A	5	2020-12-09	121	24.4	26.8	n	n	n	n	n	n	no	designed
Tx7.AG.171	Tx7.AG.170	F	21	GE4F1	2020-08-10	Tx7.AG.158	Tx7.AG.162	2020-08-25	B	4	AG	strong	4	A	5	2020-12-16	128	25.2	27.6	n	n	n	n	n	n	no	designed
Tx7.AG.171	Tx7.AG.170	F	21	GE4F1	2020-08-10	Tx7.AG.158	Tx7.AG.162	2020-08-25	B	4	AG	strong	4	A	5	2020-12-23	135	25	29.2	n	n	n	n	n	n	no	designed
Tx7.AG.171	Tx7.AG.170	F	21	GE4F1	2020-08-10	Tx7.AG.158	Tx7.AG.162	2020-08-25	B	4	AG	strong	4	A	5	2020-12-30	142	24.5	30	n	n	n	n	n	n	no	designed
Tx7.AG.171	Tx7.AG.170	F	21	GE4F1	2020-08-10	Tx7.AG.158	Tx7.AG.162	2020-08-25	B	4	AG	strong	4	A	5	2021-01-06	149	26.6	30.4	n	n	n	n	n	n	no	designed
Tx7.AG.171	Tx7.AG.170	F	21	GE4F1	2020-08-10	Tx7.AG.158	Tx7.AG.162	2020-08-25	B	4	AG	strong	4	A	5	2021-01-13	156	27.7	30.4	n	n	y	n	n	n	no	designed
Tx7.AG.171	Tx7.AG.170	F	21	GE4F1	2020-08-10	Tx7.AG.158	Tx7.AG.162	2020-08-25	B	4	AG	strong	4	A	5	2021-01-20	163	27.4	28.7	n	n	n	n	n	n	no	designed
Tx7.AG.171	Tx7.AG.170	F	21	GE4F1	2020-08-10	Tx7.AG.158	Tx7.AG.162	2020-08-25	B	4	AG	strong	4	A	5	2021-01-27	170	29	30.1	n	n	n	n	n	n	YES	designed			170 fd 2/10/21
Tx7.AG.171	Tx7.AG.170	F	21	GE4F1	2020-08-10	Tx7.AG.158	Tx7.AG.162	2020-08-25	B	4	AG	strong	4	A	5	2021-02-03	177	31.8	32.2	n	n	n	y	n	y	YES	designed			170 fd 2/10/21
Tx7.AG.214	Tx7.AG.213	M	39	GE4F1	2020-09-01	Tx7.AG.158	Tx7.AG.162	2020-09-15	H	7	AG	strong	4	A	7	2020-11-13	73	28	33.6	n	n	n	n	n	n	no	designed
Tx7.AG.214	Tx7.AG.213	M	39	GE4F1	2020-09-01	Tx7.AG.158	Tx7.AG.162	2020-09-15	H	7	AG	strong	4	A	7	2020-11-18	78	28	35.5	y	n	n	n	n	n	no	designed
Tx7.AG.214	Tx7.AG.213	M	39	GE4F1	2020-09-01	Tx7.AG.158	Tx7.AG.162	2020-09-15	H	7	AG	strong	4	A	7	2020-11-25	85	28.9	36.5	n	n	n	n	n	n	no	designed
Tx7.AG.214	Tx7.AG.213	M	39	GE4F1	2020-09-01	Tx7.AG.158	Tx7.AG.162	2020-09-15	H	7	AG	strong	4	A	7	2020-12-02	92	30.6	38.9	n	n	n	n	n	n	no	designed
Tx7.AG.214	Tx7.AG.213	M	39	GE4F1	2020-09-01	Tx7.AG.158	Tx7.AG.162	2020-09-15	H	7	AG	strong	4	A	7	2020-12-09	99	32.7	39.6	n	n	n	n	n	n	no	designed
Tx7.AG.214	Tx7.AG.213	M	39	GE4F1	2020-09-01	Tx7.AG.158	Tx7.AG.162	2020-09-15	H	7	AG	strong	4	A	7	2020-12-16	106	34.3	41	n	y	n	n	n	n	no	designed
Tx7.AG.214	Tx7.AG.213	M	39	GE4F1	2020-09-01	Tx7.AG.158	Tx7.AG.162	2020-09-15	H	7	AG	strong	4	A	7	2020-12-23	113	35.1	41.7	n	n	n	n	n	n	no	designed
Tx7.AG.214	Tx7.AG.213	M	39	GE4F1	2020-09-01	Tx7.AG.158	Tx7.AG.162	2020-09-15	H	7	AG	strong	4	A	7	2020-12-30	120	36	42.8	n	n	n	n	n	n	no	designed
Tx7.AG.214	Tx7.AG.213	M	39	GE4F1	2020-09-01	Tx7.AG.158	Tx7.AG.162	2020-09-15	H	7	AG	strong	4	A	7	2021-01-06	127	36.8	43.5	n	n	n	n	n	n	no	designed
Tx7.AG.214	Tx7.AG.213	M	39	GE4F1	2020-09-01	Tx7.AG.158	Tx7.AG.162	2020-09-15	H	7	AG	strong	4	A	7	2021-01-13	134	37.1	43.8	n	n	n	n	n	n	no	designed
Tx7.AG.214	Tx7.AG.213	M	39	GE4F1	2020-09-01	Tx7.AG.158	Tx7.AG.162	2020-09-15	H	7	AG	strong	4	A	7	2021-01-20	141	37.3	43.1	n	n	n	n	n	n	no	designed
Tx7.AG.214	Tx7.AG.213	M	39	GE4F1	2020-09-01	Tx7.AG.158	Tx7.AG.162	2020-09-15	H	7	AG	strong	4	A	7	2021-01-27	148	34.9	42.4	n	n	n	n	n	n	no	designed
Tx7.AG.214	Tx7.AG.213	M	39	GE4F1	2020-09-01	Tx7.AG.158	Tx7.AG.162	2020-09-15	H	7	AG	strong	4	A	7	2021-02-03	155	33	42.1	n	n	y	n	n	n	no	designed
Tx7.AG.214	Tx7.AG.213	M	39	GE4F1	2020-09-01	Tx7.AG.158	Tx7.AG.162	2020-09-15	H	7	AG	strong	4	A	7	2021-02-10	162	33.9	42.3	n	n	n	n	n	n	no	designed
Tx7.AG.214	Tx7.AG.213	M	39	GE4F1	2020-09-01	Tx7.AG.158	Tx7.AG.162	2020-09-15	H	7	AG	strong	4	A	7	2021-02-17	169	35	43.2	n	n	n	n	n	n	no	designed
Tx7.AG.214	Tx7.AG.213	M	39	GE4F1	2020-09-01	Tx7.AG.158	Tx7.AG.162	2020-09-15	H	7	AG	strong	4	A	7	2021-02-24	176	35.7	44.2	n	n	n	y	n	n	no	designed
Tx7.AG.214	Tx7.AG.213	M	39	GE4F1	2020-09-01	Tx7.AG.158	Tx7.AG.162	2020-09-15	H	7	AG	strong	4	A	7	2021-03-03	183	36	44	n	n	n	n	n	n	no	designed
Tx7.AG.214	Tx7.AG.213	M	39	GE4F1	2020-09-01	Tx7.AG.158	Tx7.AG.162	2020-09-15	H	7	AG	strong	4	A	7	2021-03-17	197	36.1	44.1	n	n	n	n	n	n	no	designed
Tx7.AG.214	Tx7.AG.213	M	39	GE4F1	2020-09-01	Tx7.AG.158	Tx7.AG.162	2020-09-15	H	7	AG	strong	4	A	7	2021-03-24	204	37.1	44.5	n	n	n	n	y	n	no	designed
Tx7.AG.214	Tx7.AG.213	M	39	GE4F1	2020-09-01	Tx7.AG.158	Tx7.AG.162	2020-09-15	H	7	AG	strong	4	A	7	2021-04-08	219	38.4	45.4	n	n	n	n	n	y	no	designed			perfused
Tx7.AG.215	Tx7.AG.216	M	40	GE4F1	2020-09-01	Tx7.AG.158	Tx7.AG.162	2020-09-15	G	8	AG	strong	4	A	7	2020-11-13	73	18.9	31	n	n	n	n	n	n	no	designed
Tx7.AG.215	Tx7.AG.216	M	40	GE4F1	2020-09-01	Tx7.AG.158	Tx7.AG.162	2020-09-15	G	8	AG	strong	4	A	7	2020-11-18	78	19.5	32.4	y	n	n	n	n	n	YES	designed
Tx7.AG.215	Tx7.AG.216	M	40	GE4F1	2020-09-01	Tx7.AG.158	Tx7.AG.162	2020-09-15	G	8	AG	strong	4	A	7	2020-11-25	85	20.3	33.6	n	n	n	n	n	n	YES	designed
Tx7.AG.215	Tx7.AG.216	M	40	GE4F1	2020-09-01	Tx7.AG.158	Tx7.AG.162	2020-09-15	G	8	AG	strong	4	A	7	2020-12-02	92	20.8	35.7	n	n	n	n	n	n	YES	designed			215 circling
Tx7.AG.215	Tx7.AG.216	M	40	GE4F1	2020-09-01	Tx7.AG.158	Tx7.AG.162	2020-09-15	G	8	AG	strong	4	A	7	2020-12-09	99	21.2	36.6	n	n	n	n	n	n	YES	designed			215 circling
Tx7.AG.215	Tx7.AG.216	M	40	GE4F1	2020-09-01	Tx7.AG.158	Tx7.AG.162	2020-09-15	G	8	AG	strong	4	A	7	2020-12-16	106	21.2	39.3	n	y	n	n	n	n	YES	designed			215 circling
Tx7.AG.215	Tx7.AG.216	M	40	GE4F1	2020-09-01	Tx7.AG.158	Tx7.AG.162	2020-09-15	G	8	AG	strong	4	A	7	2020-12-23	113	21.2	39.8	n	n	n	n	n	n	YES	designed			215 circling
Tx7.AG.215	Tx7.AG.216	M	40	GE4F1	2020-09-01	Tx7.AG.158	Tx7.AG.162	2020-09-15	G	8	AG	strong	4	A	7	2020-12-30	120	21.5	40.4	n	n	n	n	n	n	YES	designed			215 circling; agitated 1/4/21
Tx7.AG.309	Tx7.AG.312	M	121	GE4F2	2021-01-04	Tx7.AG.184	Tx7.AG.188	2021-01-08	D	10	AG	strong	4	F	7	2021-01-27	23	16.6	16.3	n	n	n	n	n	n	no	designed
Tx7.AG.309	Tx7.AG.312	M	121	GE4F2	2021-01-04	Tx7.AG.184	Tx7.AG.188	2021-01-08	D	10	AG	strong	4	F	7	2021-02-03	30	23.8	23.6	n	n	n	n	n	n	no	designed
Tx7.AG.309	Tx7.AG.312	M	121	GE4F2	2021-01-04	Tx7.AG.184	Tx7.AG.188	2021-01-08	D	10	AG	strong	4	F	7	2021-02-10	37	26	25.6	n	n	n	n	n	n	no	designed
Tx7.AG.309	Tx7.AG.312	M	121	GE4F2	2021-01-04	Tx7.AG.184	Tx7.AG.188	2021-01-08	D	10	AG	strong	4	F	7	2021-02-17	44	26.8	26	n	n	n	n	n	n	no	designed
Tx7.AG.309	Tx7.AG.312	M	121	GE4F2	2021-01-04	Tx7.AG.184	Tx7.AG.188	2021-01-08	D	10	AG	strong	4	F	7	2021-02-24	51	27.1	26.9	n	n	n	n	n	n	no	designed
Tx7.AG.309	Tx7.AG.312	M	121	GE4F2	2021-01-04	Tx7.AG.184	Tx7.AG.188	2021-01-08	D	10	AG	strong	4	F	7	2021-03-03	58	27.1	27.2	n	n	n	n	n	n	no	designed
Tx7.AG.309	Tx7.AG.312	M	121	GE4F2	2021-01-04	Tx7.AG.184	Tx7.AG.188	2021-01-08	D	10	AG	strong	4	F	7	2021-03-17	72	28.2	28.5	n	n	n	n	n	n	no	designed
Tx7.AG.309	Tx7.AG.312	M	121	GE4F2	2021-01-04	Tx7.AG.184	Tx7.AG.188	2021-01-08	D	10	AG	strong	4	F	7	2021-03-24	79	29.4	29.7	y	n	n	n	n	n	no	designed
Tx7.AG.309	Tx7.AG.312	M	121	GE4F2	2021-01-04	Tx7.AG.184	Tx7.AG.188	2021-01-08	D	10	AG	strong	4	F	7	2021-03-31	86	30	29.4	n	n	n	n	n	n	no	designed
Tx7.AG.309	Tx7.AG.312	M	121	GE4F2	2021-01-04	Tx7.AG.184	Tx7.AG.188	2021-01-08	D	10	AG	strong	4	F	7	2021-04-07	93	32.4	29.8	n	n	n	n	n	n	no	designed
Tx7.AG.309	Tx7.AG.312	M	121	GE4F2	2021-01-04	Tx7.AG.184	Tx7.AG.188	2021-01-08	D	10	AG	strong	4	F	7	2021-04-14	100	33.8	30.7	n	y	n	n	n	n	no	designed
Tx7.AG.309	Tx7.AG.312	M	121	GE4F2	2021-01-04	Tx7.AG.184	Tx7.AG.188	2021-01-08	D	10	AG	strong	4	F	7	2021-04-21	107	32.2	30.4	n	n	n	n	n	n	no	designed
Tx7.AG.309	Tx7.AG.312	M	121	GE4F2	2021-01-04	Tx7.AG.184	Tx7.AG.188	2021-01-08	D	10	AG	strong	4	F	7	2021-04-28	114	34.5	31.7	n	n	n	n	n	n	no	designed
Tx7.AG.309	Tx7.AG.312	M	121	GE4F2	2021-01-04	Tx7.AG.184	Tx7.AG.188	2021-01-08	D	10	AG	strong	4	F	7	2021-05-05	121	35.1	32.2	n	n	n	n	n	n	no	designed
Tx7.AG.309	Tx7.AG.312	M	121	GE4F2	2021-01-04	Tx7.AG.184	Tx7.AG.188	2021-01-08	D	10	AG	strong	4	F	7	2021-05-13	129	35	33.5	n	n	n	n	n	n	no	designed
Tx7.AG.309	Tx7.AG.312	M	121	GE4F2	2021-01-04	Tx7.AG.184	Tx7.AG.188	2021-01-08	D	10	AG	strong	4	F	7	2021-05-19	135	34.8	34.6	n	n	n	n	n	n	no	designed
Tx7.AG.309	Tx7.AG.312	M	121	GE4F2	2021-01-04	Tx7.AG.184	Tx7.AG.188	2021-01-08	D	10	AG	strong	4	F	7	2021-05-26	142	35.4	36.3	n	n	n	n	n	n	no	designed
Tx7.AG.309	Tx7.AG.312	M	121	GE4F2	2021-01-04	Tx7.AG.184	Tx7.AG.188	2021-01-08	D	10	AG	strong	4	F	7	2021-06-10	157	37.6	38.4	n	n	y	n	n	n	no	designed
Tx7.AG.309	Tx7.AG.312	M	121	GE4F2	2021-01-04	Tx7.AG.184	Tx7.AG.188	2021-01-08	D	10	AG	strong	4	F	7	2021-06-16	163	33.9	40.1	n	n	n	n	n	n	no	designed
Tx7.AG.309	Tx7.AG.312	M	121	GE4F2	2021-01-04	Tx7.AG.184	Tx7.AG.188	2021-01-08	D	10	AG	strong	4	F	7	2021-06-23	170	40.9	40.4	n	n	n	n	n	n	no	designed
Tx7.AG.309	Tx7.AG.312	M	121	GE4F2	2021-01-04	Tx7.AG.184	Tx7.AG.188	2021-01-08	D	10	AG	strong	4	F	7	2021-06-30	177	42.4	41.7	n	n	n	y	n	n	no	designed
Tx7.AG.309	Tx7.AG.312	M	121	GE4F2	2021-01-04	Tx7.AG.184	Tx7.AG.188	2021-01-08	D	10	AG	strong	4	F	7	2021-07-07	184	43.1	43.6	n	n	n	n	n	n	no	designed
Tx7.AG.309	Tx7.AG.312	M	121	GE4F2	2021-01-04	Tx7.AG.184	Tx7.AG.188	2021-01-08	D	10	AG	strong	4	F	7	2021-07-14	191	45.3	43.8	n	n	n	n	n	n	no	designed
Tx7.AG.309	Tx7.AG.312	M	121	GE4F2	2021-01-04	Tx7.AG.184	Tx7.AG.188	2021-01-08	D	10	AG	strong	4	F	7	2021-07-27	204	45.4	46.2	n	n	n	n	y	y	no	designed			perfused
Tx7.AG.280	Tx7.AG.282	F	110	GE4F2	2020-12-14	Tx7.AG.186	Tx7.AG.190	2020-12-22	D	10	AG	strong	4	B	6	2021-01-06	23	15.5	13.8	n	n	n	n	n	n	no	designed			282 severe circling 4/14/21
Tx7.AG.280	Tx7.AG.282	F	110	GE4F2	2020-12-14	Tx7.AG.186	Tx7.AG.190	2020-12-22	D	10	AG	strong	4	B	6	2021-01-13	30	19.4	18.2	n	n	n	n	n	n	no	designed			282 severe circling 4/14/21
Tx7.AG.280	Tx7.AG.282	F	110	GE4F2	2020-12-14	Tx7.AG.186	Tx7.AG.190	2020-12-22	D	10	AG	strong	4	B	6	2021-01-20	37	19.3	19.1	n	n	n	n	n	n	no	designed			282 severe circling 4/14/21
Tx7.AG.280	Tx7.AG.282	F	110	GE4F2	2020-12-14	Tx7.AG.186	Tx7.AG.190	2020-12-22	D	10	AG	strong	4	B	6	2021-01-27	44	19.5	19.2	n	n	n	n	n	n	no	designed			282 severe circling 4/14/21
Tx7.AG.280	Tx7.AG.282	F	110	GE4F2	2020-12-14	Tx7.AG.186	Tx7.AG.190	2020-12-22	D	10	AG	strong	4	B	6	2021-02-03	51	19.5	18.4	n	n	n	n	n	n	no	designed			282 severe circling 4/14/21
Tx7.AG.280	Tx7.AG.282	F	110	GE4F2	2020-12-14	Tx7.AG.186	Tx7.AG.190	2020-12-22	D	10	AG	strong	4	B	6	2021-02-10	58	19.7	18.8	n	n	n	n	n	n	no	designed			282 severe circling 4/14/21
Tx7.AG.280	Tx7.AG.282	F	110	GE4F2	2020-12-14	Tx7.AG.186	Tx7.AG.190	2020-12-22	D	10	AG	strong	4	B	6	2021-02-17	65	19.9	18.7	n	n	n	n	n	n	no	designed			282 severe circling 4/14/21
Tx7.AG.280	Tx7.AG.282	F	110	GE4F2	2020-12-14	Tx7.AG.186	Tx7.AG.190	2020-12-22	D	10	AG	strong	4	B	6	2021-02-24	72	20.4	18.4	n	n	n	n	n	n	no	designed			282 severe circling 4/14/21
Tx7.AG.280	Tx7.AG.282	F	110	GE4F2	2020-12-14	Tx7.AG.186	Tx7.AG.190	2020-12-22	D	10	AG	strong	4	B	6	2021-03-03	79	21.4	17.8	y	n	n	n	n	n	no	designed			282 severe circling 4/14/21
Tx7.AG.280	Tx7.AG.282	F	110	GE4F2	2020-12-14	Tx7.AG.186	Tx7.AG.190	2020-12-22	D	10	AG	strong	4	B	6	2021-03-17	93	21.5	18.7	n	n	n	n	n	n	no	designed			282 severe circling 4/14/21
Tx7.AG.280	Tx7.AG.282	F	110	GE4F2	2020-12-14	Tx7.AG.186	Tx7.AG.190	2020-12-22	D	10	AG	strong	4	B	6	2021-03-24	100	23.2	19	n	y	n	n	n	n	YES	designed			282 severe circling 4/14/21
Tx7.AG.280	Tx7.AG.282	F	110	GE4F2	2020-12-14	Tx7.AG.186	Tx7.AG.190	2020-12-22	D	10	AG	strong	4	B	6	2021-03-31	107	23.4	18	n	n	n	n	n	n	YES	designed			282 severe circling 4/14/21
Tx7.AG.280	Tx7.AG.282	F	110	GE4F2	2020-12-14	Tx7.AG.186	Tx7.AG.190	2020-12-22	D	10	AG	strong	4	B	6	2021-04-07	114	24.1	19.1	n	n	n	n	n	n	YES	designed			282 severe circling 4/14/21
Tx7.AG.280	Tx7.AG.282	F	110	GE4F2	2020-12-14	Tx7.AG.186	Tx7.AG.190	2020-12-22	D	10	AG	strong	4	B	6	2021-04-14	121	24.5	20.5	n	n	n	n	n	n	YES	designed			282 severe circling 4/14/21
Tx7.AG.280	Tx7.AG.282	F	110	GE4F2	2020-12-14	Tx7.AG.186	Tx7.AG.190	2020-12-22	D	10	AG	strong	4	B	6	2021-04-21	128	24.8	20.8	n	n	n	n	n	n	YES	designed			282 severe circling 4/14/21
Tx7.AG.280	Tx7.AG.282	F	110	GE4F2	2020-12-14	Tx7.AG.186	Tx7.AG.190	2020-12-22	D	10	AG	strong	4	B	6	2021-04-28	135	25.4	20	n	n	n	n	n	n	YES	designed			282 severe circling 4/14/21
Tx7.AG.280	Tx7.AG.282	F	110	GE4F2	2020-12-14	Tx7.AG.186	Tx7.AG.190	2020-12-22	D	10	AG	strong	4	B	6	2021-07-12	210	31.6	24.1	n	n	y	y	y	y	YES	designed			perfused; 282 severe circling 4/14/21
Tx7.AG.287	Tx7.AG.286	M	111	GE4F2	2020-12-14	Tx7.AG.186	Tx7.AG.190	2020-12-22	E	2	AG	strong	4	F	3	2021-01-06	23	15.7	16.2	n	n	n	n	n	n	no	designed			287 fd 4/28/21
Tx7.AG.287	Tx7.AG.286	M	111	GE4F2	2020-12-14	Tx7.AG.186	Tx7.AG.190	2020-12-22	E	2	AG	strong	4	F	3	2021-01-13	30	22.5	23.5	n	n	n	n	n	n	no	designed			287 fd 4/28/21
Tx7.AG.287	Tx7.AG.286	M	111	GE4F2	2020-12-14	Tx7.AG.186	Tx7.AG.190	2020-12-22	E	2	AG	strong	4	F	3	2021-01-20	37	23.9	26.1	n	n	n	n	n	n	no	designed			287 fd 4/28/21
Tx7.AG.287	Tx7.AG.286	M	111	GE4F2	2020-12-14	Tx7.AG.186	Tx7.AG.190	2020-12-22	E	2	AG	strong	4	F	3	2021-01-27	44	24.3	27.1	n	n	n	n	n	n	no	designed			287 fd 4/28/21
Tx7.AG.287	Tx7.AG.286	M	111	GE4F2	2020-12-14	Tx7.AG.186	Tx7.AG.190	2020-12-22	E	2	AG	strong	4	F	3	2021-02-03	51	26	28.6	n	n	n	n	n	n	no	designed
Tx7.AG.287	Tx7.AG.286	M	111	GE4F2	2020-12-14	Tx7.AG.186	Tx7.AG.190	2020-12-22	E	2	AG	strong	4	F	3	2021-02-10	58	26.5	28.2	n	n	n	n	n	n	no	designed			287 fd 4/28/21
Tx7.AG.287	Tx7.AG.286	M	111	GE4F2	2020-12-14	Tx7.AG.186	Tx7.AG.190	2020-12-22	E	2	AG	strong	4	F	3	2021-02-17	65	26.3	28.1	n	n	n	n	n	n	no	designed
Tx7.AG.287	Tx7.AG.286	M	111	GE4F2	2020-12-14	Tx7.AG.186	Tx7.AG.190	2020-12-22	E	2	AG	strong	4	F	3	2021-02-24	72	27.8	29.4	n	n	n	n	n	n	no	designed			287 fd 4/28/21
Tx7.AG.287	Tx7.AG.286	M	111	GE4F2	2020-12-14	Tx7.AG.186	Tx7.AG.190	2020-12-22	E	2	AG	strong	4	F	3	2021-03-03	79	28	29.2	y	n	n	n	n	n	no	designed			287 fd 4/28/21
Tx7.AG.287	Tx7.AG.286	M	111	GE4F2	2020-12-14	Tx7.AG.186	Tx7.AG.190	2020-12-22	E	2	AG	strong	4	F	3	2021-03-17	93	28.8	31.6	n	n	n	n	n	n	no	designed			287 fd 4/28/21
Tx7.AG.287	Tx7.AG.286	M	111	GE4F2	2020-12-14	Tx7.AG.186	Tx7.AG.190	2020-12-22	E	2	AG	strong	4	F	3	2021-03-24	100	28.2	32.1	n	y	n	n	n	n	no	designed			287 fd 4/28/21
Tx7.AG.287	Tx7.AG.286	M	111	GE4F2	2020-12-14	Tx7.AG.186	Tx7.AG.190	2020-12-22	E	2	AG	strong	4	F	3	2021-03-31	107	28.9	33.4	n	n	n	n	n	n	YES	designed			287 fd 4/28/21
Tx7.AG.287	Tx7.AG.286	M	111	GE4F2	2020-12-14	Tx7.AG.186	Tx7.AG.190	2020-12-22	E	2	AG	strong	4	F	3	2021-04-07	114	30	34.3	n	n	n	n	n	n	YES	designed			287 fd 4/28/21
Tx7.AG.287	Tx7.AG.286	M	111	GE4F2	2020-12-14	Tx7.AG.186	Tx7.AG.190	2020-12-22	E	2	AG	strong	4	F	3	2021-04-14	121	30.5	38	n	n	n	n	n	n	YES	designed			287 fd 4/28/21
Tx7.AG.287	Tx7.AG.286	M	111	GE4F2	2020-12-14	Tx7.AG.186	Tx7.AG.190	2020-12-22	E	2	AG	strong	4	F	3	2021-04-21	128	31.6	39	n	n	n	n	n	y	YES	designed			287 fd 4/28/21
Tx7.AG.314	Tx7.AG.315	F	126	GE5F1	2021-01-06	Tx7.AG.195	Tx7.AG.198	2021-01-08	E	1	AG	strong	4	G	7	2021-01-27	21	10.1	12.9	n	n	n	n	n	n	no	designed
Tx7.AG.314	Tx7.AG.315	F	126	GE5F1	2021-01-06	Tx7.AG.195	Tx7.AG.198	2021-01-08	E	1	AG	strong	4	G	7	2021-02-03	28	17.4	20	n	n	n	n	n	n	no	designed
Tx7.AG.314	Tx7.AG.315	F	126	GE5F1	2021-01-06	Tx7.AG.195	Tx7.AG.198	2021-01-08	E	1	AG	strong	4	G	7	2021-02-10	35	19	22.6	n	n	n	n	n	n	no	designed
Tx7.AG.314	Tx7.AG.315	F	126	GE5F1	2021-01-06	Tx7.AG.195	Tx7.AG.198	2021-01-08	E	1	AG	strong	4	G	7	2021-02-17	42	18.9	23.3	n	n	n	n	n	n	no	designed
Tx7.AG.314	Tx7.AG.315	F	126	GE5F1	2021-01-06	Tx7.AG.195	Tx7.AG.198	2021-01-08	E	1	AG	strong	4	G	7	2021-02-24	49	18.2	23.1	n	n	n	n	n	n	no	designed
Tx7.AG.314	Tx7.AG.315	F	126	GE5F1	2021-01-06	Tx7.AG.195	Tx7.AG.198	2021-01-08	E	1	AG	strong	4	G	7	2021-03-03	56	18.3	25.1	n	n	n	n	n	n	no	designed
Tx7.AG.314	Tx7.AG.315	F	126	GE5F1	2021-01-06	Tx7.AG.195	Tx7.AG.198	2021-01-08	E	1	AG	strong	4	G	7	2021-03-17	70	18.8	26.9	n	n	n	n	n	n	no	designed
Tx7.AG.314	Tx7.AG.315	F	126	GE5F1	2021-01-06	Tx7.AG.195	Tx7.AG.198	2021-01-08	E	1	AG	strong	4	G	7	2021-03-24	77	18.8	28.2	y	n	n	n	n	n	no	designed
Tx7.AG.314	Tx7.AG.315	F	126	GE5F1	2021-01-06	Tx7.AG.195	Tx7.AG.198	2021-01-08	E	1	AG	strong	4	G	7	2021-03-31	84	19.1	29.4	n	n	n	n	n	n	no	designed
Tx7.AG.314	Tx7.AG.315	F	126	GE5F1	2021-01-06	Tx7.AG.195	Tx7.AG.198	2021-01-08	E	1	AG	strong	4	G	7	2021-04-07	91	19.3	29.3	n	n	n	n	n	n	no	designed
Tx7.AG.314	Tx7.AG.315	F	126	GE5F1	2021-01-06	Tx7.AG.195	Tx7.AG.198	2021-01-08	E	1	AG	strong	4	G	7	2021-04-14	98	20.8	29.6	n	n	n	n	n	n	no	designed
Tx7.AG.314	Tx7.AG.315	F	126	GE5F1	2021-01-06	Tx7.AG.195	Tx7.AG.198	2021-01-08	E	1	AG	strong	4	G	7	2021-04-21	105	21	30.4	n	y	n	n	n	n	no	designed
Tx7.AG.314	Tx7.AG.315	F	126	GE5F1	2021-01-06	Tx7.AG.195	Tx7.AG.198	2021-01-08	E	1	AG	strong	4	G	7	2021-04-28	112	20	29.8	n	n	n	n	n	n	YES	designed
Tx7.AG.314	Tx7.AG.315	F	126	GE5F1	2021-01-06	Tx7.AG.195	Tx7.AG.198	2021-01-08	E	1	AG	strong	4	G	7	2021-05-05	119	20.3	31.4	n	n	n	n	n	y	YES	designed			315 fd 5/10/21
Tx7.AG.354	Tx7.AG.355	M	136	GE6F1	2021-02-15	Tx7.AG.237	Tx7.AG.242	2021-03-04	A	11	AG	strong	4	A	10	2021-03-17	30	21.8	22.6	n	n	n	n	n	n	no	designed
Tx7.AG.354	Tx7.AG.355	M	136	GE6F1	2021-02-15	Tx7.AG.237	Tx7.AG.242	2021-03-04	A	11	AG	strong	4	A	10	2021-03-24	37	25.7	26.3	n	n	n	n	n	n	no	designed
Tx7.AG.354	Tx7.AG.355	M	136	GE6F1	2021-02-15	Tx7.AG.237	Tx7.AG.242	2021-03-04	A	11	AG	strong	4	A	10	2021-03-31	44	26.3	27.5	n	n	n	n	n	n	no	designed
Tx7.AG.354	Tx7.AG.355	M	136	GE6F1	2021-02-15	Tx7.AG.237	Tx7.AG.242	2021-03-04	A	11	AG	strong	4	A	10	2021-04-07	51	28.8	28.7	n	n	n	n	n	n	no	designed
Tx7.AG.354	Tx7.AG.355	M	136	GE6F1	2021-02-15	Tx7.AG.237	Tx7.AG.242	2021-03-04	A	11	AG	strong	4	A	10	2021-04-14	58	28.7	27.5	n	n	n	n	n	n	no	designed
Tx7.AG.354	Tx7.AG.355	M	136	GE6F1	2021-02-15	Tx7.AG.237	Tx7.AG.242	2021-03-04	A	11	AG	strong	4	A	10	2021-04-21	65	29.7	28.6	n	n	n	n	n	n	no	designed
Tx7.AG.354	Tx7.AG.355	M	136	GE6F1	2021-02-15	Tx7.AG.237	Tx7.AG.242	2021-03-04	A	11	AG	strong	4	A	10	2021-04-28	72	31.7	30.4	n	n	n	n	n	n	no	designed
Tx7.AG.354	Tx7.AG.355	M	136	GE6F1	2021-02-15	Tx7.AG.237	Tx7.AG.242	2021-03-04	A	11	AG	strong	4	A	10	2021-05-05	79	31.9	31.4	y	n	n	n	n	n	no	designed
Tx7.AG.354	Tx7.AG.355	M	136	GE6F1	2021-02-15	Tx7.AG.237	Tx7.AG.242	2021-03-04	A	11	AG	strong	4	A	10	2021-05-12	86	33.8	33.3	n	n	n	n	n	n	no	designed
Tx7.AG.354	Tx7.AG.355	M	136	GE6F1	2021-02-15	Tx7.AG.237	Tx7.AG.242	2021-03-04	A	11	AG	strong	4	A	10	2021-05-19	93	34.4	32.6	n	n	n	n	n	n	no	designed
Tx7.AG.354	Tx7.AG.355	M	136	GE6F1	2021-02-15	Tx7.AG.237	Tx7.AG.242	2021-03-04	A	11	AG	strong	4	A	10	2021-06-10	115	38.2	35.5	n	y	n	n	n	n	no	designed
Tx7.AG.354	Tx7.AG.355	M	136	GE6F1	2021-02-15	Tx7.AG.237	Tx7.AG.242	2021-03-04	A	11	AG	strong	4	A	10	2021-06-16	121	39.4	34.4	n	n	n	n	n	n	no	designed
Tx7.AG.354	Tx7.AG.355	M	136	GE6F1	2021-02-15	Tx7.AG.237	Tx7.AG.242	2021-03-04	A	11	AG	strong	4	A	10	2021-06-23	128	41.3	35.4	n	n	n	n	n	n	no	designed
Tx7.AG.354	Tx7.AG.355	M	136	GE6F1	2021-02-15	Tx7.AG.237	Tx7.AG.242	2021-03-04	A	11	AG	strong	4	A	10	2021-06-30	135	41	37.1	n	n	n	n	n	n	no	designed
Tx7.AG.354	Tx7.AG.355	M	136	GE6F1	2021-02-15	Tx7.AG.237	Tx7.AG.242	2021-03-04	A	11	AG	strong	4	A	10	2021-07-07	142	42.4	36	n	n	n	n	n	n	no	designed
Tx7.AG.354	Tx7.AG.355	M	136	GE6F1	2021-02-15	Tx7.AG.237	Tx7.AG.242	2021-03-04	A	11	AG	strong	4	A	10	2021-07-14	149	39.2	43	n	n	n	n	n	n	no	designed
Tx7.AG.354	Tx7.AG.355	M	136	GE6F1	2021-02-15	Tx7.AG.237	Tx7.AG.242	2021-03-04	A	11	AG	strong	4	A	10	2021-07-21	156	43.7	38.8	n	n	y	n	n	n	no	designed
Tx7.AG.354	Tx7.AG.355	M	136	GE6F1	2021-02-15	Tx7.AG.237	Tx7.AG.242	2021-03-04	A	11	AG	strong	4	A	10	2021-09-08	205	46.5	46.8	n	n	n	y	y	y	no	designed			perfused 9/8/21
Tx7.AG.363	Tx7.AG.364	M	144	GE6F1	2021-03-10	Tx7.AG.237	Tx7.AG.242	2021-03-23	E	4	AG	strong	4			2021-03-31	21	4.1	8.1	n	n	n	n	n	n	YES	designed
Tx7.AG.363	Tx7.AG.364	M	144	GE6F1	2021-03-10	Tx7.AG.237	Tx7.AG.242	2021-03-23	E	4	AG	strong	4			2021-04-07	28	7.5	16.1	n	n	n	n	n	n	YES	designed
Tx7.AG.363	Tx7.AG.364	M	144	GE6F1	2021-03-10	Tx7.AG.237	Tx7.AG.242	2021-03-23	E	4	AG	strong	4			2021-04-14	35	14.5	22.3	n	n	n	n	n	n	YES	designed
Tx7.AG.363	Tx7.AG.364	M	144	GE6F1	2021-03-10	Tx7.AG.237	Tx7.AG.242	2021-03-23	E	4	AG	strong	4			2021-04-21	42	18.8	24	n	n	n	n	n	n	YES	designed
Tx7.AG.363	Tx7.AG.364	M	144	GE6F1	2021-03-10	Tx7.AG.237	Tx7.AG.242	2021-03-23	E	4	AG	strong	4			2021-04-28	49	21.9	25.1	n	n	n	n	n	n	YES	designed
Tx7.AG.363	Tx7.AG.364	M	144	GE6F1	2021-03-10	Tx7.AG.237	Tx7.AG.242	2021-03-23	E	4	AG	strong	4	H	4	2021-05-05	56	22.9	25.5	n	n	n	n	n	n	YES	designed
Tx7.AG.363	Tx7.AG.364	M	144	GE6F1	2021-03-10	Tx7.AG.237	Tx7.AG.242	2021-03-23	E	4	AG	strong	4	H	4	2021-05-13	64	23.4	26.3	n	n	n	n	n	n	YES	designed
Tx7.AG.363	Tx7.AG.364	M	144	GE6F1	2021-03-10	Tx7.AG.237	Tx7.AG.242	2021-03-23	E	4	AG	strong	4	H	4	2021-05-19	70	24	26.9	n	n	n	n	n	n	YES	designed
Tx7.AG.363	Tx7.AG.364	M	144	GE6F1	2021-03-10	Tx7.AG.237	Tx7.AG.242	2021-03-23	E	4	AG	strong	4	H	4	2021-05-26	77	23.3	28.1	y	n	n	n	n	n	YES	designed
Tx7.AG.363	Tx7.AG.364	M	144	GE6F1	2021-03-10	Tx7.AG.237	Tx7.AG.242	2021-03-23	E	4	AG	strong	4	H	4	2021-06-10	92	25.5	28.3	n	n	n	n	n	n	YES	designed
Tx7.AG.363	Tx7.AG.364	M	144	GE6F1	2021-03-10	Tx7.AG.237	Tx7.AG.242	2021-03-23	E	4	AG	strong	4	H	4	2021-06-16	98	26.9	28.4	n	n	n	n	n	n	YES	designed
Tx7.AG.363	Tx7.AG.364	M	144	GE6F1	2021-03-10	Tx7.AG.237	Tx7.AG.242	2021-03-23	E	4	AG	strong	4	H	4	2021-06-23	105	26.1	28.4	n	y	n	n	n	n	YES	designed
Tx7.AG.363	Tx7.AG.364	M	144	GE6F1	2021-03-10	Tx7.AG.237	Tx7.AG.242	2021-03-23	E	4	AG	strong	4	H	4	2021-06-30	112	25.9	29.3	n	n	n	n	n	n	YES	designed
Tx7.AG.363	Tx7.AG.364	M	144	GE6F1	2021-03-10	Tx7.AG.237	Tx7.AG.242	2021-03-23	E	4	AG	strong	4	H	4	2021-07-07	119	25.1	29.7	n	n	n	n	n	n	YES	designed
Tx7.AG.363	Tx7.AG.364	M	144	GE6F1	2021-03-10	Tx7.AG.237	Tx7.AG.242	2021-03-23	E	4	AG	strong	4	H	4	2021-07-14	126	26	31	n	n	n	n	n	n	YES	designed
Tx7.AG.363	Tx7.AG.364	M	144	GE6F1	2021-03-10	Tx7.AG.237	Tx7.AG.242	2021-03-23	E	4	AG	strong	4	H	4	2021-07-21	133	26.2	31.2	n	n	n	n	n	n	YES	designed
Tx7.AG.363	Tx7.AG.364	M	144	GE6F1	2021-03-10	Tx7.AG.237	Tx7.AG.242	2021-03-23	E	4	AG	strong	4	H	4	2021-07-28	140	26.3	32	n	n	n	n	n	n	YES	designed
Tx7.AG.363	Tx7.AG.364	M	144	GE6F1	2021-03-10	Tx7.AG.237	Tx7.AG.242	2021-03-23	E	4	AG	strong	4	H	4	2021-08-04	147	26	33.1	n	n	n	n	n	n	YES	designed
Tx7.AG.363	Tx7.AG.364	M	144	GE6F1	2021-03-10	Tx7.AG.237	Tx7.AG.242	2021-03-23	E	4	AG	strong	4			2021-10-05	209	29.3	38.2	n	n	y	y	y	y	YES	designed			perfused
Tx7.AG.421	Tx7.AG.419	F	189	G6F1	2021-06-21	Tx7.AG.237	Tx7.AG.242	2021-06-30	F	12	AG	strong	4	E	5	2021-07-14	23	9.4	13.6	n	n	n	n	n	n	no	designed
Tx7.AG.421	Tx7.AG.419	F	189	G6F1	2021-06-21	Tx7.AG.237	Tx7.AG.242	2021-06-30	F	12	AG	strong	4	E	5	2021-07-21	30	18.6	18.1	n	n	n	n	n	n	no	designed
Tx7.AG.421	Tx7.AG.419	F	189	G6F1	2021-06-21	Tx7.AG.237	Tx7.AG.242	2021-06-30	F	12	AG	strong	4	E	5	2021-07-28	37	15.6	23.5	n	n	n	n	n	n	no	designed
Tx7.AG.421	Tx7.AG.419	F	189	G6F1	2021-06-21	Tx7.AG.237	Tx7.AG.242	2021-06-30	F	12	AG	strong	4	E	5	2021-08-04	44	19.9	22.3	n	n	n	n	n	n	no	designed			421 scruffy 8/4/21
Tx7.AG.421	Tx7.AG.419	F	189	G6F1	2021-06-21	Tx7.AG.237	Tx7.AG.242	2021-06-30	F	12	AG	strong	4	E	5	2021-08-12	52	16.2	23.4	n	n	n	n	n	n	YES	designed			421 scruffy 8/4/21, agitated 8/12/21
Tx7.AG.421	Tx7.AG.419	F	189	G6F1	2021-06-21	Tx7.AG.237	Tx7.AG.242	2021-06-30	F	12	AG	strong	4	E	5	2021-09-07	78	16.9	25.9	y	n	n	n	n	n	YES	designed			421 scruffy 8/4/21, agitated 8/12/21; splayed posture 9/7/21
Tx7.AG.421	Tx7.AG.419	F	189	G6F1	2021-06-21	Tx7.AG.237	Tx7.AG.242	2021-06-30	F	12	AG	strong	4	E	5	2021-09-17	88	16.9	27	n	n	n	n	n	n	YES	designed			421 scruffy 8/4/21, agitated 8/12/21; splayed posture 9/7/21; all of these 9/17/21
Tx7.AG.421	Tx7.AG.419	F	189	G6F1	2021-06-21	Tx7.AG.237	Tx7.AG.242	2021-06-30	F	12	AG	strong	4	E	5	2021-09-29	100	17.6	32.1	n	y	n	n	n	n	YES	designed			421 scruffy 8/4/21, agitated 8/12/21; splayed posture 9/7/21; all of these 9/17/21; circling 9/29/21-SAC
Tx7.AG.412	Tx7.AG.410	F	186	G6F1	2021-06-17	Tx7.AG.293	Tx7.AG.295	2021-06-30	E	8	AG	strong				2021-07-14	27	18.2	8.9	n	n	n	n	n	n	YES	designed
Tx7.AG.412	Tx7.AG.410	F	186	G6F1	2021-06-17	Tx7.AG.293	Tx7.AG.295	2021-06-30	E	8	AG	strong				2021-07-21	34	21.8	21.7	n	n	n	n	n	n	YES	designed
Tx7.AG.412	Tx7.AG.410	F	186	G6F1	2021-06-17	Tx7.AG.293	Tx7.AG.295	2021-06-30	E	8	AG	strong				2021-07-28	41	12.7	23.8	n	n	n	n	n	n	YES	designed			412 appeared sickly 7/28/21
Tx7.AG.412	Tx7.AG.410	F	186	G6F1	2021-06-17	Tx7.AG.293	Tx7.AG.295	2021-06-30	E	8	AG	strong				2021-08-04	48	14.2	24.3	n	n	n	n	n	n	YES	designed			412 appeared sickly 7/28/21
Tx7.AG.412	Tx7.AG.410	F	186	G6F1	2021-06-17	Tx7.AG.293	Tx7.AG.295	2021-06-30	E	8	AG	strong				2021-08-12	56	14.9	24.7	n	n	n	n	n	n	YES	designed			412 appeared sickly 7/28/21
Tx7.AG.412	Tx7.AG.410	F	186	G6F1	2021-06-17	Tx7.AG.293	Tx7.AG.295	2021-06-30	E	8	AG	strong				2021-09-07	82	15.4	30.8	y	n	n	n	n	n	YES	designed			412 appeared sickly 7/28/21; scruffy & underweight ->SAC 9/7/21
Tx7.AG.416	Tx7.AG.414	M	187	G6F1	2021-06-17	Tx7.AG.293	Tx7.AG.295	2021-06-30	E	10	AG	strong				2021-07-14	27	19.9	12.2	n	n	n	n	n	n	no	designed
Tx7.AG.416	Tx7.AG.414	M	187	G6F1	2021-06-17	Tx7.AG.293	Tx7.AG.295	2021-06-30	E	10	AG	strong				2021-07-21	34	25.7	17.3	n	n	n	n	n	n	no	designed
Tx7.AG.416	Tx7.AG.414	M	187	G6F1	2021-06-17	Tx7.AG.293	Tx7.AG.295	2021-06-30	E	10	AG	strong				2021-07-28	41	27.2	19.7	n	n	n	n	n	n	no	designed
Tx7.AG.416	Tx7.AG.414	M	187	G6F1	2021-06-17	Tx7.AG.293	Tx7.AG.295	2021-06-30	E	10	AG	strong				2021-08-04	48	29	21.8	n	n	n	n	n	n	no	designed
Tx7.AG.416	Tx7.AG.414	M	187	G6F1	2021-06-17	Tx7.AG.293	Tx7.AG.295	2021-06-30	E	10	AG	strong				2021-08-12	56	30.9	22.5	n	n	n	n	n	n	YES	designed			414 slight tremor 8/12/21; Not found 9/7/21
Tx7.AG.384	Tx7.AG.385	M	170	G6F1	2021-04-26	Tx7.AG.332	Tx7.AG.336	2021-05-04	A	3	AG	strong	4	C	4	2021-05-18	22	13.9	15.8	n	n	n	n	n	n	no	designed
Tx7.AG.384	Tx7.AG.385	M	170	G6F1	2021-04-26	Tx7.AG.332	Tx7.AG.336	2021-05-04	A	3	AG	strong	4	C	4	2021-06-10	45	23.9	27.9	n	n	n	n	n	n	no	designed
Tx7.AG.384	Tx7.AG.385	M	170	G6F1	2021-04-26	Tx7.AG.332	Tx7.AG.336	2021-05-04	A	3	AG	strong	4	C	4	2021-06-16	51	25.5	30.5	n	n	n	n	n	n	no	designed
Tx7.AG.384	Tx7.AG.385	M	170	G6F1	2021-04-26	Tx7.AG.332	Tx7.AG.336	2021-05-04	A	3	AG	strong	4	C	4	2021-06-23	58	26.8	31.7	n	n	n	n	n	n	no	designed
Tx7.AG.384	Tx7.AG.385	M	170	G6F1	2021-04-26	Tx7.AG.332	Tx7.AG.336	2021-05-04	A	3	AG	strong	4	C	4	2021-06-30	65	26.5	30.4	n	n	n	n	n	n	no	designed
Tx7.AG.384	Tx7.AG.385	M	170	G6F1	2021-04-26	Tx7.AG.332	Tx7.AG.336	2021-05-04	A	3	AG	strong	4	C	4	2021-07-07	72	28.5	30.6	n	n	n	n	n	n	no	designed
Tx7.AG.384	Tx7.AG.385	M	170	G6F1	2021-04-26	Tx7.AG.332	Tx7.AG.336	2021-05-04	A	3	AG	strong	4	C	4	2021-07-14	79	28.8	31.9	y	n	n	n	n	n	no	designed
Tx7.AG.384	Tx7.AG.385	M	170	G6F1	2021-04-26	Tx7.AG.332	Tx7.AG.336	2021-05-04	A	3	AG	strong	4	C	4	2021-07-21	86	30	31.4	n	n	n	n	n	n	no	designed
Tx7.AG.384	Tx7.AG.385	M	170	G6F1	2021-04-26	Tx7.AG.332	Tx7.AG.336	2021-05-04	A	3	AG	strong	4	C	4	2021-07-28	93	31.5	32	n	n	n	n	n	n	no	designed
Tx7.AG.384	Tx7.AG.385	M	170	G6F1	2021-04-26	Tx7.AG.332	Tx7.AG.336	2021-05-04	A	3	AG	strong	4	C	4	2021-08-04	100	31.6	33.1	n	y	n	n	n	n	no	designed
Tx7.AG.384	Tx7.AG.385	M	170	G6F1	2021-04-26	Tx7.AG.332	Tx7.AG.336	2021-05-04	A	3	AG	strong	4	C	4	2021-08-12	108	34.5	34.1	n	n	n	n	n	n	no	designed
Tx7.AG.384	Tx7.AG.385	M	170	G6F1	2021-04-26	Tx7.AG.332	Tx7.AG.336	2021-05-04	A	3	AG	strong	4	C	4	2021-09-07	134	38.3	37.3	n	n	n	n	n	n	no	designed
Tx7.AG.384	Tx7.AG.385	M	170	G6F1	2021-04-26	Tx7.AG.332	Tx7.AG.336	2021-05-04	A	3	AG	strong	4	C	4	2021-09-17	144	40.1	38.4	n	n	n	n	n	n	no	designed
Tx7.AG.384	Tx7.AG.385	M	170	G6F1	2021-04-26	Tx7.AG.332	Tx7.AG.336	2021-05-04	A	3	AG	strong	4	C	4	2021-09-29	156	41.8	39.5	n	n	y	n	n	n	no	designed
Tx7.AG.384	Tx7.AG.385	M	170	G6F1	2021-04-26	Tx7.AG.332	Tx7.AG.336	2021-05-04	A	3	AG	strong	4	C	4	2021-10-15	172	41.9	42.4	n	n	n	n	n	n	no	designed
Tx7.AG.384	Tx7.AG.385	M	170	G6F1	2021-04-26	Tx7.AG.332	Tx7.AG.336	2021-05-04	A	3	AG	strong	4	C	4	2021-11-08	196	42.2	42.2	n	n	n	n	n	y	no	designed			perfused
Tx7.AG.392	Tx7.AG.390	F	171	G6F1	2021-04-26	Tx7.AG.333	Tx7.AG.337	2021-05-04	A	7	AG	strong	4	D	4	2021-05-18	22	12.1	13.4	n	n	n	n	n	n	no	designed			392 minor, 390 major head/neck dermatitis 5/18/21
Tx7.AG.392	Tx7.AG.390	F	171	G6F1	2021-04-26	Tx7.AG.333	Tx7.AG.337	2021-05-04	A	7	AG	strong	4	D	4	2021-06-10	45	20.1	20.5	n	n	n	n	n	n	no	designed			392 minor, 390 major head/neck dermatitis 5/18/21
Tx7.AG.392	Tx7.AG.390	F	171	G6F1	2021-04-26	Tx7.AG.333	Tx7.AG.337	2021-05-04	A	7	AG	strong	4	D	4	2021-06-16	51	21	21.6	n	n	n	n	n	n	no	designed			392 minor, 390 major head/neck dermatitis 5/18/21
Tx7.AG.392	Tx7.AG.390	F	171	G6F1	2021-04-26	Tx7.AG.333	Tx7.AG.337	2021-05-04	A	7	AG	strong	4	D	4	2021-06-23	58	21.4	23.1	n	n	n	n	n	n	no	designed			392 minor, 390 major head/neck dermatitis 5/18/21
Tx7.AG.392	Tx7.AG.390	F	171	G6F1	2021-04-26	Tx7.AG.333	Tx7.AG.337	2021-05-04	A	7	AG	strong	4	D	4	2021-06-30	65	22.6	24.4	n	n	n	n	n	n	no	designed			392 minor, 390 major head/neck dermatitis 5/18/21
Tx7.AG.392	Tx7.AG.390	F	171	G6F1	2021-04-26	Tx7.AG.333	Tx7.AG.337	2021-05-04	A	7	AG	strong	4	D	4	2021-07-07	72	27.2	23.4	n	n	n	n	n	n	no	designed			392 minor, 390 major head/neck dermatitis 5/18/21
Tx7.AG.392	Tx7.AG.390	F	171	G6F1	2021-04-26	Tx7.AG.333	Tx7.AG.337	2021-05-04	A	7	AG	strong	4	D	4	2021-07-14	79	23.5	29.8	y	n	n	n	n	n	no	designed			392 minor, 390 major head/neck dermatitis 5/18/21
Tx7.AG.392	Tx7.AG.390	F	171	G6F1	2021-04-26	Tx7.AG.333	Tx7.AG.337	2021-05-04	A	7	AG	strong	4	D	4	2021-07-21	86	25.4	30.1	n	n	n	n	n	n	no	designed			392 minor, 390 major head/neck dermatitis 5/18/21
Tx7.AG.392	Tx7.AG.390	F	171	G6F1	2021-04-26	Tx7.AG.333	Tx7.AG.337	2021-05-04	A	7	AG	strong	4	D	4	2021-07-28	93	26.9	31.8	n	n	n	n	n	n	no	designed
Tx7.AG.392	Tx7.AG.390	F	171	G6F1	2021-04-26	Tx7.AG.333	Tx7.AG.337	2021-05-04	A	7	AG	strong	4	D	4	2021-08-04	100	27.3	32.4	n	y	n	n	n	n	no	designed
Tx7.AG.392	Tx7.AG.390	F	171	G6F1	2021-04-26	Tx7.AG.333	Tx7.AG.337	2021-05-04	A	7	AG	strong	4	D	4	2021-08-12	108	29.1	35	n	n	n	n	n	n	no	designed
Tx7.AG.392	Tx7.AG.390	F	171	G6F1	2021-04-26	Tx7.AG.333	Tx7.AG.337	2021-05-04	A	7	AG	strong	4	D	4	2021-09-07	134	34.1	44	n	n	n	n	n	n	no	designed	yes		Ort on floor 9/7/21
Tx7.AG.392	Tx7.AG.390	F	171	G6F1	2021-04-26	Tx7.AG.333	Tx7.AG.337	2021-05-04	A	7	AG	strong	4	D	4	2021-09-17	144	35.4	43.4	n	n	n	n	n	n	no	designed			ort on floor 9/7/21
Tx7.AG.392	Tx7.AG.390	F	171	G6F1	2021-04-26	Tx7.AG.333	Tx7.AG.337	2021-05-04	A	7	AG	strong	4	D	4	2021-09-29	156	38.3	46	n	n	y	n	n	n	no	designed			ort on floor 9/7/21
Tx7.AG.392	Tx7.AG.390	F	171	G6F1	2021-04-26	Tx7.AG.333	Tx7.AG.337	2021-05-04	A	7	AG	strong	4	D	4	2021-10-15	172	41.5	51	n	n	n	n	n	n	no	designed			ort on floor 9/7/21
Tx7.AG.392	Tx7.AG.390	F	171	G6F1	2021-04-26	Tx7.AG.333	Tx7.AG.337	2021-05-04	A	7	AG	strong	4	D	4	2021-10-25	182	42.5	53.3	n	n	n	y	n	y	no	designed			perfused
Tx7.AG.486	Tx7.AG.487	F	227	GE7F1	2022-01-05	Tx7.AG.440	Tx7.AG.445	2022-01-24	A	5	AG	strong	4	D	7	2022-01-31	26	16.5	17.2	n	n	n	n	n	n	no	designed
Tx7.AG.486	Tx7.AG.487	F	227	GE7F1	2022-01-05	Tx7.AG.440	Tx7.AG.445	2022-01-24	A	5	AG	strong	4	D	7	2022-02-08	34	19.4	19.7	n	n	n	n	n	n	no	designed
Tx7.AG.486	Tx7.AG.487	F	227	GE7F1	2022-01-05	Tx7.AG.440	Tx7.AG.445	2022-01-24	A	5	AG	strong	4	D	7	2022-02-21	47	19.4	20.7	n	n	n	n	n	n	no	designed
Tx7.AG.486	Tx7.AG.487	F	227	GE7F1	2022-01-05	Tx7.AG.440	Tx7.AG.445	2022-01-24	A	5	AG	strong	4	D	7	2022-03-01	55	19.8	22.2	n	n	n	n	n	n	no	designed
Tx7.AG.486	Tx7.AG.487	F	227	GE7F1	2022-01-05	Tx7.AG.440	Tx7.AG.445	2022-01-24	A	5	AG	strong	4	D	7	2022-03-14	68	20.8	22.4	n	n	n	n	n	n	no	designed	yes		ort 3/14/22
Tx7.AG.486	Tx7.AG.487	F	227	GE7F1	2022-01-05	Tx7.AG.440	Tx7.AG.445	2022-01-24	A	5	AG	strong	4	D	7	2022-03-21	75	21.4	23.1	y	n	n	n	n	n	no	designed			ort 3/14/22
Tx7.AG.486	Tx7.AG.487	F	227	GE7F1	2022-01-05	Tx7.AG.440	Tx7.AG.445	2022-01-24	A	5	AG	strong	4	D	7	2022-03-30	84	22	23.6	n	n	n	n	n	n	no	designed	yes		ort 3/14/22, 3/30/22
Tx7.AG.486	Tx7.AG.487	F	227	GE7F1	2022-01-05	Tx7.AG.440	Tx7.AG.445	2022-01-24	A	5	AG	strong	4	D	7	2022-04-12	97	21.8	25	n	n	n	n	n	n	no	designed	yes		ort 3/14/22, 3/30/22, 4/12/22
Tx7.AG.486	Tx7.AG.487	F	227	GE7F1	2022-01-05	Tx7.AG.440	Tx7.AG.445	2022-01-24	A	5	AG	strong	4	D	7	2022-04-18	103	22.3	24.1	n	y	n	n	n	n	no	designed	yes		ort 3/14/22, 3/30/22, 4/12/22, 4/18/22
Tx7.AG.486	Tx7.AG.487	F	227	GE7F1	2022-01-05	Tx7.AG.440	Tx7.AG.445	2022-01-24	A	5	AG	strong	4	D	7	2022-04-25	110	24.7	25.8	n	n	n	n	n	n	no	designed			ort 3/14/22, 3/30/22, 4/12/22, 4/18/22
Tx7.AG.486	Tx7.AG.487	F	227	GE7F1	2022-01-05	Tx7.AG.440	Tx7.AG.445	2022-01-24	A	5	AG	strong	4	D	7	2022-05-09	124	24.6	25.4	n	n	n	n	n	n	no	designed			ort 3/14/22, 3/30/22, 4/12/22, 4/18/22
Tx7.AG.486	Tx7.AG.487	F	227	GE7F1	2022-01-05	Tx7.AG.440	Tx7.AG.445	2022-01-24	A	5	AG	strong	4	D	7	2022-05-16	131	25.2	27.7	n	n	n	n	n	n	no	designed			ort 3/14/22, 3/30/22, 4/12/22, 4/18/22
Tx7.AG.486	Tx7.AG.487	F	227	GE7F1	2022-01-05	Tx7.AG.440	Tx7.AG.445	2022-01-24	A	5	AG	strong	4	D	7	2022-05-24	139	26.1	27.1	n	n	n	n	n	n	no	designed			ort 3/14/22, 3/30/22, 4/12/22, 4/18/22
Tx7.AG.486	Tx7.AG.487	F	227	GE7F1	2022-01-05	Tx7.AG.440	Tx7.AG.445	2022-01-24	A	5	AG	strong	4	D	7	2022-06-01	147	29.2	28.9	n	n	n	n	n	n	no	designed	yes		ort 3/14/22, 3/30/22, 4/12/22, 4/18/22, 6/1/22
Tx7.AG.486	Tx7.AG.487	F	227	GE7F1	2022-01-05	Tx7.AG.440	Tx7.AG.445	2022-01-24	A	5	AG	strong	4	D	7	2022-06-06	152	29	28.7	n	n	y	n	n	n	no	designed		2022-06-06	ort 3/14/22, 3/30/22, 4/12/22, 4/18/22, 6/1/22; to perfusion 6/6/22
Tx7.AG.486	Tx7.AG.487	F	227	GE7F1	2022-01-05	Tx7.AG.440	Tx7.AG.445	2022-01-24	A	5	AG	strong	4	D	7	2022-06-13	159	29.1	31.4	n	n	n	n	n	y	no	designed			perfused
Tx7.AG.488	Tx7.AG.491	F	228	GE7F1	2022-01-05	Tx7.AG.440	Tx7.AG.445	2022-01-24	A	5	AG	strong	4	D	7	2022-01-31	26	16.3	17.3	n	n	n	n	n	n	no	designed
Tx7.AG.488	Tx7.AG.491	F	228	GE7F1	2022-01-05	Tx7.AG.440	Tx7.AG.445	2022-01-24	A	5	AG	strong	4	D	7	2022-02-08	34	19.8	20.4	n	n	n	n	n	n	no	designed
Tx7.AG.488	Tx7.AG.491	F	228	GE7F1	2022-01-05	Tx7.AG.440	Tx7.AG.445	2022-01-24	A	5	AG	strong	4	D	7	2022-02-21	47	19.1	22.6	n	n	n	n	n	n	no	designed
Tx7.AG.488	Tx7.AG.491	F	228	GE7F1	2022-01-05	Tx7.AG.440	Tx7.AG.445	2022-01-24	A	5	AG	strong	4	D	7	2022-03-01	55	20.9	23.5	n	n	n	n	n	n	no	designed
Tx7.AG.488	Tx7.AG.491	F	228	GE7F1	2022-01-05	Tx7.AG.440	Tx7.AG.445	2022-01-24	A	5	AG	strong	4	D	7	2022-03-14	68	21.2	26.1	n	n	n	n	n	n	no	designed	yes		ort 3/14/22
Tx7.AG.488	Tx7.AG.491	F	228	GE7F1	2022-01-05	Tx7.AG.440	Tx7.AG.445	2022-01-24	A	5	AG	strong	4	D	7	2022-03-21	75	22	26.9	y	n	n	n	n	n	no	designed			ort 3/14/22
Tx7.AG.488	Tx7.AG.491	F	228	GE7F1	2022-01-05	Tx7.AG.440	Tx7.AG.445	2022-01-24	A	5	AG	strong	4	D	7	2022-03-30	84	23.7	29	n	n	n	n	n	n	no	designed	yes		ort 3/14/22, 3/30/22
Tx7.AG.488	Tx7.AG.491	F	228	GE7F1	2022-01-05	Tx7.AG.440	Tx7.AG.445	2022-01-24	A	5	AG	strong	4	D	7	2022-04-12	97	23.8	28.9	n	n	n	n	n	n	no	designed	yes		ort 3/14/22, 3/30/22, 4/12/22
Tx7.AG.488	Tx7.AG.491	F	228	GE7F1	2022-01-05	Tx7.AG.440	Tx7.AG.445	2022-01-24	A	5	AG	strong	4	D	7	2022-04-18	103	24.2	29.5	n	y	n	n	n	n	no	designed	yes		ort 3/14/22, 3/30/22, 4/12/22, 4/18/22
Tx7.AG.488	Tx7.AG.491	F	228	GE7F1	2022-01-05	Tx7.AG.440	Tx7.AG.445	2022-01-24	A	5	AG	strong	4	D	7	2022-04-25	110	26.4	31.1	n	n	n	n	n	n	no	designed			ort 3/14/22, 3/30/22, 4/12/22, 4/18/22
Tx7.AG.488	Tx7.AG.491	F	228	GE7F1	2022-01-05	Tx7.AG.440	Tx7.AG.445	2022-01-24	A	5	AG	strong	4	D	7	2022-05-09	124	28.8	34.1	n	n	n	n	n	n	no	designed			ort 3/14/22, 3/30/22, 4/12/22, 4/18/22
Tx7.AG.488	Tx7.AG.491	F	228	GE7F1	2022-01-05	Tx7.AG.440	Tx7.AG.445	2022-01-24	A	5	AG	strong	4	D	7	2022-05-16	131	29.4	34.8	n	n	n	n	n	n	no	designed			ort 3/14/22, 3/30/22, 4/12/22, 4/18/22
Tx7.AG.488	Tx7.AG.491	F	228	GE7F1	2022-01-05	Tx7.AG.440	Tx7.AG.445	2022-01-24	A	5	AG	strong	4	D	7	2022-05-24	139	30.9	36.3	n	n	n	n	n	n	no	designed			ort 3/14/22, 3/30/22, 4/12/22, 4/18/22
Tx7.AG.488	Tx7.AG.491	F	228	GE7F1	2022-01-05	Tx7.AG.440	Tx7.AG.445	2022-01-24	A	5	AG	strong	4	D	7	2022-06-01	147	35.8	39	n	n	n	n	n	n	no	designed	yes		ort 3/14/22, 3/30/22, 4/12/22, 4/18/22, 6/1/22
Tx7.AG.488	Tx7.AG.491	F	228	GE7F1	2022-01-05	Tx7.AG.440	Tx7.AG.445	2022-01-24	A	5	AG	strong	4	D	7	2022-06-06	152	33.8	40.2	n	n	y	n	n	n	no	designed		2022-06-06	ort 3/14/22, 3/30/22, 4/12/22, 4/18/22, 6/1/22; to perfusion 6/6/22
Tx7.AG.488	Tx7.AG.491	F	228	GE7F1	2022-01-05	Tx7.AG.440	Tx7.AG.445	2022-01-24	A	5	AG	strong	4	D	7	2022-06-13	159	33.7	40.6	n	n	n	n	n	y	no	designed			perfused
Tx7.AG.497	Tx7.AG.499	F	229	G7F2	2022-02-16	Tx7.AG.440	Tx7.AG.445	2022-02-24	G	9	AG	strong	4	F	7	2022-03-14	26	16.7	14	n	n	n	n	n	n	no	designed
Tx7.AG.497	Tx7.AG.499	F	229	G7F2	2022-02-16	Tx7.AG.440	Tx7.AG.445	2022-02-24	G	9	AG	strong	4	F	7	2022-03-21	33	20.6	19.1	n	n	n	n	n	n	no	designed
Tx7.AG.497	Tx7.AG.499	F	229	G7F2	2022-02-16	Tx7.AG.440	Tx7.AG.445	2022-02-24	G	9	AG	strong	4	F	7	2022-03-30	42	19.6	19.1	n	n	n	n	n	n	no	designed
Tx7.AG.497	Tx7.AG.499	F	229	G7F2	2022-02-16	Tx7.AG.440	Tx7.AG.445	2022-02-24	G	9	AG	strong	4	F	7	2022-04-12	55	19.3	18.9	n	n	n	n	n	n	no	designed
Tx7.AG.497	Tx7.AG.499	F	229	G7F2	2022-02-16	Tx7.AG.440	Tx7.AG.445	2022-02-24	G	9	AG	strong	4	F	7	2022-04-18	61	20.3	19.1	n	n	n	n	n	n	no	designed
Tx7.AG.497	Tx7.AG.499	F	229	G7F2	2022-02-16	Tx7.AG.440	Tx7.AG.445	2022-02-24	G	9	AG	strong	4	F	7	2022-04-25	68	20.7	20.4	n	n	n	n	n	n	no	designed
Tx7.AG.497	Tx7.AG.499	F	229	G7F2	2022-02-16	Tx7.AG.440	Tx7.AG.445	2022-02-24	G	9	AG	strong	4	F	7	2022-05-09	82	22.5	20.4	y	n	n	n	n	n	no	designed
Tx7.AG.497	Tx7.AG.499	F	229	G7F2	2022-02-16	Tx7.AG.440	Tx7.AG.445	2022-02-24	G	9	AG	strong	4	F	7	2022-05-16	89	22.2	20.3	n	n	n	n	n	n	no	designed
Tx7.AG.497	Tx7.AG.499	F	229	G7F2	2022-02-16	Tx7.AG.440	Tx7.AG.445	2022-02-24	G	9	AG	strong	4	F	7	2022-05-24	97	22.8	21.4	n	n	n	n	n	n	no	designed	yes		ort 5/24/22, 6/1/22
Tx7.AG.497	Tx7.AG.499	F	229	G7F2	2022-02-16	Tx7.AG.440	Tx7.AG.445	2022-02-24	G	9	AG	strong	4	F	7	2022-06-01	105	23.1	22.8	n	y	n	n	n	n	no	designed	yes		ort 5/24/22, 6/1/22
Tx7.AG.497	Tx7.AG.499	F	229	G7F2	2022-02-16	Tx7.AG.440	Tx7.AG.445	2022-02-24	G	9	AG	strong	4	F	7	2022-06-06	110	22.9	22.3	n	n	n	n	n	n	no	designed			ort 5/24/22, 6/1/22
Tx7.AG.497	Tx7.AG.499	F	229	G7F2	2022-02-16	Tx7.AG.440	Tx7.AG.445	2022-02-24	G	9	AG	strong	4	F	7	2022-06-20	124	27.2	23.1	n	n	n	n	n	n	no	designed	yes		ort 5/24/22, 6/1/22, 6/20/22
Tx7.AG.497	Tx7.AG.499	F	229	G7F2	2022-02-16	Tx7.AG.440	Tx7.AG.445	2022-02-24	G	9	AG	strong	4	F	7	2022-06-27	131	26.6	24.1	n	n	n	n	n	n	no	designed			ort 5/24/22, 6/1/22, 6/20/22
Tx7.AG.497	Tx7.AG.499	F	229	G7F2	2022-02-16	Tx7.AG.440	Tx7.AG.445	2022-02-24	G	9	AG	strong	4	F	7	2022-07-07	141	29.5	24.5	n	n	n	n	n	n	no	designed			ort 5/24/22, 6/1/22, 6/20/22
Tx7.AG.497	Tx7.AG.499	F	229	G7F2	2022-02-16	Tx7.AG.440	Tx7.AG.445	2022-02-24	G	9	AG	strong	4	F	7	2022-07-18	152	31.3	26	n	n	y	n	n	n	no	designed	yes	2022-07-18	ort 5/24/22, 6/1/22, 6/20/22; heavy ort and transferred to perfusion 7/18/22
Tx7.AG.586	Tx7.AG.587	M	254	G7F3	2022-08-11	Tx7.AG.538	Tx7.AG.542	2022-08-23	D	6	AG	strong	4	H	5	2022-09-16	36	21.7	20.8	n	n	n	n	n	n	no	designed
Tx7.AG.586	Tx7.AG.587	M	254	G7F3	2022-08-11	Tx7.AG.538	Tx7.AG.542	2022-08-23	D	6	AG	strong	4	H	5	2022-09-22	42	23	21.5	n	n	n	n	n	n	no	designed
Tx7.AG.586	Tx7.AG.587	M	254	G7F3	2022-08-11	Tx7.AG.538	Tx7.AG.542	2022-08-23	D	6	AG	strong	4	H	5	2022-09-30	50	22.6	23.5	n	n	n	n	n	n	no	designed
Tx7.AG.586	Tx7.AG.587	M	254	G7F3	2022-08-11	Tx7.AG.538	Tx7.AG.542	2022-08-23	D	6	AG	strong	4	H	5	2022-10-17	67	24.9	25.1	n	n	n	n	n	n	no	designed	yes		heavy ort 10/17/22
Tx7.AG.586	Tx7.AG.587	M	254	G7F3	2022-08-11	Tx7.AG.538	Tx7.AG.542	2022-08-23	D	6	AG	strong	4	H	5	2022-10-27	77	25.7	25.8	y	n	n	n	n	n	no	designed			heavy ort 10/17/22
Tx7.AG.586	Tx7.AG.587	M	254	G7F3	2022-08-11	Tx7.AG.538	Tx7.AG.542	2022-08-23	D	6	AG	strong	4	H	5	2022-11-09	90	26.8	25.9	n	n	n	n	n	n	no	designed			heavy ort 10/17/22
Tx7.AG.586	Tx7.AG.587	M	254	G7F3	2022-08-11	Tx7.AG.538	Tx7.AG.542	2022-08-23	D	6	AG	strong	4	H	5	2022-11-25	106	28	27.8	n	y	n	n	n	n	no	designed	no		heavy ort 10/17/22
Tx7.AG.586	Tx7.AG.587	M	254	G7F3	2022-08-11	Tx7.AG.538	Tx7.AG.542	2022-08-23	D	6	AG	strong	4	H	5	2022-12-06	117	27.4	28.1	n	n	n	n	n	n	no	designed	no		heavy ort 10/17/22
Tx7.AG.586	Tx7.AG.587	M	254	G7F3	2022-08-11	Tx7.AG.538	Tx7.AG.542	2022-08-23	D	6	AG	strong	4	H	5	2022-12-20	131	28.1	30.4	n	n	n	n	n	n	no	designed	no		heavy ort 10/17/22
Tx7.AG.586	Tx7.AG.587	M	254	G7F3	2022-08-11	Tx7.AG.538	Tx7.AG.542	2022-08-23	D	6	AG	strong	4	H	5	2022-12-28	139	29.5	34.1	n	n	n	n	n	n	no	designed	no		heavy ort 10/17/22
Tx7.AG.586	Tx7.AG.587	M	254	G7F3	2022-08-11	Tx7.AG.538	Tx7.AG.542	2022-08-23	D	6	AG	strong	4	H	5	2023-01-13	155	29.4	32.9	n	n	n	n	n	n	no	designed	no	2023-01-13	heavy ort 10/17/22
Tx7.AG.590	Tx7.AG.589	M	255	G7F3	2022-08-11	Tx7.AG.538	Tx7.AG.542	2022-08-23	D	8	AG	strong	4	H	5	2022-09-16	36	22.4	21.7	n	n	n	n	n	n	no	designed
Tx7.AG.590	Tx7.AG.589	M	255	G7F3	2022-08-11	Tx7.AG.538	Tx7.AG.542	2022-08-23	D	8	AG	strong	4	H	5	2022-09-22	42	23.9	22.6	n	n	n	n	n	n	no	designed
Tx7.AG.590	Tx7.AG.589	M	255	G7F3	2022-08-11	Tx7.AG.538	Tx7.AG.542	2022-08-23	D	8	AG	strong	4	H	5	2022-09-30	50	25.5	24.7	n	n	n	n	n	n	no	designed
Tx7.AG.590	Tx7.AG.589	M	255	G7F3	2022-08-11	Tx7.AG.538	Tx7.AG.542	2022-08-23	D	8	AG	strong	4	H	5	2022-10-17	67	26.5	27.2	n	n	n	n	n	n	no	designed	yes		heavy ort 10/17/22
Tx7.AG.590	Tx7.AG.589	M	255	G7F3	2022-08-11	Tx7.AG.538	Tx7.AG.542	2022-08-23	D	8	AG	strong	4	H	5	2022-10-27	77	28.2	27.6	y	n	n	n	n	n	no	designed			heavy ort 10/17/22
Tx7.AG.590	Tx7.AG.589	M	255	G7F3	2022-08-11	Tx7.AG.538	Tx7.AG.542	2022-08-23	D	8	AG	strong	4	H	5	2022-11-09	90	29	29.6	n	n	n	n	n	n	no	designed			heavy ort 10/17/22
Tx7.AG.590	Tx7.AG.589	M	255	G7F3	2022-08-11	Tx7.AG.538	Tx7.AG.542	2022-08-23	D	8	AG	strong	4	H	5	2022-11-25	106	29.9	30.5	n	y	n	n	n	n	no	designed	no		heavy ort 10/17/22
Tx7.AG.590	Tx7.AG.589	M	255	G7F3	2022-08-11	Tx7.AG.538	Tx7.AG.542	2022-08-23	D	8	AG	strong	4	H	5	2022-12-06	117	29.6	29.9	n	n	n	n	n	n	no	designed	no		heavy ort 10/17/22
Tx7.AG.590	Tx7.AG.589	M	255	G7F3	2022-08-11	Tx7.AG.538	Tx7.AG.542	2022-08-23	D	8	AG	strong	4	H	5	2022-12-20	131	30.2	32.6	n	n	n	n	n	n	no	designed	no		heavy ort 10/17/22
Tx7.AG.590	Tx7.AG.589	M	255	G7F3	2022-08-11	Tx7.AG.538	Tx7.AG.542	2022-08-23	D	8	AG	strong	4	H	5	2022-12-28	139	31.8	34.7	n	n	n	n	n	n	no	designed	no		heavy ort 10/17/22
Tx7.AG.590	Tx7.AG.589	M	255	G7F3	2022-08-11	Tx7.AG.538	Tx7.AG.542	2022-08-23	D	8	AG	strong	4	H	5	2023-01-13	155	31.3	34.7	n	n	n	n	n	n	no	designed	no	2023-01-13	heavy ort 10/17/22
Tx7.AG.683	Tx7.AG.684	M	272	GE8F1	2023-02-01	Tx7.AG.593	Tx7.AG.604	2023-02-13	H	8	AG	strong	4	H	8	2023-03-15	42	23.7	25.7	n	n	n	n	n	n	no	designed	no
Tx7.AG.683	Tx7.AG.684	M	272	GE8F1	2023-02-01	Tx7.AG.593	Tx7.AG.604	2023-02-13	H	8	AG	strong	4	H	8	2023-03-24	51	23.9	25.5	n	n	n	n	n	n	no	designed	no
Tx7.AG.683	Tx7.AG.684	M	272	GE8F1	2023-02-01	Tx7.AG.593	Tx7.AG.604	2023-02-13	H	8	AG	strong	4	H	8	2023-04-14	72	27.1	30.7	n	n	n	n	n	n	no	designed	no
Tx7.AG.683	Tx7.AG.684	M	272	GE8F1	2023-02-01	Tx7.AG.593	Tx7.AG.604	2023-02-13	H	8	AG	strong	4	H	8	2023-04-25	83	27.9	32.1	n	n	n	n	n	n	no	designed	no
Tx7.AG.687	Tx7.AG.685	M	273	GE8F1	2023-02-01	Tx7.AG.593	Tx7.AG.604	2023-02-13	H	10	AG	strong	4	H	8	2023-03-15	42	26.2	23.2	n	n	n	n	n	n	no	designed	no
Tx7.AG.687	Tx7.AG.685	M	273	GE8F1	2023-02-01	Tx7.AG.593	Tx7.AG.604	2023-02-13	H	10	AG	strong	4	H	8	2023-03-24	51	27.8	24.1	n	n	n	n	n	n	no	designed	no
Tx7.AG.687	Tx7.AG.685	M	273	GE8F1	2023-02-01	Tx7.AG.593	Tx7.AG.604	2023-02-13	H	10	AG	strong	4	H	8	2023-04-14	72	31.2	27.4	n	n	n	n	n	n	no	designed	no
Tx7.AG.687	Tx7.AG.685	M	273	GE8F1	2023-02-01	Tx7.AG.593	Tx7.AG.604	2023-02-13	H	10	AG	strong	4	H	8	2023-04-25	83	33.3	28.5	y	n	n	n	n	n	no	designed	no
Tx7.AG.699	Tx7.AG.700	F	278	GE8F1	2023-02-21	Tx7.AG.593	Tx7.AG.604	2023-03-08	H	1	AG	strong	4	H	5	2023-03-15	22	7.4	8	n	n	n	n	n	n	no	designed	no
Tx7.AG.699	Tx7.AG.700	F	278	GE8F1	2023-02-21	Tx7.AG.593	Tx7.AG.604	2023-03-08	H	1	AG	strong	4	H	5	2023-03-24	31	16.2	17.3	n	n	n	n	n	n	no	designed	no
Tx7.AG.699	Tx7.AG.700	F	278	GE8F1	2023-02-21	Tx7.AG.593	Tx7.AG.604	2023-03-08	H	1	AG	strong	4	H	5	2023-04-14	52	17.2	18.8	n	n	n	n	n	n	no	designed	no
Tx7.AG.699	Tx7.AG.700	F	278	GE8F1	2023-02-21	Tx7.AG.593	Tx7.AG.604	2023-03-08	H	1	AG	strong	4	H	5	2023-04-25	63	17.2	18.5	n	n	n	n	n	n	no	designed	no
Tx7.AG.646	Tx7.AG.647	F	270	GE8F1	2023-01-10	Tx7.AG.595	Tx7.AG.605	2023-01-24	A	2	AG	strong	4	H	7	2023-02-07	28	18.1	19.3	n	n	n	n	n	n	no	designed	no
Tx7.AG.646	Tx7.AG.647	F	270	GE8F1	2023-01-10	Tx7.AG.595	Tx7.AG.605	2023-01-24	A	2	AG	strong	4	H	7	2023-02-16	37	20.6	22.6	n	n	n	n	n	n	no	designed	no
Tx7.AG.646	Tx7.AG.647	F	270	GE8F1	2023-01-10	Tx7.AG.595	Tx7.AG.605	2023-01-24	A	2	AG	strong	4	H	7	2023-03-15	64	21.9	23.4	n	n	n	n	n	n	no	designed	no
Tx7.AG.646	Tx7.AG.647	F	270	GE8F1	2023-01-10	Tx7.AG.595	Tx7.AG.605	2023-01-24	A	2	AG	strong	4	H	7	2023-03-24	73	20.3	22.1	n	n	n	n	n	n	no	designed	no
Tx7.AG.646	Tx7.AG.647	F	270	GE8F1	2023-01-10	Tx7.AG.595	Tx7.AG.605	2023-01-24	A	2	AG	strong	4	H	7	2023-04-14	94	21.5	24.7	y	n	n	n	n	n	no	designed	no
Tx7.AG.646	Tx7.AG.647	F	270	GE8F1	2023-01-10	Tx7.AG.595	Tx7.AG.605	2023-01-24	A	2	AG	strong	4	H	7	2023-04-25	105	22.9	26.3	n	y	n	n	n	n	no	designed	no
Tx7.AG.679	Tx7.AG.678	F	271	GE8F1	2023-01-30	Tx7.AG.615	Tx7.AG.621	2023-02-13	H	6	AG	strong	4	F	7	2023-03-15	44	18.8	21.3	n	n	n	n	n	n	no	designed	no
Tx7.AG.679	Tx7.AG.678	F	271	GE8F1	2023-01-30	Tx7.AG.615	Tx7.AG.621	2023-02-13	H	6	AG	strong	4	F	7	2023-03-24	53	19.1	22.8	n	n	n	n	n	n	no	designed	no
Tx7.AG.679	Tx7.AG.678	F	271	GE8F1	2023-01-30	Tx7.AG.615	Tx7.AG.621	2023-02-13	H	6	AG	strong	4	F	7	2023-04-14	74	21.1	26	n	n	n	n	n	n	no	designed	no
Tx7.AG.679	Tx7.AG.678	F	271	GE8F1	2023-01-30	Tx7.AG.615	Tx7.AG.621	2023-02-13	H	6	AG	strong	4	F	7	2023-04-25	85	21.5	24.4	y	n	n	n	n	n	no	designed	yes
Tx7.AG.697	Tx7.AG.696	F	274	GE8F1	2023-02-08	Tx7.AG.616	Tx7.AG.620	2023-02-28	C	9	AG	strong	4	F	5	2023-03-15	35	21	20.6	n	n	n	n	n	n	no	designed	no
Tx7.AG.697	Tx7.AG.696	F	274	GE8F1	2023-02-08	Tx7.AG.616	Tx7.AG.620	2023-02-28	C	9	AG	strong	4	F	5	2023-03-24	44	20.8	20	n	n	n	n	n	n	no	designed	no
Tx7.AG.697	Tx7.AG.696	F	274	GE8F1	2023-02-08	Tx7.AG.616	Tx7.AG.620	2023-02-28	C	9	AG	strong	4	F	5	2023-04-14	65	21.3	20	n	n	n	n	n	n	no	designed	no
Tx7.AG.697	Tx7.AG.696	F	274	GE8F1	2023-02-08	Tx7.AG.616	Tx7.AG.620	2023-02-28	C	9	AG	strong	4	F	5	2023-04-25	76	21.9	23	n	n	n	n	n	n	no	designed	no
Tx7.AG.108	Tx7.AG.110	F	1	G3F1	2019-11-17	Tx7.AG.86	Tx7.AG.88	2019-12-13	B	1	AG	strong				2020-09-03	291	49.6	62.5	n	n	n	n	y	y	no	initial
Tx7.AG.139	Tx7.AG.140	M	5	G3F1	2020-01-28	Tx7.AG.93	Tx7.AG.98	2020-02-13	E	12	AG	strong				2020-09-03	219	40.9	38.7	n	n	n	n	y	n	no	initial
Tx7.AG.139	Tx7.AG.140	M	5	G3F1	2020-01-28	Tx7.AG.93	Tx7.AG.98	2020-02-13	E	12	AG	strong				2020-09-08	224	40.9	38.6	n	n	n	n	n	y	no	initial			perfused
Tx7.d3.201	Tx7.d3.200	F	6	GE4	2020-02-07	FVB-2019	Tx7.d3.198	2020-03-04	D	11	d3-het	weak				2020-07-25	169	25.6	24.5	n	n	y	n	n	y	no	initial
Tx7.d3.204	Tx7.d3.202	M	7	GE4	2020-02-07	FVB-2019	Tx7.d3.198	2020-03-04	E	1	d3-het	weak				2020-07-25	169	34.2	41.1	n	n	y	n	n	y	no	initial
Tx7.d3.206	Tx7.d3.203	M	8	GE4	2020-02-07	FVB-2019	Tx7.d3.198	2020-03-04	E	2	d3-het	weak				2020-07-25	169	41.1	44.1	n	n	y	n	n	y	no	initial
Tx7.d3.212	Tx7.d3.211	F	14	GE4	2020-03-31	FVB-2019	Tx7.d3.198	2020-04-27	B	9	d3-het	weak				2020-07-25	116	35.6	25	n	y	n	n	n	y	no	initial
Tx7.d3.215	Tx7.d3.213	F	15	GE4	2020-03-31	FVB-2019	Tx7.d3.198	2020-04-27	A	11	d3-het	weak				2020-07-25	116	35.5	33.8	n	y	n	n	n	n	no	initial
Tx7.d3.215	Tx7.d3.213	F	15	GE4	2020-03-31	FVB-2019	Tx7.d3.198	2020-04-27	A	11	d3-het	weak				2020-09-17	170	41	46.2	n	n	y	n	n	n	no	initial
Tx4.385.411	Tx4.385.412	M	73	GE7F1	2020-10-05	Tx4.285.342	Tx4.285.346	2020-11-03	D	12	d385	exon4	3	I	2	2020-12-02	58	21.6	32.3	n	n	n	n	n	n	YES	designed			Large difference
Tx4.385.411	Tx4.385.412	M	73	GE7F1	2020-10-05	Tx4.285.342	Tx4.285.346	2020-11-03	D	12	d385	exon4	3	I	2	2020-12-09	65	21.4	33.8	n	n	n	n	n	n	YES	designed			411 bleeding from anus
Tx4.385.411	Tx4.385.412	M	73	GE7F1	2020-10-05	Tx4.285.342	Tx4.285.346	2020-11-03	D	12	d385	exon4	3	I	2	2020-12-16	72	22.1	35	n	n	n	n	n	n	YES	designed			check health 411
Tx4.385.411	Tx4.385.412	M	73	GE7F1	2020-10-05	Tx4.285.342	Tx4.285.346	2020-11-03	D	12	d385	exon4	3	I	2	2020-12-23	79	21.6	34.7	y	n	n	n	n	n	YES	designed			411 had bled from anus
Tx4.385.411	Tx4.385.412	M	73	GE7F1	2020-10-05	Tx4.285.342	Tx4.285.346	2020-11-03	D	12	d385	exon4	3	I	2	2020-12-30	86	21.9	36.6	n	n	n	n	n	n	YES	designed			411 previously bleeding from anus
Tx4.385.411	Tx4.385.412	M	73	GE7F1	2020-10-05	Tx4.285.342	Tx4.285.346	2020-11-03	D	12	d385	exon4	3	I	2	2021-01-06	93	22.1	38.5	n	n	n	n	n	n	YES	designed			411 had bled from anus
Tx4.385.411	Tx4.385.412	M	73	GE7F1	2020-10-05	Tx4.285.342	Tx4.285.346	2020-11-03	D	12	d385	exon4	3	I	2	2021-01-13	100	22.4	37.7	n	y	n	n	n	n	YES	designed			411 had bled from anus
Tx4.385.411	Tx4.385.412	M	73	GE7F1	2020-10-05	Tx4.285.342	Tx4.285.346	2020-11-03	D	12	d385	exon4	3	I	2	2021-01-20	107	22.1	38.7	n	n	n	n	n	n	YES	designed			411 bled from anus
Tx4.385.411	Tx4.385.412	M	73	GE7F1	2020-10-05	Tx4.285.342	Tx4.285.346	2020-11-03	D	12	d385	exon4	3	I	2	2021-01-27	114	21.9	37.6	n	n	n	n	n	n	YES	designed			411 bled from anus
Tx4.385.411	Tx4.385.412	M	73	GE7F1	2020-10-05	Tx4.285.342	Tx4.285.346	2020-11-03	D	12	d385	exon4	3	I	2	2021-02-03	121	22.6	40.7	n	n	n	n	n	n	YES	designed			411 bled from anus
Tx4.385.372	Tx4.385.373	M	30	GE7F1	2020-08-17	Tx4.385.342	Tx4.385.346	2020-08-26	G	9	d385	exon4	3	I	5	2020-09-08	22	18.3	18.2	n	n	n	n	n	n	no	designed
Tx4.385.372	Tx4.385.373	M	30	GE7F1	2020-08-17	Tx4.385.342	Tx4.385.346	2020-08-26	G	9	d385	exon4	3	I	5	2020-09-17	31	26.1	25.9	n	n	n	n	n	n	no	designed
Tx4.385.372	Tx4.385.373	M	30	GE7F1	2020-08-17	Tx4.385.342	Tx4.385.346	2020-08-26	G	9	d385	exon4	3	I	5	2020-11-03	78	33.5	39	y	n	n	n	n	n	no	designed
Tx4.385.372	Tx4.385.373	M	30	GE7F1	2020-08-17	Tx4.385.342	Tx4.385.346	2020-08-26	G	9	d385	exon4	3	I	5	2020-11-13	88	34.6	40.7	n	n	n	n	n	n	no	designed
Tx4.385.372	Tx4.385.373	M	30	GE7F1	2020-08-17	Tx4.385.342	Tx4.385.346	2020-08-26	G	9	d385	exon4	3	I	5	2020-11-18	93	36.6	41.6	n	n	n	n	n	n	no	designed
Tx4.385.372	Tx4.385.373	M	30	GE7F1	2020-08-17	Tx4.385.342	Tx4.385.346	2020-08-26	G	9	d385	exon4	3	I	5	2020-11-25	100	38	41.9	n	y	n	n	n	n	no	designed
Tx4.385.372	Tx4.385.373	M	30	GE7F1	2020-08-17	Tx4.385.342	Tx4.385.346	2020-08-26	G	9	d385	exon4	3	I	5	2020-12-02	107	39.6	42.4	n	n	n	n	n	n	no	designed
Tx4.385.372	Tx4.385.373	M	30	GE7F1	2020-08-17	Tx4.385.342	Tx4.385.346	2020-08-26	G	9	d385	exon4	3	I	5	2020-12-09	114	39.4	43	n	n	n	n	n	n	no	designed
Tx4.385.372	Tx4.385.373	M	30	GE7F1	2020-08-17	Tx4.385.342	Tx4.385.346	2020-08-26	G	9	d385	exon4	3	I	5	2020-12-16	121	41.8	43.4	n	n	n	n	n	n	no	designed
Tx4.385.372	Tx4.385.373	M	30	GE7F1	2020-08-17	Tx4.385.342	Tx4.385.346	2020-08-26	G	9	d385	exon4	3	I	5	2020-12-23	128	42.4	44.1	n	n	n	n	n	n	no	designed
Tx4.385.372	Tx4.385.373	M	30	GE7F1	2020-08-17	Tx4.385.342	Tx4.385.346	2020-08-26	G	9	d385	exon4	3	I	5	2020-12-30	135	43.6	44.7	n	n	n	n	n	n	no	designed
Tx4.385.372	Tx4.385.373	M	30	GE7F1	2020-08-17	Tx4.385.342	Tx4.385.346	2020-08-26	G	9	d385	exon4	3	I	5	2021-01-06	142	42.7	44.8	n	n	n	n	n	n	no	designed
Tx4.385.372	Tx4.385.373	M	30	GE7F1	2020-08-17	Tx4.385.342	Tx4.385.346	2020-08-26	G	9	d385	exon4	3	I	5	2021-01-13	149	43.3	45.2	n	n	n	n	n	n	no	designed
Tx4.385.372	Tx4.385.373	M	30	GE7F1	2020-08-17	Tx4.385.342	Tx4.385.346	2020-08-26	G	9	d385	exon4	3	I	5	2021-01-20	156	44.2	45.8	n	n	y	n	n	n	no	designed
Tx4.385.372	Tx4.385.373	M	30	GE7F1	2020-08-17	Tx4.385.342	Tx4.385.346	2020-08-26	G	9	d385	exon4	3	I	5	2021-01-27	163	43.8	45.9	n	n	n	n	n	n	no	designed
Tx4.385.372	Tx4.385.373	M	30	GE7F1	2020-08-17	Tx4.385.342	Tx4.385.346	2020-08-26	G	9	d385	exon4	3	I	5	2021-02-03	170	44.9	47.4	n	n	n	n	n	n	no	designed
Tx4.385.372	Tx4.385.373	M	30	GE7F1	2020-08-17	Tx4.385.342	Tx4.385.346	2020-08-26	G	9	d385	exon4	3	I	5	2021-02-10	177	44.7	47.1	n	n	n	y	n	n	no	designed
Tx4.385.372	Tx4.385.373	M	30	GE7F1	2020-08-17	Tx4.385.342	Tx4.385.346	2020-08-26	G	9	d385	exon4	3	I	5	2021-02-17	184	44.6	47.1	n	n	n	n	n	n	no	designed
Tx4.385.372	Tx4.385.373	M	30	GE7F1	2020-08-17	Tx4.385.342	Tx4.385.346	2020-08-26	G	9	d385	exon4	3	I	5	2021-02-24	191	45.2	47.9	n	n	n	n	n	n	no	designed
Tx4.385.372	Tx4.385.373	M	30	GE7F1	2020-08-17	Tx4.385.342	Tx4.385.346	2020-08-26	G	9	d385	exon4	3	I	5	2021-03-03	198	45	48.5	n	n	n	n	n	n	no	designed
Tx4.385.372	Tx4.385.373	M	30	GE7F1	2020-08-17	Tx4.385.342	Tx4.385.346	2020-08-26	G	9	d385	exon4	3	I	5	2021-03-17	212	44.6	49.8	n	n	n	n	y	n	no	designed
Tx4.385.372	Tx4.385.373	M	30	GE7F1	2020-08-17	Tx4.385.342	Tx4.385.346	2020-08-26	G	9	d385	exon4	3	I	5	2021-03-24	219	45	49.6	n	n	n	n	n	n	no	designed
Tx4.385.372	Tx4.385.373	M	30	GE7F1	2020-08-17	Tx4.385.342	Tx4.385.346	2020-08-26	G	9	d385	exon4	3	I	5	2021-04-06	232	45	47.1	n	n	n	n	n	n	no	designed			perfused
Tx4.385.421	Tx4.385.422	M	64	GE7F1	2020-10-26	Tx4.385.342	Tx4.385.346	2020-11-03	F	5	d385	exon4	3	K	3	2020-11-18	23	13.2	13.4	n	n	n	n	n	n	no	designed
Tx4.385.421	Tx4.385.422	M	64	GE7F1	2020-10-26	Tx4.385.342	Tx4.385.346	2020-11-03	F	5	d385	exon4	3	K	3	2020-11-25	30	20.4	21.3	n	n	n	n	n	n	no	designed
Tx4.385.421	Tx4.385.422	M	64	GE7F1	2020-10-26	Tx4.385.342	Tx4.385.346	2020-11-03	F	5	d385	exon4	3	K	3	2020-12-02	37	23	24.3	n	n	n	n	n	n	no	designed
Tx4.385.421	Tx4.385.422	M	64	GE7F1	2020-10-26	Tx4.385.342	Tx4.385.346	2020-11-03	F	5	d385	exon4	3	K	3	2020-12-09	44	23.3	24.8	n	n	n	n	n	n	no	designed
Tx4.385.421	Tx4.385.422	M	64	GE7F1	2020-10-26	Tx4.385.342	Tx4.385.346	2020-11-03	F	5	d385	exon4	3	K	3	2020-12-16	51	25.2	25.4	n	n	n	n	n	n	no	designed
Tx4.385.421	Tx4.385.422	M	64	GE7F1	2020-10-26	Tx4.385.342	Tx4.385.346	2020-11-03	F	5	d385	exon4	3	K	3	2020-12-23	58	27.1	26	n	n	n	n	n	n	no	designed
Tx4.385.421	Tx4.385.422	M	64	GE7F1	2020-10-26	Tx4.385.342	Tx4.385.346	2020-11-03	F	5	d385	exon4	3	K	3	2020-12-30	65	28.2	25.9	n	n	n	n	n	n	no	designed
Tx4.385.421	Tx4.385.422	M	64	GE7F1	2020-10-26	Tx4.385.342	Tx4.385.346	2020-11-03	F	5	d385	exon4	3	K	3	2021-01-06	72	29.1	26.1	n	n	n	n	n	n	no	designed
Tx4.385.421	Tx4.385.422	M	64	GE7F1	2020-10-26	Tx4.385.342	Tx4.385.346	2020-11-03	F	5	d385	exon4	3	K	3	2021-01-13	79	29.3	26.9	y	n	n	n	n	n	no	designed
Tx4.385.421	Tx4.385.422	M	64	GE7F1	2020-10-26	Tx4.385.342	Tx4.385.346	2020-11-03	F	5	d385	exon4	3	K	3	2021-01-20	86	30.6	27.7	n	n	n	n	n	n	no	designed
Tx4.385.421	Tx4.385.422	M	64	GE7F1	2020-10-26	Tx4.385.342	Tx4.385.346	2020-11-03	F	5	d385	exon4	3	K	3	2021-01-27	93	31.2	28.2	n	n	n	n	n	n	no	designed
Tx4.385.421	Tx4.385.422	M	64	GE7F1	2020-10-26	Tx4.385.342	Tx4.385.346	2020-11-03	F	5	d385	exon4	3	K	3	2021-02-03	100	30	28.2	n	y	n	n	n	n	no	designed
Tx4.385.421	Tx4.385.422	M	64	GE7F1	2020-10-26	Tx4.385.342	Tx4.385.346	2020-11-03	F	5	d385	exon4	3	K	3	2021-02-10	107	30.3	28.5	n	n	n	n	n	n	no	designed
Tx4.385.421	Tx4.385.422	M	64	GE7F1	2020-10-26	Tx4.385.342	Tx4.385.346	2020-11-03	F	5	d385	exon4	3	K	3	2021-02-17	114	31.8	29.3	n	n	n	n	n	n	no	designed
Tx4.385.421	Tx4.385.422	M	64	GE7F1	2020-10-26	Tx4.385.342	Tx4.385.346	2020-11-03	F	5	d385	exon4	3	K	3	2021-02-24	121	30.6	27.3	n	n	n	n	n	n	no	designed
Tx4.385.421	Tx4.385.422	M	64	GE7F1	2020-10-26	Tx4.385.342	Tx4.385.346	2020-11-03	F	5	d385	exon4	3	K	3	2021-03-03	128	30.8	29	n	n	n	n	n	n	no	designed
Tx4.385.421	Tx4.385.422	M	64	GE7F1	2020-10-26	Tx4.385.342	Tx4.385.346	2020-11-03	F	5	d385	exon4	3	K	3	2021-03-17	142	32	30.2	n	n	n	n	n	n	no	designed
Tx4.385.421	Tx4.385.422	M	64	GE7F1	2020-10-26	Tx4.385.342	Tx4.385.346	2020-11-03	F	5	d385	exon4	3	K	3	2021-03-24	149	34	30.8	n	n	n	n	n	n	no	designed
Tx4.385.421	Tx4.385.422	M	64	GE7F1	2020-10-26	Tx4.385.342	Tx4.385.346	2020-11-03	F	5	d385	exon4	3	K	3	2021-03-31	156	35.1	29.6	n	n	y	n	n	n	no	designed
Tx4.385.421	Tx4.385.422	M	64	GE7F1	2020-10-26	Tx4.385.342	Tx4.385.346	2020-11-03	F	5	d385	exon4	3	K	3	2021-04-07	163	34.9	31.2	n	n	n	n	n	n	no	designed
Tx4.385.421	Tx4.385.422	M	64	GE7F1	2020-10-26	Tx4.385.342	Tx4.385.346	2020-11-03	F	5	d385	exon4	3	K	3	2021-04-14	170	35.3	31.6	n	n	n	n	n	n	no	designed
Tx4.385.421	Tx4.385.422	M	64	GE7F1	2020-10-26	Tx4.385.342	Tx4.385.346	2020-11-03	F	5	d385	exon4	3	K	3	2021-04-21	177	36.4	31.9	n	n	n	y	n	n	no	designed
Tx4.385.421	Tx4.385.422	M	64	GE7F1	2020-10-26	Tx4.385.342	Tx4.385.346	2020-11-03	F	5	d385	exon4	3	K	3	2021-04-28	184	35	32.9	n	n	n	n	n	n	no	designed
Tx4.385.421	Tx4.385.422	M	64	GE7F1	2020-10-26	Tx4.385.342	Tx4.385.346	2020-11-03	F	5	d385	exon4	3	K	3	2021-05-05	191	36.3	33.6	n	n	n	n	n	n	no	designed
Tx4.385.421	Tx4.385.422	M	64	GE7F1	2020-10-26	Tx4.385.342	Tx4.385.346	2020-11-03	F	5	d385	exon4	3	K	3	2021-05-13	199	36.7	34.9	n	n	n	n	n	n	no	designed
Tx4.385.421	Tx4.385.422	M	64	GE7F1	2020-10-26	Tx4.385.342	Tx4.385.346	2020-11-03	F	5	d385	exon4	3	K	3	2021-05-18	204	37.5	35.7	n	n	n	n	y	n	no	designed
Tx4.385.421	Tx4.385.422	M	64	GE7F1	2020-10-26	Tx4.385.342	Tx4.385.346	2020-11-03	F	5	d385	exon4	3	K	3	2021-05-25	211	36.4	35.2	n	n	n	n	n	y	no	designed			perfused
Tx4.385.447	Tx4.385.448	M	108	GE7F1	2020-12-07	Tx4.385.342	Tx4.385.346	2020-12-16	B	6	d385	exon4	3	M	6	2020-12-30	23	11.3	18.4	n	n	n	n	n	n	no	designed
Tx4.385.447	Tx4.385.448	M	108	GE7F1	2020-12-07	Tx4.385.342	Tx4.385.346	2020-12-16	B	6	d385	exon4	3	M	6	2021-01-06	30	26.2	24.3	n	n	n	n	n	n	no	designed
Tx4.385.447	Tx4.385.448	M	108	GE7F1	2020-12-07	Tx4.385.342	Tx4.385.346	2020-12-16	B	6	d385	exon4	3	M	6	2021-01-13	37	18.2	24.7	n	n	n	n	n	n	no	designed
Tx4.385.447	Tx4.385.448	M	108	GE7F1	2020-12-07	Tx4.385.342	Tx4.385.346	2020-12-16	B	6	d385	exon4	3	M	6	2021-01-20	44	19.8	27	n	n	n	n	n	n	no	designed
Tx4.385.447	Tx4.385.448	M	108	GE7F1	2020-12-07	Tx4.385.342	Tx4.385.346	2020-12-16	B	6	d385	exon4	3	M	6	2021-01-27	51	20.6	28.1	n	n	n	n	n	n	YES	designed			447 injuries 2/3, 2/17/
Tx4.385.447	Tx4.385.448	M	108	GE7F1	2020-12-07	Tx4.385.342	Tx4.385.346	2020-12-16	B	6	d385	exon4	3	M	6	2021-02-03	58	21	30.1	n	n	n	n	n	n	YES	designed			447 injuries 2/3, 2/17/21
Tx4.385.447	Tx4.385.448	M	108	GE7F1	2020-12-07	Tx4.385.342	Tx4.385.346	2020-12-16	B	6	d385	exon4	3	M	6	2021-02-10	65	21.4	30.8	n	n	n	n	n	n	YES	designed			447 injuries 2/3, 2/17/
Tx4.385.447	Tx4.385.448	M	108	GE7F1	2020-12-07	Tx4.385.342	Tx4.385.346	2020-12-16	B	6	d385	exon4	3	M	6	2021-02-17	72	21.7	31.6	n	n	n	n	n	n	YES	designed			447 injuries 2/3, 2/17/
Tx4.385.447	Tx4.385.448	M	108	GE7F1	2020-12-07	Tx4.385.342	Tx4.385.346	2020-12-16	B	6	d385	exon4	3	M	6	2021-02-24	79	22	31.9	y	n	n	n	n	y	YES	designed			447 injuries 2/3, 2/17/
Tx4.385.364	Tx4.385.366	M	26	GE7F1	2020-08-14	Tx4.385.343	Tx4.385.347	2020-08-26	G	5	d385	exon4	3	J	5	2020-09-08	25	17.7	16.2	n	n	n	n	n	n	no	designed
Tx4.385.364	Tx4.385.366	M	26	GE7F1	2020-08-14	Tx4.385.343	Tx4.385.347	2020-08-26	G	5	d385	exon4	3	J	5	2020-09-17	34	23.3	22.5	n	n	n	n	n	n	no	designed
Tx4.385.364	Tx4.385.366	M	26	GE7F1	2020-08-14	Tx4.385.343	Tx4.385.347	2020-08-26	G	5	d385	exon4	3	J	5	2020-11-03	81	27.1	28.5	y	n	n	n	n	n	no	designed
Tx4.385.364	Tx4.385.366	M	26	GE7F1	2020-08-14	Tx4.385.343	Tx4.385.347	2020-08-26	G	5	d385	exon4	3	J	5	2020-11-13	91	28.7	29.5	n	n	n	n	n	n	no	designed
Tx4.385.364	Tx4.385.366	M	26	GE7F1	2020-08-14	Tx4.385.343	Tx4.385.347	2020-08-26	G	5	d385	exon4	3	J	5	2020-11-18	96	28.2	29.5	n	n	n	n	n	n	no	designed
Tx4.385.364	Tx4.385.366	M	26	GE7F1	2020-08-14	Tx4.385.343	Tx4.385.347	2020-08-26	G	5	d385	exon4	3	J	5	2020-11-25	103	28.9	29.4	n	y	n	n	n	n	no	designed
Tx4.385.364	Tx4.385.366	M	26	GE7F1	2020-08-14	Tx4.385.343	Tx4.385.347	2020-08-26	G	5	d385	exon4	3	J	5	2020-12-02	110	29.7	31	n	n	n	n	n	n	no	designed
Tx4.385.364	Tx4.385.366	M	26	GE7F1	2020-08-14	Tx4.385.343	Tx4.385.347	2020-08-26	G	5	d385	exon4	3	J	5	2020-12-09	117	29.8	31	n	n	n	n	n	n	no	designed
Tx4.385.364	Tx4.385.366	M	26	GE7F1	2020-08-14	Tx4.385.343	Tx4.385.347	2020-08-26	G	5	d385	exon4	3	J	5	2020-12-16	124	31.1	31.8	n	n	n	n	n	n	no	designed
Tx4.385.364	Tx4.385.366	M	26	GE7F1	2020-08-14	Tx4.385.343	Tx4.385.347	2020-08-26	G	5	d385	exon4	3	J	5	2020-12-23	131	32.1	32.7	n	n	n	n	n	n	no	designed
Tx4.385.364	Tx4.385.366	M	26	GE7F1	2020-08-14	Tx4.385.343	Tx4.385.347	2020-08-26	G	5	d385	exon4	3	J	5	2020-12-30	138	31.8	33.3	n	n	n	n	n	n	no	designed
Tx4.385.364	Tx4.385.366	M	26	GE7F1	2020-08-14	Tx4.385.343	Tx4.385.347	2020-08-26	G	5	d385	exon4	3	J	5	2021-01-06	145	32.5	33.3	n	n	n	n	n	n	no	designed
Tx4.385.364	Tx4.385.366	M	26	GE7F1	2020-08-14	Tx4.385.343	Tx4.385.347	2020-08-26	G	5	d385	exon4	3	J	5	2021-01-13	152	33.4	34.7	n	n	y	n	n	n	no	designed
Tx4.385.364	Tx4.385.366	M	26	GE7F1	2020-08-14	Tx4.385.343	Tx4.385.347	2020-08-26	G	5	d385	exon4	3	J	5	2021-01-20	159	33.8	34.5	n	n	n	n	n	n	no	designed
Tx4.385.364	Tx4.385.366	M	26	GE7F1	2020-08-14	Tx4.385.343	Tx4.385.347	2020-08-26	G	5	d385	exon4	3	J	5	2021-01-27	166	34.8	36.7	n	n	n	n	n	n	no	designed
Tx4.385.364	Tx4.385.366	M	26	GE7F1	2020-08-14	Tx4.385.343	Tx4.385.347	2020-08-26	G	5	d385	exon4	3	J	5	2021-02-03	173	34.3	36.6	n	n	n	n	n	n	no	designed
Tx4.385.364	Tx4.385.366	M	26	GE7F1	2020-08-14	Tx4.385.343	Tx4.385.347	2020-08-26	G	5	d385	exon4	3	J	5	2021-02-10	180	35.2	37.8	n	n	n	y	n	n	no	designed
Tx4.385.364	Tx4.385.366	M	26	GE7F1	2020-08-14	Tx4.385.343	Tx4.385.347	2020-08-26	G	5	d385	exon4	3	J	5	2021-02-17	187	36.2	38.2	n	n	n	n	n	n	no	designed
Tx4.385.364	Tx4.385.366	M	26	GE7F1	2020-08-14	Tx4.385.343	Tx4.385.347	2020-08-26	G	5	d385	exon4	3	J	5	2021-02-24	194	37.4	38.4	n	n	n	n	n	n	no	designed
Tx4.385.364	Tx4.385.366	M	26	GE7F1	2020-08-14	Tx4.385.343	Tx4.385.347	2020-08-26	G	5	d385	exon4	3	J	5	2021-03-03	201	39	37.3	n	n	n	n	y	n	no	designed
Tx4.385.364	Tx4.385.366	M	26	GE7F1	2020-08-14	Tx4.385.343	Tx4.385.347	2020-08-26	G	5	d385	exon4	3	J	5	2021-03-17	215	38.5	37.8	n	n	n	n	n	n	no	designed
Tx4.385.364	Tx4.385.366	M	26	GE7F1	2020-08-14	Tx4.385.343	Tx4.385.347	2020-08-26	G	5	d385	exon4	3	J	5	2021-03-24	222	37.7	39	n	n	n	n	n	n	no	designed
Tx4.385.364	Tx4.385.366	M	26	GE7F1	2020-08-14	Tx4.385.343	Tx4.385.347	2020-08-26	G	5	d385	exon4	3	J	5	2021-03-29	227	39.6	39.1	n	n	n	n	n	y	no	designed			perfused
Tx4.385.434	Tx4.385.435	M	79	GE7F1	2020-11-06	Tx4.385.343	Tx7.385.347	2020-11-19	B	12	d385	exon4	3	I	6	2020-12-02	26	14.3	13.9	n	n	n	n	n	n	no	designed
Tx4.385.434	Tx4.385.435	M	79	GE7F1	2020-11-06	Tx4.385.343	Tx7.385.347	2020-11-19	B	12	d385	exon4	3	I	6	2020-12-09	33	21.4	21.4	n	n	n	n	n	n	no	designed
Tx4.385.434	Tx4.385.435	M	79	GE7F1	2020-11-06	Tx4.385.343	Tx7.385.347	2020-11-19	B	12	d385	exon4	3	I	6	2020-12-16	40	24.9	25.6	n	n	n	n	n	n	no	designed
Tx4.385.434	Tx4.385.435	M	79	GE7F1	2020-11-06	Tx4.385.343	Tx7.385.347	2020-11-19	B	12	d385	exon4	3	I	6	2020-12-23	47	26.5	28	n	n	n	n	n	n	no	designed
Tx4.385.434	Tx4.385.435	M	79	GE7F1	2020-11-06	Tx4.385.343	Tx7.385.347	2020-11-19	B	12	d385	exon4	3	I	6	2020-12-30	54	27	29.4	n	n	n	n	n	n	no	designed
Tx4.385.434	Tx4.385.435	M	79	GE7F1	2020-11-06	Tx4.385.343	Tx7.385.347	2020-11-19	B	12	d385	exon4	3	I	6	2021-01-06	61	28	30	n	n	n	n	n	n	no	designed
Tx4.385.434	Tx4.385.435	M	79	GE7F1	2020-11-06	Tx4.385.343	Tx7.385.347	2020-11-19	B	12	d385	exon4	3	I	6	2021-01-13	68	29.2	32.2	n	n	n	n	n	n	no	designed
Tx4.385.434	Tx4.385.435	M	79	GE7F1	2020-11-06	Tx4.385.343	Tx7.385.347	2020-11-19	B	12	d385	exon4	3	I	6	2021-01-20	75	30.4	33.3	y	n	n	n	n	n	no	designed
Tx4.385.434	Tx4.385.435	M	79	GE7F1	2020-11-06	Tx4.385.343	Tx7.385.347	2020-11-19	B	12	d385	exon4	3	I	6	2021-01-27	82	30.4	32.8	n	n	n	n	n	n	no	designed
Tx4.385.434	Tx4.385.435	M	79	GE7F1	2020-11-06	Tx4.385.343	Tx7.385.347	2020-11-19	B	12	d385	exon4	3	I	6	2021-02-03	89	31	34.7	n	n	n	n	n	n	no	designed
Tx4.385.434	Tx4.385.435	M	79	GE7F1	2020-11-06	Tx4.385.343	Tx7.385.347	2020-11-19	B	12	d385	exon4	3	I	6	2021-02-10	96	31	34.3	n	n	n	n	n	n	no	designed
Tx4.385.434	Tx4.385.435	M	79	GE7F1	2020-11-06	Tx4.385.343	Tx7.385.347	2020-11-19	B	12	d385	exon4	3	I	6	2021-02-17	103	31.6	35.1	n	y	n	n	n	n	no	designed
Tx4.385.434	Tx4.385.435	M	79	GE7F1	2020-11-06	Tx4.385.343	Tx7.385.347	2020-11-19	B	12	d385	exon4	3	I	6	2021-02-24	110	31.9	35.6	n	n	n	n	n	n	no	designed
Tx4.385.434	Tx4.385.435	M	79	GE7F1	2020-11-06	Tx4.385.343	Tx7.385.347	2020-11-19	B	12	d385	exon4	3	I	6	2021-03-03	117	33	35.4	n	n	n	n	n	n	no	designed
Tx4.385.434	Tx4.385.435	M	79	GE7F1	2020-11-06	Tx4.385.343	Tx7.385.347	2020-11-19	B	12	d385	exon4	3	I	6	2021-03-17	131	35.4	38.4	n	n	n	n	n	n	no	designed
Tx4.385.434	Tx4.385.435	M	79	GE7F1	2020-11-06	Tx4.385.343	Tx7.385.347	2020-11-19	B	12	d385	exon4	3	I	6	2021-03-24	138	34.5	37.9	n	n	n	n	n	n	no	designed
Tx4.385.434	Tx4.385.435	M	79	GE7F1	2020-11-06	Tx4.385.343	Tx7.385.347	2020-11-19	B	12	d385	exon4	3	I	6	2021-03-31	145	36.9	39.8	n	n	n	n	n	n	no	designed
Tx4.385.434	Tx4.385.435	M	79	GE7F1	2020-11-06	Tx4.385.343	Tx7.385.347	2020-11-19	B	12	d385	exon4	3	I	6	2021-04-07	152	37.9	40.4	n	n	y	n	n	n	no	designed
Tx4.385.434	Tx4.385.435	M	79	GE7F1	2020-11-06	Tx4.385.343	Tx7.385.347	2020-11-19	B	12	d385	exon4	3	I	6	2021-04-14	159	38.4	40.3	n	n	n	n	n	n	no	designed
Tx4.385.434	Tx4.385.435	M	79	GE7F1	2020-11-06	Tx4.385.343	Tx7.385.347	2020-11-19	B	12	d385	exon4	3	I	6	2021-04-21	166	39.2	40.8	n	n	n	n	n	n	no	designed
Tx4.385.434	Tx4.385.435	M	79	GE7F1	2020-11-06	Tx4.385.343	Tx7.385.347	2020-11-19	B	12	d385	exon4	3	I	6	2021-04-28	173	40.8	43.6	n	n	n	n	n	n	no	designed
Tx4.385.434	Tx4.385.435	M	79	GE7F1	2020-11-06	Tx4.385.343	Tx7.385.347	2020-11-19	B	12	d385	exon4	3	I	6	2021-05-05	180	40.6	41.3	n	n	n	y	n	n	no	designed
Tx4.385.434	Tx4.385.435	M	79	GE7F1	2020-11-06	Tx4.385.343	Tx7.385.347	2020-11-19	B	12	d385	exon4	3	I	6	2021-05-13	188	39.8	41.2	n	n	n	n	n	n	no	designed
Tx4.385.434	Tx4.385.435	M	79	GE7F1	2020-11-06	Tx4.385.343	Tx7.385.347	2020-11-19	B	12	d385	exon4	3	I	6	2021-05-19	194	39.9	42.2	n	n	n	n	n	n	no	designed
Tx4.385.434	Tx4.385.435	M	79	GE7F1	2020-11-06	Tx4.385.343	Tx7.385.347	2020-11-19	B	12	d385	exon4	3	I	6	2021-05-26	201	40.7	40	n	n	n	n	y	n	no	designed
Tx4.385.434	Tx4.385.435	M	79	GE7F1	2020-11-06	Tx4.385.343	Tx7.385.347	2020-11-19	B	12	d385	exon4	3	I	6	2021-06-01	207	41.5	41.8	n	n	n	n	n	y	no	designed			perfused
Tx4.385.385	Tx4.385.384	M	43	GE7F1	2020-09-06	Tx4.385.344	Tx4.385.348	2020-10-07	E	4	d385	exon4	3	J	6	2020-11-03	58	28.6	20.5	n	n	n	n	n	n	no	designed
Tx4.385.385	Tx4.385.384	M	43	GE7F1	2020-09-06	Tx4.385.344	Tx4.385.348	2020-10-07	E	4	d385	exon4	3	J	6	2020-11-13	68	30.8	21.5	n	n	n	n	n	n	no	designed
Tx4.385.385	Tx4.385.384	M	43	GE7F1	2020-09-06	Tx4.385.344	Tx4.385.348	2020-10-07	E	4	d385	exon4	3	J	6	2020-11-18	73	32.1	21.5	n	n	n	n	n	n	no	designed
Tx4.385.385	Tx4.385.384	M	43	GE7F1	2020-09-06	Tx4.385.344	Tx4.385.348	2020-10-07	E	4	d385	exon4	3	J	6	2020-11-25	80	32	22.4	y	n	n	n	n	n	no	designed
Tx4.385.385	Tx4.385.384	M	43	GE7F1	2020-09-06	Tx4.385.344	Tx4.385.348	2020-10-07	E	4	d385	exon4	3	J	6	2020-12-02	87	31.4	22.7	n	n	n	n	n	n	no	designed
Tx4.385.385	Tx4.385.384	M	43	GE7F1	2020-09-06	Tx4.385.344	Tx4.385.348	2020-10-07	E	4	d385	exon4	3	J	6	2020-12-09	94	32.1	22.1	n	n	n	n	n	n	no	designed
Tx4.385.385	Tx4.385.384	M	43	GE7F1	2020-09-06	Tx4.385.344	Tx4.385.348	2020-10-07	E	4	d385	exon4	3	J	6	2020-12-16	101	33	23	n	y	n	n	n	n	YES	designed
Tx4.385.385	Tx4.385.384	M	43	GE7F1	2020-09-06	Tx4.385.344	Tx4.385.348	2020-10-07	E	4	d385	exon4	3	J	6	2020-12-23	108	33	23.2	n	n	n	n	n	n	YES	designed
Tx4.385.385	Tx4.385.384	M	43	GE7F1	2020-09-06	Tx4.385.344	Tx4.385.348	2020-10-07	E	4	d385	exon4	3	J	6	2020-12-30	115	34.2	24.1	n	n	n	n	n	y	YES	designed			384 trembling
Tx4.385.444	Tx4.385.445	M	103	GE7F1	2020-11-30	Tx4.385.344	Tx4.385.348	2020-12-03	G	10	d385	exon4	3	L	5	2020-12-23	23	21.4	19.7	n	n	n	n	n	n	no	designed			444cID_ear LL does not match record RR
Tx4.385.444?	Tx4.385.445	M	103	GE7F1	2020-11-30	Tx4.385.344	Tx4.385.348	2020-12-03	G	10	d385	exon4	3	L	5	2020-12-30	30	27.2	24.7	n	n	n	n	n	n	no	designed			444 ID ear LL does not match record RR
Tx4.385.444?	Tx4.385.445	M	103	GE7F1	2020-11-30	Tx4.385.344	Tx4.385.348	2020-12-03	G	10	d385	exon4	3	L	5	2021-01-06	37	28.6	26.7	n	n	n	n	n	n	no	designed
Tx4.385.444?	Tx4.385.445	M	103	GE7F1	2020-11-30	Tx4.385.344	Tx4.385.348	2020-12-03	G	10	d385	exon4	3	L	5	2021-01-13	44	30.1	26.7	n	n	n	n	n	n	no	designed			444 ID unclear
Tx4.385.444?	Tx4.385.445	M	103	GE7F1	2020-11-30	Tx4.385.344	Tx4.385.348	2020-12-03	G	10	d385	exon4	3	L	5	2021-01-20	51	31.2	28	n	n	n	n	n	n	no	designed			444 ID unclear
Tx4.385.444?	Tx4.385.445	M	103	GE7F1	2020-11-30	Tx4.385.344	Tx4.385.348	2020-12-03	G	10	d385	exon4	3	L	5	2021-01-27	58	31.7	29.2	n	n	n	n	n	n	no	designed			444 ID unclear
Tx4.385.444?	Tx4.385.445	M	103	GE7F1	2020-11-30	Tx4.385.344	Tx4.385.348	2020-12-03	G	10	d385	exon4	3	L	5	2021-02-03	65	32.1	30.8	n	n	n	n	n	n	no	designed			444 ID unclear
Tx4.385.444?	Tx4.385.445	M	103	GE7F1	2020-11-30	Tx4.385.344	Tx4.385.348	2020-12-03	G	10	d385	exon4	3	L	5	2021-02-10	72	32.3	31.8	n	n	n	n	n	n	no	designed			444 ID unclear
Tx4.385.444?	Tx4.385.445	M	103	GE7F1	2020-11-30	Tx4.385.344	Tx4.385.348	2020-12-03	G	10	d385	exon4	3	L	5	2021-02-17	79	33.9	32.7	y	n	n	n	n	n	no	designed			444 ID unclear
Tx4.385.444?	Tx4.385.445	M	103	GE7F1	2020-11-30	Tx4.385.344	Tx4.385.348	2020-12-03	G	10	d385	exon4	3	L	5	2021-02-24	86	33.3	32.6	n	n	n	n	n	n	no	designed			444 ID unclear
Tx4.385.444?	Tx4.385.445	M	103	GE7F1	2020-11-30	Tx4.385.344	Tx4.385.348	2020-12-03	G	10	d385	exon4	3	L	5	2021-03-03	93	34	33.8	n	n	n	n	n	n	no	designed			444 ID unclear
Tx4.385.444?	Tx4.385.445	M	103	GE7F1	2020-11-30	Tx4.385.344	Tx4.385.348	2020-12-03	G	10	d385	exon4	3	L	5	2021-03-17	107	35.8	34.3	n	y	n	n	n	n	no	designed			444 ID unclear
Tx4.385.444?	Tx4.385.445	M	103	GE7F1	2020-11-30	Tx4.385.344	Tx4.385.348	2020-12-03	G	10	d385	exon4	3	L	5	2021-03-24	114	37.5	36.5	n	n	n	n	n	n	no	designed			444 ID unclear
Tx4.385.444?	Tx4.385.445	M	103	GE7F1	2020-11-30	Tx4.385.344	Tx4.385.348	2020-12-03	G	10	d385	exon4	3	L	5	2021-03-31	121	37.8	38.1	n	n	n	n	n	n	no	designed			444 ID unclear
Tx4.385.444?	Tx4.385.445	M	103	GE7F1	2020-11-30	Tx4.385.344	Tx4.385.348	2020-12-03	G	10	d385	exon4	3	L	5	2021-04-07	128	40.5	39.6	n	n	n	n	n	n	no	designed			444 ID unclear
Tx4.385.444?	Tx4.385.445	M	103	GE7F1	2020-11-30	Tx4.385.344	Tx4.385.348	2020-12-03	G	10	d385	exon4	3	L	5	2021-04-14	135	40.3	40.4	n	n	n	n	n	n	no	designed			444 ID unclear
Tx4.385.444?	Tx4.385.445	M	103	GE7F1	2020-11-30	Tx4.385.344	Tx4.385.348	2020-12-03	G	10	d385	exon4	3	L	5	2021-04-21	142	42.9	42.5	n	n	n	n	n	n	no	designed			444 ID unclear
Tx4.385.444?	Tx4.385.445	M	103	GE7F1	2020-11-30	Tx4.385.344	Tx4.385.348	2020-12-03	G	10	d385	exon4	3	L	5	2021-04-28	149	42.5	43	n	n	n	n	n	n	no	designed			444 ID unclear
Tx4.385.444?	Tx4.385.445	M	103	GE7F1	2020-11-30	Tx4.385.344	Tx4.385.348	2020-12-03	G	10	d385	exon4	3	L	5	2021-05-05	156	44.4	44	n	n	y	n	n	n	no	designed			444 ID unclear
Tx4.385.444?	Tx4.385.445	M	103	GE7F1	2020-11-30	Tx4.385.344	Tx4.385.348	2020-12-03	G	10	d385	exon4	3	L	5	2021-05-13	164	42.2	43.6	n	n	n	n	n	n	no	designed			444 ID unclear
Tx4.385.444?	Tx4.385.445	M	103	GE7F1	2020-11-30	Tx4.385.344	Tx4.385.348	2020-12-03	G	10	d385	exon4	3	L	5	2021-05-19	170	44	43.6	n	n	n	n	n	n	no	designed			444 ID unclear
Tx4.385.444?	Tx4.385.445	M	103	GE7F1	2020-11-30	Tx4.385.344	Tx4.385.348	2020-12-03	G	10	d385	exon4	3	L	5	2021-06-10	192	47.3	45.3	n	n	n	y	n	n	no	designed			444 ID unclear
Tx4.385.444?	Tx4.385.445	M	103	GE7F1	2020-11-30	Tx4.385.344	Tx4.385.348	2020-12-03	G	10	d385	exon4	3	L	5	2021-06-16	198	46.8	45.4	n	n	n	n	n	n	no	designed			444 ID unclear
Tx4.385.444?	Tx4.385.445	M	103	GE7F1	2020-11-30	Tx4.385.344	Tx4.385.348	2020-12-03	G	10	d385	exon4	3	L	5	2021-06-23	205	47	46	n	n	n	n	y	n	no	designed			allocated to perfusion
Tx4.385.444?	Tx4.385.445	M	103	GE7F1	2020-11-30	Tx4.385.344	Tx4.385.348	2020-12-03	G	10	d385	exon4	3	L	5	2021-07-06	218	48.7	46.8	n	n	n	n	n	y	no	designed			perfused
Tx4.385.461	Tx4.385.460	M	119	GE7F1	2020-12-21	Tx4.385.344	Tx4.385.348	2021-01-07	C	10	d385	exon4	3	J	6	2021-01-13	23	13.2	13.1	n	n	n	n	n	n	no	designed
Tx4.385.461	Tx4.385.460	M	119	GE7F1	2020-12-21	Tx4.385.344	Tx4.385.348	2021-01-07	C	10	d385	exon4	3	J	6	2021-01-20	30	20.5	19.8	n	n	n	n	n	n	no	designed
Tx4.385.461	Tx4.385.460	M	119	GE7F1	2020-12-21	Tx4.385.344	Tx4.385.348	2021-01-07	C	10	d385	exon4	3	J	6	2021-01-27	37	23.8	22.7	n	n	n	n	n	n	no	designed
Tx4.385.461	Tx4.385.460	M	119	GE7F1	2020-12-21	Tx4.385.344	Tx4.385.348	2021-01-07	C	10	d385	exon4	3	J	6	2021-02-03	44	24.8	25.2	n	n	n	n	n	n	no	designed
Tx4.385.461	Tx4.385.460	M	119	GE7F1	2020-12-21	Tx4.385.344	Tx4.385.348	2021-01-07	C	10	d385	exon4	3	J	6	2021-02-10	51	26.4	26.4	n	n	n	n	n	n	no	designed
Tx4.385.461	Tx4.385.460	M	119	GE7F1	2020-12-21	Tx4.385.344	Tx4.385.348	2021-01-07	C	10	d385	exon4	3	J	6	2021-02-17	58	27.6	27	n	n	n	n	n	n	no	designed
Tx4.385.461	Tx4.385.460	M	119	GE7F1	2020-12-21	Tx4.385.344	Tx4.385.348	2021-01-07	C	10	d385	exon4	3	J	6	2021-02-24	65	27.9	27.8	n	n	n	n	n	n	no	designed
Tx4.385.461	Tx4.385.460	M	119	GE7F1	2020-12-21	Tx4.385.344	Tx4.385.348	2021-01-07	C	10	d385	exon4	3	J	6	2021-03-03	72	27.8	28.2	n	n	n	n	n	n	no	designed
Tx4.385.461	Tx4.385.460	M	119	GE7F1	2020-12-21	Tx4.385.344	Tx4.385.348	2021-01-07	C	10	d385	exon4	3	J	6	2021-03-17	86	29.3	30.7	y	n	n	n	n	n	no	designed
Tx4.385.461	Tx4.385.460	M	119	GE7F1	2020-12-21	Tx4.385.344	Tx4.385.348	2021-01-07	C	10	d385	exon4	3	J	6	2021-03-24	93	29.5	31	n	n	n	n	n	n	no	designed
Tx4.385.461	Tx4.385.460	M	119	GE7F1	2020-12-21	Tx4.385.344	Tx4.385.348	2021-01-07	C	10	d385	exon4	3	J	6	2021-03-31	100	28.9	30.6	n	y	n	n	n	n	no	designed
Tx4.385.461	Tx4.385.460	M	119	GE7F1	2020-12-21	Tx4.385.344	Tx4.385.348	2021-01-07	C	10	d385	exon4	3	J	6	2021-04-07	107	30.2	32.2	n	n	n	n	n	n	no	designed
Tx4.385.461	Tx4.385.460	M	119	GE7F1	2020-12-21	Tx4.385.344	Tx4.385.348	2021-01-07	C	10	d385	exon4	3	J	6	2021-04-14	114	31.2	33	n	n	n	n	n	n	no	designed
Tx4.385.461	Tx4.385.460	M	119	GE7F1	2020-12-21	Tx4.385.344	Tx4.385.348	2021-01-07	C	10	d385	exon4	3	J	6	2021-04-21	121	30.4	31.2	n	n	n	n	n	n	no	designed
Tx4.385.461	Tx4.385.460	M	119	GE7F1	2020-12-21	Tx4.385.344	Tx4.385.348	2021-01-07	C	10	d385	exon4	3	J	6	2021-04-28	128	31	32.3	n	n	n	n	n	n	no	designed
Tx4.385.461	Tx4.385.460	M	119	GE7F1	2020-12-21	Tx4.385.344	Tx4.385.348	2021-01-07	C	10	d385	exon4	3	J	6	2021-05-05	135	31.7	31.7	n	n	n	n	n	n	no	designed
Tx4.385.461	Tx4.385.460	M	119	GE7F1	2020-12-21	Tx4.385.344	Tx4.385.348	2021-01-07	C	10	d385	exon4	3	J	6	2021-05-13	143	31.9	32.2	n	n	n	n	n	n	no	designed
Tx4.385.461	Tx4.385.460	M	119	GE7F1	2020-12-21	Tx4.385.344	Tx4.385.348	2021-01-07	C	10	d385	exon4	3	J	6	2021-05-19	149	32.3	33.3	n	n	n	n	n	n	no	designed
Tx4.385.461	Tx4.385.460	M	119	GE7F1	2020-12-21	Tx4.385.344	Tx4.385.348	2021-01-07	C	10	d385	exon4	3	J	6	2021-06-10	171	34.2	35.1	n	n	y	n	n	n	no	designed
Tx4.385.461	Tx4.385.460	M	119	GE7F1	2020-12-21	Tx4.385.344	Tx4.385.348	2021-01-07	C	10	d385	exon4	3	J	6	2021-06-16	177	33.5	35.7	n	n	n	y	n	n	no	designed
Tx4.385.461	Tx4.385.460	M	119	GE7F1	2020-12-21	Tx4.385.344	Tx4.385.348	2021-01-07	C	10	d385	exon4	3	J	6	2021-06-23	184	34.4	36.4	n	n	n	n	n	n	no	designed
Tx4.385.461	Tx4.385.460	M	119	GE7F1	2020-12-21	Tx4.385.344	Tx4.385.348	2021-01-07	C	10	d385	exon4	3	J	6	2021-06-30	191	34.3	36.5	n	n	n	n	n	n	no	designed
Tx4.385.461	Tx4.385.460	M	119	GE7F1	2020-12-21	Tx4.385.344	Tx4.385.348	2021-01-07	C	10	d385	exon4	3	J	6	2021-07-07	198	33.4	35.4	n	n	n	n	n	n	no	designed
Tx4.385.461	Tx4.385.460	M	119	GE7F1	2020-12-21	Tx4.385.344	Tx4.385.348	2021-01-07	C	10	d385	exon4	3	J	6	2021-07-20	211	35.9	35.8	n	n	n	n	y	y	no	designed			perfused
Tx4.385.473	Tx4.385.471	F	130	GE7F2	2021-01-31	Tx4.385.360	Tx4.385.365	2021-02-11	A	3	d385	exon4	3	K	4	2021-02-24	24	14	15.5	n	n	n	n	n	n	no	designed
Tx4.385.473	Tx4.385.471	F	130	GE7F2	2021-01-31	Tx4.385.360	Tx4.385.365	2021-02-11	A	3	d385	exon4	3	K	4	2021-03-03	31	18.3	19.1	n	n	n	n	n	n	no	designed
Tx4.385.473	Tx4.385.471	F	130	GE7F2	2021-01-31	Tx4.385.360	Tx4.385.365	2021-02-11	A	3	d385	exon4	3	K	4	2021-03-17	45	19.4	21.6	n	n	n	n	n	n	no	designed
Tx4.385.473	Tx4.385.471	F	130	GE7F2	2021-01-31	Tx4.385.360	Tx4.385.365	2021-02-11	A	3	d385	exon4	3	K	4	2021-03-24	52	19.4	20.1	n	n	n	n	n	n	no	designed
Tx4.385.473	Tx4.385.471	F	130	GE7F2	2021-01-31	Tx4.385.360	Tx4.385.365	2021-02-11	A	3	d385	exon4	3	K	4	2021-03-31	59	19.9	20.5	n	n	n	n	n	n	no	designed
Tx4.385.473	Tx4.385.471	F	130	GE7F2	2021-01-31	Tx4.385.360	Tx4.385.365	2021-02-11	A	3	d385	exon4	3	K	4	2021-04-07	66	20	21.8	n	n	n	n	n	n	no	designed
Tx4.385.473	Tx4.385.471	F	130	GE7F2	2021-01-31	Tx4.385.360	Tx4.385.365	2021-02-11	A	3	d385	exon4	3	K	4	2021-04-14	73	20.4	20.9	n	n	n	n	n	n	no	designed
Tx4.385.473	Tx4.385.471	F	130	GE7F2	2021-01-31	Tx4.385.360	Tx4.385.365	2021-02-11	A	3	d385	exon4	3	K	4	2021-04-21	80	20.4	20.8	y	n	n	n	n	n	no	designed
Tx4.385.473	Tx4.385.471	F	130	GE7F2	2021-01-31	Tx4.385.360	Tx4.385.365	2021-02-11	A	3	d385	exon4	3	K	4	2021-04-28	87	20.4	22.2	n	n	n	n	n	n	no	designed
Tx4.385.473	Tx4.385.471	F	130	GE7F2	2021-01-31	Tx4.385.360	Tx4.385.365	2021-02-11	A	3	d385	exon4	3	K	4	2021-05-05	94	22.1	22.8	n	n	n	n	n	n	no	designed
Tx4.385.473	Tx4.385.471	F	130	GE7F2	2021-01-31	Tx4.385.360	Tx4.385.365	2021-02-11	A	3	d385	exon4	3	K	4	2021-05-13	102	23	25.2	n	y	n	n	n	n	no	designed
Tx4.385.473	Tx4.385.471	F	130	GE7F2	2021-01-31	Tx4.385.360	Tx4.385.365	2021-02-11	A	3	d385	exon4	3	K	4	2021-05-19	108	23.1	24.8	n	n	n	n	n	n	no	designed
Tx4.385.473	Tx4.385.471	F	130	GE7F2	2021-01-31	Tx4.385.360	Tx4.385.365	2021-02-11	A	3	d385	exon4	3	K	4	2021-06-10	130	26.7	29.5	n	n	n	n	n	n	no	designed
Tx4.385.473	Tx4.385.471	F	130	GE7F2	2021-01-31	Tx4.385.360	Tx4.385.365	2021-02-11	A	3	d385	exon4	3	K	4	2021-06-16	136	26.4	34.1	n	n	n	n	n	n	no	designed	yes		ort seen 6/16/21
Tx4.385.473	Tx4.385.471	F	130	GE7F2	2021-01-31	Tx4.385.360	Tx4.385.365	2021-02-11	A	3	d385	exon4	3	K	4	2021-06-23	143	27.5	30.3	n	n	n	n	n	n	no	designed			ort seen 6/16/21
Tx4.385.473	Tx4.385.471	F	130	GE7F2	2021-01-31	Tx4.385.360	Tx4.385.365	2021-02-11	A	3	d385	exon4	3	K	4	2021-06-30	150	26.6	30.4	n	n	y	n	n	n	no	designed			ort seen 6/16/21
Tx4.385.473	Tx4.385.471	F	130	GE7F2	2021-01-31	Tx4.385.360	Tx4.385.365	2021-02-11	A	3	d385	exon4	3	K	4	2021-07-07	157	34	30.6	n	n	n	n	n	n	no	designed			ort seen 6/16/21
Tx4.385.473	Tx4.385.471	F	130	GE7F2	2021-01-31	Tx4.385.360	Tx4.385.365	2021-02-11	A	3	d385	exon4	3	K	4	2021-07-14	164	27.8	33	n	n	n	n	n	n	no	designed			ort seen 6/16/21
Tx4.385.473	Tx4.385.471	F	130	GE7F2	2021-01-31	Tx4.385.360	Tx4.385.365	2021-02-11	A	3	d385	exon4	3	K	4	2021-07-21	171	30.5	35	n	n	n	n	n	n	no	designed			ort seen 6/16/21
Tx4.385.473	Tx4.385.471	F	130	GE7F2	2021-01-31	Tx4.385.360	Tx4.385.365	2021-02-11	A	3	d385	exon4	3	K	4	2021-07-28	178	31.1	38.5	n	n	n	y	n	n	no	designed
Tx4.385.473	Tx4.385.471	F	130	GE7F2	2021-01-31	Tx4.385.360	Tx4.385.365	2021-02-11	A	3	d385	exon4	3	K	4	2021-08-04	185	31.1	41.2	n	n	n	n	n	n	no	designed			tranferred for perfusion
Tx4.385.473	Tx4.385.471	F	130	GE7F2	2021-01-31	Tx4.385.360	Tx4.385.365	2021-02-11	A	3	d385	exon4	3	K	4	2021-08-19	200	34.5	34.2	n	n	n	n	y	y	no	designed			perfused 8/19/21
Tx4.385.477	Tx4.385.475	M	131	GE7F2	2021-01-31	Tx4.385.360	Tx4.385.365	2021-02-11	A	5	d385	exon4				2021-02-24	24	15.3	16	n	n	n	n	n	n	no	designed
Tx4.385.477	Tx4.385.475	M	131	GE7F2	2021-01-31	Tx4.385.360	Tx4.385.365	2021-02-11	A	5	d385	exon4				2021-03-03	31	23.1	23.3	n	n	n	n	n	n	no	designed
Tx4.385.477	Tx4.385.475	M	131	GE7F2	2021-01-31	Tx4.385.360	Tx4.385.365	2021-02-11	A	5	d385	exon4				2021-03-17	45	26.3	27.1	n	n	n	n	n	n	no	designed
Tx4.385.477	Tx4.385.475	M	131	GE7F2	2021-01-31	Tx4.385.360	Tx4.385.365	2021-02-11	A	5	d385	exon4				2021-03-24	52	27.2	28.2	n	n	n	n	n	n	no	designed
Tx4.385.477	Tx4.385.475	M	131	GE7F2	2021-01-31	Tx4.385.360	Tx4.385.365	2021-02-11	A	5	d385	exon4				2021-03-31	59	28.6	28.8	n	n	n	n	n	n	no	designed
Tx4.385.477	Tx4.385.475	M	131	GE7F2	2021-01-31	Tx4.385.360	Tx4.385.365	2021-02-11	A	5	d385	exon4	3			2021-04-07	66	27.9	27.9	n	n	n	n	n	n	no	designed
Tx4.385.477	Tx4.385.475	M	131	GE7F2	2021-01-31	Tx4.385.360	Tx4.385.365	2021-02-11	A	5	d385	exon4	3			2021-04-14	73	27.1	29.6	n	n	n	n	n	n	no	designed
Tx4.385.477	Tx4.385.475	M	131	GE7F2	2021-01-31	Tx4.385.360	Tx4.385.365	2021-02-11	A	5	d385	exon4	3			2021-04-21	80	27.9	29.7	y	n	n	n	n	n	no	designed
Tx4.385.477	Tx4.385.475	M	131	GE7F2	2021-01-31	Tx4.385.360	Tx4.385.365	2021-02-11	A	5	d385	exon4	3			2021-04-28	87	29	30.3	n	n	n	n	n	n	no	designed
Tx4.385.477	Tx4.385.475	M	131	GE7F2	2021-01-31	Tx4.385.360	Tx4.385.365	2021-02-11	A	5	d385	exon4	3			2021-05-05	94	28.5	30.9	n	n	n	n	n	n	no	designed
Tx4.385.477	Tx4.385.475	M	131	GE7F2	2021-01-31	Tx4.385.360	Tx4.385.365	2021-02-11	A	5	d385	exon4	3	L	4	2021-05-13	102	28.6	31.1	n	y	n	n	n	n	no	designed
Tx4.385.477	Tx4.385.475	M	131	GE7F2	2021-01-31	Tx4.385.360	Tx4.385.365	2021-02-11	A	5	d385	exon4	3	L	4	2021-05-19	108	29.3	31.3	n	n	n	n	n	n	no	designed
Tx4.385.477	Tx4.385.475	M	131	GE7F2	2021-01-31	Tx4.385.360	Tx4.385.365	2021-02-11	A	5	d385	exon4	3	L	4	2021-06-10	130	29.9	34.3	n	n	n	n	n	n	no	designed
Tx4.385.477	Tx4.385.475	M	131	GE7F2	2021-01-31	Tx4.385.360	Tx4.385.365	2021-02-11	A	5	d385	exon4	3	L	4	2021-06-16	136	32.4	35.2	n	n	n	n	n	n	no	designed
Tx4.385.477	Tx4.385.475	M	131	GE7F2	2021-01-31	Tx4.385.360	Tx4.385.365	2021-02-11	A	5	d385	exon4	3	L	4	2021-06-23	143	33	36.7	n	n	n	n	n	n	no	designed
Tx4.385.477	Tx4.385.475	M	131	GE7F2	2021-01-31	Tx4.385.360	Tx4.385.365	2021-02-11	A	5	d385	exon4	3	L	4	2021-06-30	150	32.6	37.6	n	n	y	n	n	n	no	designed
Tx4.385.477	Tx4.385.475	M	131	GE7F2	2021-01-31	Tx4.385.360	Tx4.385.365	2021-02-11	A	5	d385	exon4	3	L	4	2021-07-07	157	27.5	31.7	n	n	n	n	n	n	no	designed	yes		heavy ort 7/7/21
Tx4.385.477	Tx4.385.475	M	131	GE7F2	2021-01-31	Tx4.385.360	Tx4.385.365	2021-02-11	A	5	d385	exon4	3	L	4	2021-07-14	164	32.4	38.4	n	n	n	n	n	n	no	designed			heavy ort 7/7/21
Tx4.385.477	Tx4.385.475	M	131	GE7F2	2021-01-31	Tx4.385.360	Tx4.385.365	2021-02-11	A	5	d385	exon4	3	L	4	2021-07-21	171	35	30.5	n	n	n	n	n	n	no	designed			heavy ort 7/7/21
Tx4.385.477	Tx4.385.475	M	131	GE7F2	2021-01-31	Tx4.385.360	Tx4.385.365	2021-02-11	A	5	d385	exon4	3	L	4	2021-07-28	178	34.7	40.2	n	n	n	y	n	n	no	designed
Tx4.385.477	Tx4.385.475	M	131	GE7F2	2021-01-31	Tx4.385.360	Tx4.385.365	2021-02-11	A	5	d385	exon4	3	L	4	2021-08-04	185	35.7	41.8	n	n	n	n	n	n	no	designed			tranferred for perfusion
Tx4.385.477	Tx4.385.475	M	131	GE7F2	2021-01-31	Tx4.385.360	Tx4.385.365	2021-02-11	A	5	d385	exon4	3	L	4	2021-08-24	205	39.2	43.2	n	n	n	n	y	y	no	designed			perfused 8/24/21
Tx4.385.503	Tx4.385.502	M	145	GE7F2	2021-03-15	Tx4.385.360	Tx4.385.365	2021-03-23	H	4	d385	exon4	3	I	5	2021-04-07	23	12.8	13.6	n	n	n	n	n	n	no	designed
Tx4.385.503	Tx4.385.502	M	145	GE7F2	2021-03-15	Tx4.385.360	Tx4.385.365	2021-03-23	H	4	d385	exon4	3	I	5	2021-04-14	30	19.9	21	n	n	n	n	n	n	no	designed
Tx4.385.503	Tx4.385.502	M	145	GE7F2	2021-03-15	Tx4.385.360	Tx4.385.365	2021-03-23	H	4	d385	exon4	3	I	5	2021-04-21	37	23.3	24.5	n	n	n	n	n	n	no	designed
Tx4.385.503	Tx4.385.502	M	145	GE7F2	2021-03-15	Tx4.385.360	Tx4.385.365	2021-03-23	H	4	d385	exon4	3	I	5	2021-04-28	44	24.7	25.8	n	n	n	n	n	n	no	designed
Tx4.385.503	Tx4.385.502	M	145	GE7F2	2021-03-15	Tx4.385.360	Tx4.385.365	2021-03-23	H	4	d385	exon4	3	I	5	2021-05-05	51	25.4	26.6	n	n	n	n	n	n	no	designed
Tx4.385.503	Tx4.385.502	M	145	GE7F2	2021-03-15	Tx4.385.360	Tx4.385.365	2021-03-23	H	4	d385	exon4	3	I	5	2021-05-13	59	24	24.7	n	n	n	n	n	n	no	designed
Tx4.385.503	Tx4.385.502	M	145	GE7F2	2021-03-15	Tx4.385.360	Tx4.385.365	2021-03-23	H	4	d385	exon4	3	I	5	2021-05-19	65	26.9	27.1	n	n	n	n	n	n	no	designed
Tx4.385.503	Tx4.385.502	M	145	GE7F2	2021-03-15	Tx4.385.360	Tx4.385.365	2021-03-23	H	4	d385	exon4	3	I	5	2021-06-10	87	30.6	28.8	y	n	n	n	n	n	no	designed
Tx4.385.503	Tx4.385.502	M	145	GE7F2	2021-03-15	Tx4.385.360	Tx4.385.365	2021-03-23	H	4	d385	exon4	3	I	5	2021-06-16	93	30.2	28.6	n	n	n	n	n	n	no	designed
Tx4.385.503	Tx4.385.502	M	145	GE7F2	2021-03-15	Tx4.385.360	Tx4.385.365	2021-03-23	H	4	d385	exon4	3	I	5	2021-06-23	100	31.4	29.1	n	y	n	n	n	n	no	designed
Tx4.385.503	Tx4.385.502	M	145	GE7F2	2021-03-15	Tx4.385.360	Tx4.385.365	2021-03-23	H	4	d385	exon4	3	I	5	2021-06-30	107	32.2	30.5	n	n	n	n	n	n	no	designed
Tx4.385.503	Tx4.385.502	M	145	GE7F2	2021-03-15	Tx4.385.360	Tx4.385.365	2021-03-23	H	4	d385	exon4	3	I	5	2021-07-07	114	33	31.1	n	n	n	n	n	n	no	designed
Tx4.385.503	Tx4.385.502	M	145	GE7F2	2021-03-15	Tx4.385.360	Tx4.385.365	2021-03-23	H	4	d385	exon4	3	I	5	2021-07-14	121	35.4	20.9	n	n	n	n	n	n	no	designed
Tx4.385.503	Tx4.385.502	M	145	GE7F2	2021-03-15	Tx4.385.360	Tx4.385.365	2021-03-23	H	4	d385	exon4	3	I	5	2021-07-21	128	36	32.3	n	n	n	n	n	n	no	designed
Tx4.385.503	Tx4.385.502	M	145	GE7F2	2021-03-15	Tx4.385.360	Tx4.385.365	2021-03-23	H	4	d385	exon4	3	I	5	2021-07-28	135	36.3	33.2	n	n	n	n	n	n	no	designed
Tx4.385.503	Tx4.385.502	M	145	GE7F2	2021-03-15	Tx4.385.360	Tx4.385.365	2021-03-23	H	4	d385	exon4	3	I	5	2021-08-04	142	36.7	34	n	n	n	n	n	n	no	designed
Tx4.385.503	Tx4.385.502	M	145	GE7F2	2021-03-15	Tx4.385.360	Tx4.385.365	2021-03-23	H	4	d385	exon4	3	I	5	2021-08-12	150	36.2	33.6	n	n	y	n	n	n	no	designed
Tx4.385.503	Tx4.385.502	M	145	GE7F2	2021-03-15	Tx4.385.360	Tx4.385.365	2021-03-23	H	4	d385	exon4	3	I	5	2021-10-12	211	39.7	37.8	n	n	n	y	y	y	no	designed
Tx4.385.483	Tx4.385.484	M	132	GE7F2	2021-02-03	Tx4.385.393	Tx4.385.361	2021-02-11	A	8	d385	exon4				2021-03-03	28	23.2	24.9	n	n	n	n	n	n	no	designed
Tx4.385.483	Tx4.385.484	M	132	GE7F2	2021-02-03	Tx4.385.393	Tx4.385.361	2021-02-11	A	8	d385	exon4				2021-03-17	42	28.5	30	n	n	n	n	n	n	no	designed
Tx4.385.483	Tx4.385.484	M	132	GE7F2	2021-02-03	Tx4.385.393	Tx4.385.361	2021-02-11	A	8	d385	exon4				2021-03-24	49	30.9	33	n	n	n	n	n	n	no	designed
Tx4.385.483	Tx4.385.484	M	132	GE7F2	2021-02-03	Tx4.385.393	Tx4.385.361	2021-02-11	A	8	d385	exon4				2021-03-31	56	32.6	35.8	n	n	n	n	n	n	no	designed
Tx4.385.483	Tx4.385.484	M	132	GE7F2	2021-02-03	Tx4.385.393	Tx4.385.361	2021-02-11	A	8	d385	exon4	3			2021-04-07	63	32.6	35.4	n	n	n	n	n	n	no	designed
Tx4.385.483	Tx4.385.484	M	132	GE7F2	2021-02-03	Tx4.385.393	Tx4.385.361	2021-02-11	A	8	d385	exon4	3			2021-04-14	70	35.3	39.3	n	n	n	n	n	n	no	designed
Tx4.385.483	Tx4.385.484	M	132	GE7F2	2021-02-03	Tx4.385.393	Tx4.385.361	2021-02-11	A	8	d385	exon4	3			2021-04-21	77	36	42.1	y	n	n	n	n	n	no	designed
Tx4.385.483	Tx4.385.484	M	132	GE7F2	2021-02-03	Tx4.385.393	Tx4.385.361	2021-02-11	A	8	d385	exon4	3			2021-04-28	84	36.1	42.6	n	n	n	n	n	n	no	designed
Tx4.385.483	Tx4.385.484	M	132	GE7F2	2021-02-03	Tx4.385.393	Tx4.385.361	2021-02-11	A	8	d385	exon4	3			2021-05-05	91	37.6	45.2	n	n	n	n	n	n	no	designed
Tx4.385.483	Tx4.385.484	M	132	GE7F2	2021-02-03	Tx4.385.393	Tx4.385.361	2021-02-11	A	8	d385	exon4	3	N	6	2021-05-13	99	36.9	46.7	n	n	n	n	n	n	no	designed
Tx4.385.483	Tx4.385.484	M	132	GE7F2	2021-02-03	Tx4.385.393	Tx4.385.361	2021-02-11	A	8	d385	exon4	3	N	6	2021-05-19	105	36.2	44.4	n	y	n	n	n	n	no	designed
Tx4.385.483	Tx4.385.484	M	132	GE7F2	2021-02-03	Tx4.385.393	Tx4.385.361	2021-02-11	A	8	d385	exon4	3	N	6	2021-06-10	127	41.2	49.7	n	n	n	n	n	n	no	designed
Tx4.385.483	Tx4.385.484	M	132	GE7F2	2021-02-03	Tx4.385.393	Tx4.385.361	2021-02-11	A	8	d385	exon4	3	N	6	2021-06-16	133	42.3	50.1	n	n	n	n	n	n	no	designed
Tx4.385.483	Tx4.385.484	M	132	GE7F2	2021-02-03	Tx4.385.393	Tx4.385.361	2021-02-11	A	8	d385	exon4	3	N	6	2021-06-23	140	42.3	50.7	n	n	n	n	n	n	no	designed
Tx4.385.483	Tx4.385.484	M	132	GE7F2	2021-02-03	Tx4.385.393	Tx4.385.361	2021-02-11	A	8	d385	exon4	3	N	6	2021-06-30	147	43	49.8	n	n	n	n	n	n	no	designed
Tx4.385.483	Tx4.385.484	M	132	GE7F2	2021-02-03	Tx4.385.393	Tx4.385.361	2021-02-11	A	8	d385	exon4	3	N	6	2021-07-07	154	45.5	51.9	n	n	y	n	n	n	no	designed
Tx4.385.483	Tx4.385.484	M	132	GE7F2	2021-02-03	Tx4.385.393	Tx4.385.361	2021-02-11	A	8	d385	exon4	3	N	6	2021-07-14	161	46	53.6	n	n	n	n	n	n	no	designed
Tx4.385.483	Tx4.385.484	M	132	GE7F2	2021-02-03	Tx4.385.393	Tx4.385.361	2021-02-11	A	8	d385	exon4	3	N	6	2021-07-21	168	48.8	54.5	n	n	n	n	n	n	no	designed
Tx4.385.483	Tx4.385.484	M	132	GE7F2	2021-02-03	Tx4.385.393	Tx4.385.361	2021-02-11	A	8	d385	exon4	3	N	6	2021-08-25	203	49	56.4	n	n	n	y	y	y	no	designed			perfused 8/25/21
Tx4.385.492	Tx4.385.490	F	139	GE7F2	2021-02-24	Tx4.385.393	Tx4.385.361	2021-03-04	C	12	d385	exon4	3	N	4	2021-03-17	21	13.4	13.5	n	n	n	n	n	n	no	designed			492 fd 6/21/21
Tx4.385.492	Tx4.385.490	F	139	GE7F2	2021-02-24	Tx4.385.393	Tx4.385.361	2021-03-04	C	12	d385	exon4	3	N	4	2021-03-24	28	20.1	18.6	n	n	n	n	n	n	no	designed			492 fd 6/21/21
Tx4.385.492	Tx4.385.490	F	139	GE7F2	2021-02-24	Tx4.385.393	Tx4.385.361	2021-03-04	C	12	d385	exon4	3	N	4	2021-03-31	35	20.6	20.7	n	n	n	n	n	n	no	designed			492 fd 6/21/21
Tx4.385.492	Tx4.385.490	F	139	GE7F2	2021-02-24	Tx4.385.393	Tx4.385.361	2021-03-04	C	12	d385	exon4	3	N	4	2021-04-07	42	21.7	21.1	n	n	n	n	n	n	no	designed			492 fd 6/21/21
Tx4.385.492	Tx4.385.490	F	139	GE7F2	2021-02-24	Tx4.385.393	Tx4.385.361	2021-03-04	C	12	d385	exon4	3	N	4	2021-04-14	49	22.1	22.5	n	n	n	n	n	n	no	designed			492 fd 6/21/21
Tx4.385.492	Tx4.385.490	F	139	GE7F2	2021-02-24	Tx4.385.393	Tx4.385.361	2021-03-04	C	12	d385	exon4	3	N	4	2021-04-21	56	23.7	22.9	n	n	n	n	n	n	no	designed			492 fd 6/21/21
Tx4.385.492	Tx4.385.490	F	139	GE7F2	2021-02-24	Tx4.385.393	Tx4.385.361	2021-03-04	C	12	d385	exon4	3	N	4	2021-04-28	63	23.1	23.8	n	n	n	n	n	n	no	designed			492 fd 6/21/21
Tx4.385.492	Tx4.385.490	F	139	GE7F2	2021-02-24	Tx4.385.393	Tx4.385.361	2021-03-04	C	12	d385	exon4	3	N	4	2021-05-05	70	23.8	21.7	n	n	n	n	n	n	no	designed			492 fd 6/21/21
Tx4.385.492	Tx4.385.490	F	139	GE7F2	2021-02-24	Tx4.385.393	Tx4.385.361	2021-03-04	C	12	d385	exon4	3	N	4	2021-05-13	78	26.8	23.7	y	n	n	n	n	n	no	designed			492 fd 6/21/21
Tx4.385.492	Tx4.385.490	F	139	GE7F2	2021-02-24	Tx4.385.393	Tx4.385.361	2021-03-04	C	12	d385	exon4	3	N	4	2021-05-19	84	26.6	26	n	n	n	n	n	n	no	designed			492 fd 6/21/21
Tx4.385.492	Tx4.385.490	F	139	GE7F2	2021-02-24	Tx4.385.393	Tx4.385.361	2021-03-04	C	12	d385	exon4	3	N	4	2021-06-10	106	32.7	26.9	n	y	n	n	n	n	YES	designed			492 fd 6/21/21
Tx4.385.492	Tx4.385.490	F	139	GE7F2	2021-02-24	Tx4.385.393	Tx4.385.361	2021-03-04	C	12	d385	exon4	3	N	4	2021-06-16	112	33.1	28.4	n	n	n	n	n	y	YES	designed			492 fd 6/21/21
Tx4.385.493	Tx4.385.491	F	140	GE7F2	2021-02-24	Tx4.385.393	Tx4.385.361	2021-03-04	D	12	d385	exon4	3	N	4	2021-03-17	21	14.2	13.7	n	n	n	n	n	n	no	designed
Tx4.385.493	Tx4.385.491	F	140	GE7F2	2021-02-24	Tx4.385.393	Tx4.385.361	2021-03-04	D	12	d385	exon4	3	N	4	2021-03-24	28	19.8	18.5	n	n	n	n	n	n	no	designed
Tx4.385.493	Tx4.385.491	F	140	GE7F2	2021-02-24	Tx4.385.393	Tx4.385.361	2021-03-04	D	12	d385	exon4	3	N	4	2021-03-31	35	21.2	20.5	n	n	n	n	n	n	no	designed
Tx4.385.493	Tx4.385.491	F	140	GE7F2	2021-02-24	Tx4.385.393	Tx4.385.361	2021-03-04	D	12	d385	exon4	3	N	4	2021-04-07	42	21	20.4	n	n	n	n	n	n	no	designed
Tx4.385.493	Tx4.385.491	F	140	GE7F2	2021-02-24	Tx4.385.393	Tx4.385.361	2021-03-04	D	12	d385	exon4	3	N	4	2021-04-14	49	20.6	21.2	n	n	n	n	n	n	no	designed
Tx4.385.493	Tx4.385.491	F	140	GE7F2	2021-02-24	Tx4.385.393	Tx4.385.361	2021-03-04	D	12	d385	exon4	3	N	4	2021-04-21	56	21.5	21.8	n	n	n	n	n	n	no	designed
Tx4.385.493	Tx4.385.491	F	140	GE7F2	2021-02-24	Tx4.385.393	Tx4.385.361	2021-03-04	D	12	d385	exon4	3	N	4	2021-04-28	63	21.4	21.2	n	n	n	n	n	n	no	designed
Tx4.385.493	Tx4.385.491	F	140	GE7F2	2021-02-24	Tx4.385.393	Tx4.385.361	2021-03-04	D	12	d385	exon4	3	N	4	2021-05-05	70	21.7	22.9	n	n	n	n	n	n	no	designed
Tx4.385.493	Tx4.385.491	F	140	GE7F2	2021-02-24	Tx4.385.393	Tx4.385.361	2021-03-04	D	12	d385	exon4	3	N	4	2021-05-13	78	22.6	24.1	y	n	n	n	n	n	no	designed
Tx4.385.493	Tx4.385.491	F	140	GE7F2	2021-02-24	Tx4.385.393	Tx4.385.361	2021-03-04	D	12	d385	exon4	3	N	4	2021-05-19	84	22.3	23.8	n	n	n	n	n	n	no	designed
Tx4.385.493	Tx4.385.491	F	140	GE7F2	2021-02-24	Tx4.385.393	Tx4.385.361	2021-03-04	D	12	d385	exon4	3	N	4	2021-06-10	106	27.8	30.9	n	y	n	n	n	n	no	designed
Tx4.385.493	Tx4.385.491	F	140	GE7F2	2021-02-24	Tx4.385.393	Tx4.385.361	2021-03-04	D	12	d385	exon4	3	N	4	2021-06-16	112	29.5	29.8	n	n	n	n	n	n	no	designed
Tx4.385.493	Tx4.385.491	F	140	GE7F2	2021-02-24	Tx4.385.393	Tx4.385.361	2021-03-04	D	12	d385	exon4	3	N	4	2021-06-23	119	29.7	32.3	n	n	n	n	n	n	no	designed
Tx4.385.493	Tx4.385.491	F	140	GE7F2	2021-02-24	Tx4.385.393	Tx4.385.361	2021-03-04	D	12	d385	exon4	3	N	4	2021-06-30	126	29	32.7	n	n	n	n	n	n	no	designed
Tx4.385.493	Tx4.385.491	F	140	GE7F2	2021-02-24	Tx4.385.393	Tx4.385.361	2021-03-04	D	12	d385	exon4	3	N	4	2021-07-07	133	28.7	35.7	n	n	n	n	n	n	no	designed
Tx4.385.493	Tx4.385.491	F	140	GE7F2	2021-02-24	Tx4.385.393	Tx4.385.361	2021-03-04	D	12	d385	exon4	3	N	4	2021-07-14	140	28.4	38.6	n	n	n	n	n	n	no	designed
Tx4.385.493	Tx4.385.491	F	140	GE7F2	2021-02-24	Tx4.385.393	Tx4.385.361	2021-03-04	D	12	d385	exon4	3	N	4	2021-07-21	147	28.6	40.9	n	n	n	n	n	n	no	designed
Tx4.385.493	Tx4.385.491	F	140	GE7F2	2021-02-24	Tx4.385.393	Tx4.385.361	2021-03-04	D	12	d385	exon4	3	N	4	2021-07-28	154	29.4	42.9	n	n	y	n	n	n	no	designed
Tx4.385.493	Tx4.385.491	F	140	GE7F2	2021-02-24	Tx4.385.393	Tx4.385.361	2021-03-04	D	12	d385	exon4	3	N	4	2021-08-04	161	31.3	46.2	n	n	n	n	n	n	no	designed
Tx4.385.493	Tx4.385.491	F	140	GE7F2	2021-02-24	Tx4.385.393	Tx4.385.361	2021-03-04	D	12	d385	exon4	3	N	4	2021-08-12	169	31.1	48.1	n	n	n	n	n	n	no	designed
Tx4.385.493	Tx4.385.491	F	140	GE7F2	2021-02-24	Tx4.385.393	Tx4.385.361	2021-03-04	D	12	d385	exon4	3	N	4	2021-09-13	201	45.6	55.3	n	n	n	y	y	y	no	designed			perfused 9/13/21
Tx4.385.508	Tx4.385.509	F	150	GE7F2	2021-03-20	Tx4.385.393	Tx4.385.361	2021-04-06	D	6	d385	exon4	3	J	6	2021-04-21	32	7.7	5.9	n	n	n	n	n	n	no	designed
Tx4.385.508	Tx4.385.509	F	150	GE7F2	2021-03-20	Tx4.385.393	Tx4.385.361	2021-04-06	D	6	d385	exon4	3	J	6	2021-04-28	39	13.4	11	n	n	n	n	n	n	no	designed
Tx4.385.508	Tx4.385.509	F	150	GE7F2	2021-03-20	Tx4.385.393	Tx4.385.361	2021-04-06	D	6	d385	exon4	3	J	6	2021-05-05	46	15.9	14.7	n	n	n	n	n	n	no	designed
Tx4.385.508	Tx4.385.509	F	150	GE7F2	2021-03-20	Tx4.385.393	Tx4.385.361	2021-04-06	D	6	d385	exon4	3	J	6	2021-05-13	54	16.9	15.5	n	n	n	n	n	n	no	designed
Tx4.385.508	Tx4.385.509	F	150	GE7F2	2021-03-20	Tx4.385.393	Tx4.385.361	2021-04-06	D	6	d385	exon4	3	J	6	2021-05-19	60	17.3	16.5	n	n	n	n	n	n	no	designed
Tx4.385.508	Tx4.385.509	F	150	GE7F2	2021-03-20	Tx4.385.393	Tx4.385.361	2021-04-06	D	6	d385	exon4	3	J	6	2021-06-10	82	19.5	18.4	y	n	n	n	n	n	no	designed
Tx4.385.508	Tx4.385.509	F	150	GE7F2	2021-03-20	Tx4.385.393	Tx4.385.361	2021-04-06	D	6	d385	exon4	3	J	6	2021-06-16	88	19	17.7	n	n	n	n	n	n	no	designed
Tx4.385.508	Tx4.385.509	F	150	GE7F2	2021-03-20	Tx4.385.393	Tx4.385.361	2021-04-06	D	6	d385	exon4	3	J	6	2021-06-23	95	18.6	17.9	n	n	n	n	n	n	no	designed
Tx4.385.508	Tx4.385.509	F	150	GE7F2	2021-03-20	Tx4.385.393	Tx4.385.361	2021-04-06	D	6	d385	exon4	3	J	6	2021-06-30	102	19.3	18.8	n	y	n	n	n	n	no	designed
Tx4.385.508	Tx4.385.509	F	150	GE7F2	2021-03-20	Tx4.385.393	Tx4.385.361	2021-04-06	D	6	d385	exon4	3	J	6	2021-07-07	109	19.8	18.2	n	n	n	n	n	n	no	designed
Tx4.385.508	Tx4.385.509	F	150	GE7F2	2021-03-20	Tx4.385.393	Tx4.385.361	2021-04-06	D	6	d385	exon4	3	J	6	2021-07-14	116	19	18.2	n	n	n	n	n	n	no	designed
Tx4.385.508	Tx4.385.509	F	150	GE7F2	2021-03-20	Tx4.385.393	Tx4.385.361	2021-04-06	D	6	d385	exon4	3	J	6	2021-07-21	123	19.3	18.1	n	n	n	n	n	n	no	designed
Tx4.385.508	Tx4.385.509	F	150	GE7F2	2021-03-20	Tx4.385.393	Tx4.385.361	2021-04-06	D	6	d385	exon4	3	J	6	2021-07-28	130	19.1	17.9	n	n	n	n	n	n	no	designed			mutant 509 losing weight
Tx4.385.508	Tx4.385.509	F	150	GE7F2	2021-03-20	Tx4.385.393	Tx4.385.361	2021-04-06	D	6	d385	exon4	3	J	6	2021-08-04	137	19.3	19.9	n	n	n	n	n	n	no	designed			mutant 509 losing weight
Tx4.385.508	Tx4.385.509	F	150	GE7F2	2021-03-20	Tx4.385.393	Tx4.385.361	2021-04-06	D	6	d385	exon4	3	J	6	2021-08-12	145	18.7	18.4	n	n	n	n	n	n	no	designed			mutant 509 losing weight
Tx4.385.508	Tx4.385.509	F	150	GE7F2	2021-03-20	Tx4.385.393	Tx4.385.361	2021-04-06	D	6	d385	exon4	3	J	6	2021-09-07	171	21	19.7	n	n	y	n	n	n	no	designed			mutant 509 losing weight
Tx4.385.508	Tx4.385.509	F	150	GE7F2	2021-03-20	Tx4.385.393	Tx4.385.361	2021-04-06	D	6	d385	exon4	3	J	6	2021-10-12	206	22	22.1	n	n	n	y	y	y	no	designed			perfused
Tx4.385.512	Tx4.385.510	M	151	GE7F2	2021-03-20	Tx4.385.393	Tx4.385.361	2021-04-06	D	8	d385	exon4	3	I	5	2021-04-21	32	17.4	21.1	n	n	n	n	n	n	no	designed
Tx4.385.512	Tx4.385.510	M	151	GE7F2	2021-03-20	Tx4.385.393	Tx4.385.361	2021-04-06	D	8	d385	exon4	3	I	5	2021-04-28	39	19.8	22.7	n	n	n	n	n	n	no	designed
Tx4.385.512	Tx4.385.510	M	151	GE7F2	2021-03-20	Tx4.385.393	Tx4.385.361	2021-04-06	D	8	d385	exon4	3	I	5	2021-05-05	46	21.5	23.4	n	n	n	n	n	n	no	designed
Tx4.385.512	Tx4.385.510	M	151	GE7F2	2021-03-20	Tx4.385.393	Tx4.385.361	2021-04-06	D	8	d385	exon4	3	I	5	2021-05-13	54	23.6	25.6	n	n	n	n	n	n	no	designed
Tx4.385.512	Tx4.385.510	M	151	GE7F2	2021-03-20	Tx4.385.393	Tx4.385.361	2021-04-06	D	8	d385	exon4	3	I	5	2021-05-19	60	24.5	26.7	n	n	n	n	n	n	no	designed
Tx4.385.512	Tx4.385.510	M	151	GE7F2	2021-03-20	Tx4.385.393	Tx4.385.361	2021-04-06	D	8	d385	exon4	3	I	5	2021-06-10	82	25.9	27.3	y	n	n	n	n	n	no	designed
Tx4.385.512	Tx4.385.510	M	151	GE7F2	2021-03-20	Tx4.385.393	Tx4.385.361	2021-04-06	D	8	d385	exon4	3	I	5	2021-06-16	88	27	29	n	n	n	n	n	n	no	designed
Tx4.385.512	Tx4.385.510	M	151	GE7F2	2021-03-20	Tx4.385.393	Tx4.385.361	2021-04-06	D	8	d385	exon4	3	I	5	2021-06-23	95	28.1	29.7	n	n	n	n	n	n	no	designed
Tx4.385.512	Tx4.385.510	M	151	GE7F2	2021-03-20	Tx4.385.393	Tx4.385.361	2021-04-06	D	8	d385	exon4	3	I	5	2021-06-30	102	28.1	28.4	n	y	n	n	n	n	no	designed
Tx4.385.512	Tx4.385.510	M	151	GE7F2	2021-03-20	Tx4.385.393	Tx4.385.361	2021-04-06	D	8	d385	exon4	3	I	5	2021-07-07	109	28.8	27.6	n	n	n	n	n	n	no	designed
Tx4.385.512	Tx4.385.510	M	151	GE7F2	2021-03-20	Tx4.385.393	Tx4.385.361	2021-04-06	D	8	d385	exon4	3	I	5	2021-07-14	116	27.8	29.1	n	n	n	n	n	n	no	designed
Tx4.385.512	Tx4.385.510	M	151	GE7F2	2021-03-20	Tx4.385.393	Tx4.385.361	2021-04-06	D	8	d385	exon4	3	I	5	2021-07-21	123	28.3	30.6	n	n	n	n	n	n	no	designed
Tx4.385.512	Tx4.385.510	M	151	GE7F2	2021-03-20	Tx4.385.393	Tx4.385.361	2021-04-06	D	8	d385	exon4	3	I	5	2021-07-28	130	28	29.6	n	n	n	n	n	n	no	designed
Tx4.385.512	Tx4.385.510	M	151	GE7F2	2021-03-20	Tx4.385.393	Tx4.385.361	2021-04-06	D	8	d385	exon4	3	I	5	2021-08-04	137	28.2	31.1	n	n	n	n	n	n	no	designed			both scruffy appearance 8/4/21
Tx4.385.512	Tx4.385.510	M	151	GE7F2	2021-03-20	Tx4.385.393	Tx4.385.361	2021-04-06	D	8	d385	exon4	3	I	5	2021-08-12	145	29	30.9	n	n	n	n	n	n	no	designed			both scruffy appearance 8/4/21
Tx4.385.512	Tx4.385.510	M	151	GE7F2	2021-03-20	Tx4.385.393	Tx4.385.361	2021-04-06	D	8	d385	exon4	3	I	5	2021-09-07	171	30.3	32.6	n	n	y	n	n	n	no	designed			both scruffy appearance 8/4/21
Tx4.385.512	Tx4.385.510	M	151	GE7F2	2021-03-20	Tx4.385.393	Tx4.385.361	2021-04-06	D	8	d385	exon4	3	I	5	2021-10-13	207	29.5	35.8	n	n	n	y	y	y	no	designed			perfused
Tx4.385.513	Tx4.385.514	M	152	GE7F2	2021-03-20	Tx4.385.393	Tx4.385.361	2021-04-06	C	9	d385	exon4	3	I	5	2021-04-21	32	19.2	19.8	n	n	n	n	n	n	no	designed
Tx4.385.513	Tx4.385.514	M	152	GE7F2	2021-03-20	Tx4.385.393	Tx4.385.361	2021-04-06	C	9	d385	exon4	3	I	5	2021-04-28	39	21.4	22.4	n	n	n	n	n	n	no	designed
Tx4.385.513	Tx4.385.514	M	152	GE7F2	2021-03-20	Tx4.385.393	Tx4.385.361	2021-04-06	C	9	d385	exon4	3	I	5	2021-05-05	46	22.9	24.1	n	n	n	n	n	n	no	designed
Tx4.385.513	Tx4.385.514	M	152	GE7F2	2021-03-20	Tx4.385.393	Tx4.385.361	2021-04-06	C	9	d385	exon4	3	I	5	2021-05-13	54	24.9	26	n	n	n	n	n	n	no	designed
Tx4.385.513	Tx4.385.514	M	152	GE7F2	2021-03-20	Tx4.385.393	Tx4.385.361	2021-04-06	C	9	d385	exon4	3	I	5	2021-05-19	60	25.6	26.6	n	n	n	n	n	n	no	designed
Tx4.385.513	Tx4.385.514	M	152	GE7F2	2021-03-20	Tx4.385.393	Tx4.385.361	2021-04-06	C	9	d385	exon4	3	I	5	2021-06-10	82	27.1	26.5	y	n	n	n	n	n	no	designed
Tx4.385.513	Tx4.385.514	M	152	GE7F2	2021-03-20	Tx4.385.393	Tx4.385.361	2021-04-06	C	9	d385	exon4	3	I	5	2021-06-16	88	28.6	27.6	n	n	n	n	n	n	no	designed
Tx4.385.513	Tx4.385.514	M	152	GE7F2	2021-03-20	Tx4.385.393	Tx4.385.361	2021-04-06	C	9	d385	exon4	3	I	5	2021-06-23	95	29.9	28.2	n	n	n	n	n	n	no	designed
Tx4.385.513	Tx4.385.514	M	152	GE7F2	2021-03-20	Tx4.385.393	Tx4.385.361	2021-04-06	C	9	d385	exon4	3	I	5	2021-06-30	102	30.4	28.6	n	y	n	n	n	n	no	designed
Tx4.385.513	Tx4.385.514	M	152	GE7F2	2021-03-20	Tx4.385.393	Tx4.385.361	2021-04-06	C	9	d385	exon4	3	I	5	2021-07-07	109	31.1	29.3	n	n	n	n	n	n	no	designed
Tx4.385.513	Tx4.385.514	M	152	GE7F2	2021-03-20	Tx4.385.393	Tx4.385.361	2021-04-06	C	9	d385	exon4	3	I	5	2021-07-14	116	30.9	29.1	n	n	n	n	n	n	no	designed
Tx4.385.513	Tx4.385.514	M	152	GE7F2	2021-03-20	Tx4.385.393	Tx4.385.361	2021-04-06	C	9	d385	exon4	3	I	5	2021-07-21	123	31.5	30.3	n	n	n	n	n	n	no	designed
Tx4.385.513	Tx4.385.514	M	152	GE7F2	2021-03-20	Tx4.385.393	Tx4.385.361	2021-04-06	C	9	d385	exon4	3	I	5	2021-07-28	130	31.5	30.6	n	n	n	n	n	n	no	designed
Tx4.385.513	Tx4.385.514	M	152	GE7F2	2021-03-20	Tx4.385.393	Tx4.385.361	2021-04-06	C	9	d385	exon4	3	I	5	2021-08-04	137	32.4	34.5	n	n	n	n	n	n	no	designed			513 scruffy 8/4/21
Tx4.385.513	Tx4.385.514	M	152	GE7F2	2021-03-20	Tx4.385.393	Tx4.385.361	2021-04-06	C	9	d385	exon4	3	I	5	2021-08-12	145	33.1	36.5	n	n	n	n	n	n	no	designed			513 scruffy 8/4/21
Tx4.385.513	Tx4.385.514	M	152	GE7F2	2021-03-20	Tx4.385.393	Tx4.385.361	2021-04-06	C	9	d385	exon4	3	I	5	2021-09-07	171	35.5	39.5	n	n	y	n	n	n	no	designed			513 scruffy 8/4/21
Tx4.385.513	Tx4.385.514	M	152	GE7F2	2021-03-20	Tx4.385.393	Tx4.385.361	2021-04-06	C	9	d385	exon4	3	I	5	2021-10-13	207	37	43	n	n	n	y	y	y	no	designed			perfused
Tx4.385.535	Tx4.385.536	M	193	GE7F2	2021-06-24	Tx4.385.486	Tx4.385.488	2021-07-07	H	10	d385	exon4				2021-07-21	27	17.6	15.7	n	n	n	n	n	n	no	designed
Tx4.385.535	Tx4.385.536	M	193	GE7F2	2021-06-24	Tx4.385.486	Tx4.385.488	2021-07-07	H	10	d385	exon4				2021-07-28	34	21.4	21.5	n	n	n	n	n	n	no	designed
Tx4.385.535	Tx4.385.536	M	193	GE7F2	2021-06-24	Tx4.385.486	Tx4.385.488	2021-07-07	H	10	d385	exon4				2021-08-04	41	23.4	23.7	n	n	n	n	n	n	no	designed
Tx4.385.535	Tx4.385.536	M	193	GE7F2	2021-06-24	Tx4.385.486	Tx4.385.488	2021-07-07	H	10	d385	exon4				2021-08-12	49	25.1	24.5	n	n	n	n	n	n	no	designed			not found 9/7/21
Tx4.385.548	Tx4.385.547	F	200	G7F2	2021-08-05	Tx4.385.486	Tx4.385.488	2021-08-19	B	10	d385	exon4				2021-09-07	33	18.7	18.5	n	n	n	n	n	n	no	designed
Tx4.385.548	Tx4.385.547	F	200	G7F2	2021-08-05	Tx4.385.486	Tx4.385.488	2021-08-19	B	10	d385	exon4				2021-09-17	43	19.2	19	n	n	n	n	n	n	no	designed
Tx4.385.548	Tx4.385.547	F	200	G7F2	2021-08-05	Tx4.385.486	Tx4.385.488	2021-08-19	B	10	d385	exon4				2021-09-29	55	20.8	19.7	n	n	n	n	n	n	no	designed
Tx4.385.548	Tx4.385.547	F	200	G7F2	2021-08-05	Tx4.385.486	Tx4.385.488	2021-08-19	B	10	d385	exon4				2021-10-15	71	21.4	23.3	n	n	n	n	n	n	no	designed
Tx4.385.548	Tx4.385.547	F	200	G7F2	2021-08-05	Tx4.385.486	Tx4.385.488	2021-08-19	B	10	d385	exon4				2021-10-27	83	22	23.3	y	n	n	n	n	n	no	designed
Tx4.385.548	Tx4.385.547	F	200	G7F2	2021-08-05	Tx4.385.486	Tx4.385.488	2021-08-19	B	10	d385	exon4	3	J	6	2021-11-09	96	26.2	25.9	n	n	n	n	n	n	no	designed
Tx4.385.548	Tx4.385.547	F	200	G7F2	2021-08-05	Tx4.385.486	Tx4.385.488	2021-08-19	B	10	d385	exon4	4	G	7	2021-11-19	106	24.4	29.2	n	y	n	n	n	n	no	designed			moved to rack 4 on 11/19/21; 548 weight loss
Tx4.385.548	Tx4.385.547	F	200	G7F2	2021-08-05	Tx4.385.486	Tx4.385.488	2021-08-19	B	10	d385	exon4	4	G	7	2021-11-30	117	24.2	28.6	n	n	n	n	n	n	no	designed			moved to rack 4 on 11/19/21; 548 weight loss
Tx4.385.548	Tx4.385.547	F	200	G7F2	2021-08-05	Tx4.385.486	Tx4.385.488	2021-08-19	B	10	d385	exon4	4	G	7	2021-12-09	126	25.9	30.9	n	n	n	n	n	n	no	designed			moved to rack 4 on 11/19/21; 548 weight loss
Tx4.385.548	Tx4.385.547	F	200	G7F2	2021-08-05	Tx4.385.486	Tx4.385.488	2021-08-19	B	10	d385	exon4	4	G	7	2021-12-21	138	28.8	33	n	n	n	n	n	n	no	designed			moved to rack 4 on 11/19/21; 548 weight loss
Tx4.385.548	Tx4.385.547	F	200	G7F2	2021-08-05	Tx4.385.486	Tx4.385.488	2021-08-19	B	10	d385	exon4	4	G	7	2022-01-03	151	27.8	32.4	n	n	y	n	n	n	no	designed			moved to rack 4 on 11/19/21; 548 weight loss
Tx4.385.548	Tx4.385.547	F	200	G7F2	2021-08-05	Tx4.385.486	Tx4.385.488	2021-08-19	B	10	d385	exon4	4	G	7	2022-01-17	165	28.5	34.4	n	n	n	n	n	n	no	designed			moved to rack 4 on 11/19/21; 548 weight loss
Tx4.385.549	Tx4.385.550	F	201	G7F2	2021-08-05	Tx4.385.486	Tx4.385.488	2021-08-19	A	11	d385	exon4				2021-09-07	33	19.4	15.9	n	n	n	n	n	n	no	designed
Tx4.385.549	Tx4.385.550	F	201	G7F2	2021-08-05	Tx4.385.486	Tx4.385.488	2021-08-19	A	11	d385	exon4				2021-09-17	43	20.3	17.2	n	n	n	n	n	n	no	designed
Tx4.385.549	Tx4.385.550	F	201	G7F2	2021-08-05	Tx4.385.486	Tx4.385.488	2021-08-19	A	11	d385	exon4				2021-09-29	55	21.9	19	n	n	n	n	n	n	no	designed
Tx4.385.549	Tx4.385.550	F	201	G7F2	2021-08-05	Tx4.385.486	Tx4.385.488	2021-08-19	A	11	d385	exon4				2021-10-15	71	23.3	19	n	n	n	n	n	n	no	designed
Tx4.385.549	Tx4.385.550	F	201	G7F2	2021-08-05	Tx4.385.486	Tx4.385.488	2021-08-19	A	11	d385	exon4				2021-10-27	83	24.2	20.2	y	n	n	n	n	n	no	designed
Tx4.385.549	Tx4.385.550	F	201	G7F2	2021-08-05	Tx4.385.486	Tx4.385.488	2021-08-19	A	11	d385	exon4	3	J	6	2021-11-09	96	26.3	20.6	n	n	n	n	n	n	no	designed
Tx4.385.549	Tx4.385.550	F	201	G7F2	2021-08-05	Tx4.385.486	Tx4.385.488	2021-08-19	A	11	d385	exon4	4	G	7	2021-11-19	106	27.6	22.9	n	y	n	n	n	n	no	designed			moved to rack 4 on 11/19/21
Tx4.385.549	Tx4.385.550	F	201	G7F2	2021-08-05	Tx4.385.486	Tx4.385.488	2021-08-19	A	11	d385	exon4	4	G	7	2021-11-30	117	28.6	22.4	n	n	n	n	n	n	no	designed			moved to rack 4 on 11/19/21
Tx4.385.549	Tx4.385.550	F	201	G7F2	2021-08-05	Tx4.385.486	Tx4.385.488	2021-08-19	A	11	d385	exon4	4	G	7	2021-12-09	126	32.1	23.6	n	n	n	n	n	n	no	designed			moved to rack 4 on 11/19/21
Tx4.385.549	Tx4.385.550	F	201	G7F2	2021-08-05	Tx4.385.486	Tx4.385.488	2021-08-19	A	11	d385	exon4	4	G	7	2021-12-21	138	30	25.7	n	n	n	n	n	n	no	designed			moved to rack 4 on 11/19/21
Tx4.385.549	Tx4.385.550	F	201	G7F2	2021-08-05	Tx4.385.486	Tx4.385.488	2021-08-19	A	11	d385	exon4	4	G	7	2022-01-03	151	32.2	24.6	n	n	y	n	n	n	no	designed			moved to rack 4 on 11/19/21; 550 weight loss
Tx4.385.549	Tx4.385.550	F	201	G7F2	2021-08-05	Tx4.385.486	Tx4.385.488	2021-08-19	A	11	d385	exon4	4	G	7	2022-01-17	165	35	28.3	n	n	n	n	n	n	no	designed			moved to rack 4 on 11/19/21; 550 weight loss
Tx4.385.549	Tx4.385.550	F	201	G7F2	2021-08-05	Tx4.385.486	Tx4.385.488	2021-08-19	A	11	d385	exon4	4	G	7	2022-02-22	186	38	29.2	n	n	n	n	n	y	no	designed			perfused
Tx4.385.599	Tx4.385.598	F	230	GE8F1	2022-02-21	Tx4.385.531	Tx4.385.544	2022-03-04	H	10	d385	exon4	4	H	8	2022-03-14	21	12.4	12.5	n	n	n	n	n	n	no	designed
Tx4.385.599	Tx4.385.598	F	230	GE8F1	2022-02-21	Tx4.385.531	Tx4.385.544	2022-03-04	H	10	d385	exon4	4	H	8	2022-03-21	28	13	13.8	n	n	n	n	n	n	no	designed
Tx4.385.599	Tx4.385.598	F	230	GE8F1	2022-02-21	Tx4.385.531	Tx4.385.544	2022-03-04	H	10	d385	exon4	4	H	8	2022-03-30	37	19.1	20.7	n	n	n	n	n	n	no	designed
Tx4.385.599	Tx4.385.598	F	230	GE8F1	2022-02-21	Tx4.385.531	Tx4.385.544	2022-03-04	H	10	d385	exon4	4	H	8	2022-04-12	50	19.5	22.1	n	n	n	n	n	n	no	designed
Tx4.385.599	Tx4.385.598	F	230	GE8F1	2022-02-21	Tx4.385.531	Tx4.385.544	2022-03-04	H	10	d385	exon4	4	H	8	2022-04-18	56	20.3	22.8	n	n	n	n	n	n	no	designed
Tx4.385.599	Tx4.385.598	F	230	GE8F1	2022-02-21	Tx4.385.531	Tx4.385.544	2022-03-04	H	10	d385	exon4	4	H	8	2022-04-25	63	22.6	25.5	n	n	n	n	n	n	no	designed
Tx4.385.599	Tx4.385.598	F	230	GE8F1	2022-02-21	Tx4.385.531	Tx4.385.544	2022-03-04	H	10	d385	exon4	4	H	8	2022-05-09	77	22.3	25.5	y	n	n	n	n	n	no	designed
Tx4.385.599	Tx4.385.598	F	230	GE8F1	2022-02-21	Tx4.385.531	Tx4.385.544	2022-03-04	H	10	d385	exon4	4	H	8	2022-05-16	84	21.6	29.4	n	n	n	n	n	n	no	designed
Tx4.385.599	Tx4.385.598	F	230	GE8F1	2022-02-21	Tx4.385.531	Tx4.385.544	2022-03-04	H	10	d385	exon4	4	H	8	2022-05-24	92	22.6	28.7	n	n	n	n	n	n	no	designed	yes		ort 5/24/22
Tx4.385.599	Tx4.385.598	F	230	GE8F1	2022-02-21	Tx4.385.531	Tx4.385.544	2022-03-04	H	10	d385	exon4	4	H	8	2022-06-01	100	23.4	30.6	n	y	n	n	n	n	no	designed			ort 5/24/22
Tx4.385.599	Tx4.385.598	F	230	GE8F1	2022-02-21	Tx4.385.531	Tx4.385.544	2022-03-04	H	10	d385	exon4	4	H	8	2022-06-06	105	27	32.5	n	n	n	n	n	n	no	designed			ort 5/24/22
Tx4.385.599	Tx4.385.598	F	230	GE8F1	2022-02-21	Tx4.385.531	Tx4.385.544	2022-03-04	H	10	d385	exon4	4	H	8	2022-06-20	119	26.9	39.5	n	n	n	n	n	n	no	designed	yes		ort 5/24/22, 6/20/22
Tx4.385.599	Tx4.385.598	F	230	GE8F1	2022-02-21	Tx4.385.531	Tx4.385.544	2022-03-04	H	10	d385	exon4	4	H	8	2022-06-27	126	27.8	37.3	n	n	n	n	n	n	no	designed			ort 5/24/22, 6/20/22
Tx4.385.599	Tx4.385.598	F	230	GE8F1	2022-02-21	Tx4.385.531	Tx4.385.544	2022-03-04	H	10	d385	exon4	4	H	8	2022-07-07	136	31.7	38.5	n	n	n	n	n	n	no	designed			ort 5/24/22, 6/20/22
Tx4.385.599	Tx4.385.598	F	230	GE8F1	2022-02-21	Tx4.385.531	Tx4.385.544	2022-03-04	H	10	d385	exon4	4	H	8	2022-07-18	147	31.4	45	n	n	n	n	n	n	no	designed			ort 5/24/22, 6/20/22
Tx4.385.599	Tx4.385.598	F	230	GE8F1	2022-02-21	Tx4.385.531	Tx4.385.544	2022-03-04	H	10	d385	exon4	4	H	8	2022-07-27	156	33.4	45.4	n	n	y	n	n	n	no	designed		2022-07-27	ort 5/24/22, 6/20/22; transfer to perfusion 7/27/22
Tx4.385.583	Tx4.385.584	F	224	GE8F1	2021-11-23	Tx4.385.537	Tx4.385.544	2021-12-06	A	4	d385	exon4	4	E	7	2021-12-21	28	19.1	17.6	n	n	n	n	n	n	no	designed
Tx4.385.583	Tx4.385.584	F	224	GE8F1	2021-11-23	Tx4.385.537	Tx4.385.544	2021-12-06	A	4	d385	exon4	4	E	7	2022-01-03	41	18.4	19.6	n	n	n	n	n	n	no	designed
Tx4.385.583	Tx4.385.584	F	224	GE8F1	2021-11-23	Tx4.385.537	Tx4.385.544	2021-12-06	A	4	d385	exon4	4	E	7	2022-01-17	55	18.8	22.6	n	n	n	n	n	n	no	designed
Tx4.385.583	Tx4.385.584	F	224	GE8F1	2021-11-23	Tx4.385.537	Tx4.385.544	2021-12-06	A	4	d385	exon4	4	E	7	2022-01-31	69	18.6	21.4	n	n	n	n	n	n	no	designed
Tx4.385.583	Tx4.385.584	F	224	GE8F1	2021-11-23	Tx4.385.537	Tx4.385.544	2021-12-06	A	4	d385	exon4	4	E	7	2022-02-08	77	19.2	22.2	y	n	n	n	n	n	no	designed
Tx4.385.583	Tx4.385.584	F	224	GE8F1	2021-11-23	Tx4.385.537	Tx4.385.544	2021-12-06	A	4	d385	exon4	4	E	7	2022-02-21	90	19.1	26.2	n	n	n	n	n	n	no	designed
Tx4.385.583	Tx4.385.584	F	224	GE8F1	2021-11-23	Tx4.385.537	Tx4.385.544	2021-12-06	A	4	d385	exon4	4	E	7	2022-03-01	98	20	24.1	n	n	n	n	n	n	no	designed
Tx4.385.583	Tx4.385.584	F	224	GE8F1	2021-11-23	Tx4.385.537	Tx4.385.544	2021-12-06	A	4	d385	exon4	4	E	7	2022-03-14	111	19.9	29.1	n	y	n	n	n	n	no	designed
Tx4.385.583	Tx4.385.584	F	224	GE8F1	2021-11-23	Tx4.385.537	Tx4.385.544	2021-12-06	A	4	d385	exon4	4	E	7	2022-03-21	118	22.2	26.9	n	y	n	n	n	n	no	designed
Tx4.385.583	Tx4.385.584	F	224	GE8F1	2021-11-23	Tx4.385.537	Tx4.385.544	2021-12-06	A	4	d385	exon4	4	E	7	2022-03-30	127	25.9	26.3	n	y	n	n	n	n	no	designed
Tx4.385.583	Tx4.385.584	F	224	GE8F1	2021-11-23	Tx4.385.537	Tx4.385.544	2021-12-06	A	4	d385	exon4	4	E	7	2022-04-12	140	32.4	28.5	n	n	n	n	n	n	no	designed
Tx4.385.583	Tx4.385.584	F	224	GE8F1	2021-11-23	Tx4.385.537	Tx4.385.544	2021-12-06	A	4	d385	exon4	4	E	7	2022-04-18	146	32.8	30.6	n	n	n	n	n	n	no	designed
Tx4.385.583	Tx4.385.584	F	224	GE8F1	2021-11-23	Tx4.385.537	Tx4.385.544	2021-12-06	A	4	d385	exon4	4	E	7	2022-04-25	153	31.9	30.2	n	n	y	n	n	n	no	designed		1933-04-25	transfer to perfusion 4/25/22
Tx4.385.583	Tx4.385.584	F	224	GE8F1	2021-11-23	Tx4.385.537	Tx4.385.544	2021-12-06	A	4	d385	exon4	4	E	7	2022-05-04	162	33.4	35.5	n	n	n	n	n	y	no	designed			perfused
Tx4.385.590	Tx4.385.589	F	225	GE8F1	2021-11-29	Tx4.385.540	Tx4.385.542	2021-12-06	B	7	d385	exon4	4	H	6	2021-12-21	22	16.4	17.9	n	n	n	n	n	n	no	designed
Tx4.385.590	Tx4.385.589	F	225	GE8F1	2021-11-29	Tx4.385.540	Tx4.385.542	2021-12-06	B	7	d385	exon4	4	H	6	2022-01-03	35	22.6	22.4	n	n	n	n	n	n	no	designed
Tx4.385.590	Tx4.385.589	F	225	GE8F1	2021-11-29	Tx4.385.540	Tx4.385.542	2021-12-06	B	7	d385	exon4	4	H	6	2022-01-17	49	25.1	23	n	n	n	n	n	n	no	designed
Tx4.385.590	Tx4.385.589	F	225	GE8F1	2021-11-29	Tx4.385.540	Tx4.385.542	2021-12-06	B	7	d385	exon4	4	H	6	2022-01-31	63	29.1	27.7	n	n	n	n	n	n	no	designed
Tx4.385.590	Tx4.385.589	F	225	GE8F1	2021-11-29	Tx4.385.540	Tx4.385.542	2021-12-06	B	7	d385	exon4	4	H	6	2022-02-08	71	30.5	30.7	n	n	n	n	n	n	no	designed
Tx4.385.590	Tx4.385.589	F	225	GE8F1	2021-11-29	Tx4.385.540	Tx4.385.542	2021-12-06	B	7	d385	exon4	4	H	6	2022-02-21	84	31.7	33	y	n	n	n	n	n	no	designed
Tx4.385.590	Tx4.385.589	F	225	GE8F1	2021-11-29	Tx4.385.540	Tx4.385.542	2021-12-06	B	7	d385	exon4	4	H	6	2022-03-01	92	31.8	34.2	n	n	n	n	n	n	no	designed	yes		ort 3/1/22
Tx4.385.590	Tx4.385.589	F	225	GE8F1	2021-11-29	Tx4.385.540	Tx4.385.542	2021-12-06	B	7	d385	exon4	4	H	6	2022-03-14	105	37.1	42.7	n	y	n	n	n	n	no	designed			ort 3/1/22
Tx4.385.590	Tx4.385.589	F	225	GE8F1	2021-11-29	Tx4.385.540	Tx4.385.542	2021-12-06	B	7	d385	exon4	4	H	6	2022-03-21	112	34.4	38.6	n	y	n	n	n	n	no	designed			ort 3/1/22
Tx4.385.590	Tx4.385.589	F	225	GE8F1	2021-11-29	Tx4.385.540	Tx4.385.542	2021-12-06	B	7	d385	exon4	4	H	6	2022-03-30	121	37	42.7	n	y	n	n	n	n	no	designed	yes		ort 3/1/22, some ort 3/30/22
Tx4.385.590	Tx4.385.589	F	225	GE8F1	2021-11-29	Tx4.385.540	Tx4.385.542	2021-12-06	B	7	d385	exon4	4	H	6	2022-04-12	134	39.8	49.2	n	n	n	n	n	n	no	designed	yes		ort 3/1/22, some ort 3/30/22, 4/12/22
Tx4.385.590	Tx4.385.589	F	225	GE8F1	2021-11-29	Tx4.385.540	Tx4.385.542	2021-12-06	B	7	d385	exon4	4	H	6	2022-04-18	140	40.6	48.8	n	n	n	n	n	n	no	designed			ort 3/1/22, some ort 3/30/22, 4/12/22
Tx4.385.590	Tx4.385.589	F	225	GE8F1	2021-11-29	Tx4.385.540	Tx4.385.542	2021-12-06	B	7	d385	exon4	4	H	6	2022-04-25	147	41.7	46.5	n	n	n	n	n	n	no	designed			ort 3/1/22, some ort 3/30/22, 4/12/22
Tx4.385.590	Tx4.385.589	F	225	GE8F1	2021-11-29	Tx4.385.540	Tx4.385.542	2021-12-06	B	7	d385	exon4	4	H	6	2022-05-09	161	44.3	49.2	n	n	y	n	n	n	no	designed		2022-05-09	ort 3/1/22, some ort 3/30/22, 4/12/22; transferred to perfusion 5/9/22
Tx4.385.590	Tx4.385.589	F	225	GE8F1	2021-11-29	Tx4.385.540	Tx4.385.542	2021-12-06	B	7	d385	exon4	4	H	6	2022-06-13	196	50.2	56.6	n	n	n	y	n	y	no	designed			perfused
Tx4.385.616	Tx4.385.617	F	241	GE9F1	2022-05-16	Tx4.385.596	Tx4.385.597	2022-06-02	G	10	d385	exon4	4	E	7	2022-06-20	35	20.3	21.3	n	n	n	n	n	n	no	designed
Tx4.385.616	Tx4.385.617	F	241	GE9F1	2022-05-16	Tx4.385.596	Tx4.385.597	2022-06-02	G	10	d385	exon4	4	E	7	2022-06-27	42	20.3	22	n	n	n	n	n	n	no	designed
Tx4.385.616	Tx4.385.617	F	241	GE9F1	2022-05-16	Tx4.385.596	Tx4.385.597	2022-06-02	G	10	d385	exon4	4	E	7	2022-07-07	52	21	23.5	n	n	n	n	n	n	no	designed
Tx4.385.616	Tx4.385.617	F	241	GE9F1	2022-05-16	Tx4.385.596	Tx4.385.597	2022-06-02	G	10	d385	exon4	4	E	7	2022-07-18	63	23.4	26.3	n	n	n	n	n	n	no	designed
Tx4.385.616	Tx4.385.617	F	241	GE9F1	2022-05-16	Tx4.385.596	Tx4.385.597	2022-06-02	G	10	d385	exon4	4	E	7	2022-07-27	72	25.7	29.6	n	n	n	n	n	n	no	designed
Tx4.385.616	Tx4.385.617	F	241	GE9F1	2022-05-16	Tx4.385.596	Tx4.385.597	2022-06-02	G	10	d385	exon4	4	E	7	2022-08-03	79	25.1	30	y	n	n	n	n	n	no	designed			ort 8/3/22
Tx4.385.616	Tx4.385.617	F	241	GE9F1	2022-05-16	Tx4.385.596	Tx4.385.597	2022-06-02	G	10	d385	exon4	4	E	7	2022-08-12	88	25.4	30.9	n	n	n	n	n	n	no	designed	yes		ort 8/3/22, 8/12/22
Tx4.385.616	Tx4.385.617	F	241	GE9F1	2022-05-16	Tx4.385.596	Tx4.385.597	2022-06-02	G	10	d385	exon4	4	E	7	2022-08-31	107	26.9	35.4	n	y	n	n	n	n	no	designed	yes		ort 8/3/22, 8/12/22
Tx4.385.616	Tx4.385.617	F	241	GE9F1	2022-05-16	Tx4.385.596	Tx4.385.597	2022-06-02	G	10	d385	exon4	4	E	7	2022-09-16	123	33.3	40.1	n	n	n	n	n	n	no	designed	yes		ort 8/3/22, 8/12/22, 9/16/22
Tx4.385.616	Tx4.385.617	F	241	GE9F1	2022-05-16	Tx4.385.596	Tx4.385.597	2022-06-02	G	10	d385	exon4	4	E	7	2022-09-22	129	31.6	42.5	n	n	n	n	n	n	no	designed	yes		ort 8/3/22, 8/12/22, 9/16/22, 9/22/22
Tx4.385.616	Tx4.385.617	F	241	GE9F1	2022-05-16	Tx4.385.596	Tx4.385.597	2022-06-02	G	10	d385	exon4	4	E	7	2022-09-30	137	35.1	46.7	n	n	n	n	n	n	no	designed	yes		ort 8/3/22, 8/12/22, 9/16/22, 9/22/22, 9/30/22, 10/17/22
Tx4.385.616	Tx4.385.617	F	241	GE9F1	2022-05-16	Tx4.385.596	Tx4.385.597	2022-06-02	G	10	d385	exon4	4	E	7	2022-10-17	154	38.8	47.4	n	n	y	n	n	n	no	designed	yes	2022-10-17	ort 8/3/22, 8/12/22, 9/16/22, 9/22/22, 9/30/22, 10/17/22; Transferred 10/17/22
Tx4.385.636	Tx4.385.637	F	250	GE9F1	2022-07-05	Tx4.385.604	Tx4.385.606	2022-07-22	G	4	d385	exon4	4	G	7	2022-07-27	22	10.5	11.2	n	n	n	n	n	n	no	designed
Tx4.385.636	Tx4.385.637	F	250	GE9F1	2022-07-05	Tx4.385.604	Tx4.385.606	2022-07-22	G	4	d385	exon4	4	G	7	2022-08-03	29	17.8	17.4	n	n	n	n	n	n	no	designed
Tx4.385.636	Tx4.385.637	F	250	GE9F1	2022-07-05	Tx4.385.604	Tx4.385.606	2022-07-22	G	4	d385	exon4	4	G	7	2022-08-12	38	19.6	19.2	n	n	n	n	n	n	no	designed
Tx4.385.636	Tx4.385.637	F	250	GE9F1	2022-07-05	Tx4.385.604	Tx4.385.606	2022-07-22	G	4	d385	exon4	4	G	7	2022-08-31	57	20	20	n	n	n	n	n	n	no	designed
Tx4.385.636	Tx4.385.637	F	250	GE9F1	2022-07-05	Tx4.385.604	Tx4.385.606	2022-07-22	G	4	d385	exon4	4	G	7	2022-09-16	73	20.1	20.4	n	n	n	n	n	n	no	designed
Tx4.385.636	Tx4.385.637	F	250	GE9F1	2022-07-05	Tx4.385.604	Tx4.385.606	2022-07-22	G	4	d385	exon4	4	G	7	2022-09-22	79	21.3	21.1	y	n	n	n	n	n	no	designed
Tx4.385.636	Tx4.385.637	F	250	GE9F1	2022-07-05	Tx4.385.604	Tx4.385.606	2022-07-22	G	4	d385	exon4	4	G	7	2022-09-30	87	21	21.8	n	n	n	n	n	n	no	designed
Tx4.385.636	Tx4.385.637	F	250	GE9F1	2022-07-05	Tx4.385.604	Tx4.385.606	2022-07-22	G	4	d385	exon4	4	G	7	2022-10-17	104	22.8	23	n	y	n	n	n	n	no	designed
Tx4.385.636	Tx4.385.637	F	250	GE9F1	2022-07-05	Tx4.385.604	Tx4.385.606	2022-07-22	G	4	d385	exon4	4	G	7	2022-10-27	114	22.4	22.1	n	n	n	n	n	n	no	designed
Tx4.385.636	Tx4.385.637	F	250	GE9F1	2022-07-05	Tx4.385.604	Tx4.385.606	2022-07-22	G	4	d385	exon4	4	G	7	2022-11-09	127	22.7	23.1	n	n	n	n	n	n	no	designed
Tx4.385.636	Tx4.385.637	F	250	GE9F1	2022-07-05	Tx4.385.604	Tx4.385.606	2022-07-22	G	4	d385	exon4	4	G	7	2022-11-25	143	23.6	23.6	n	n	n	n	n	n	no	designed	no
Tx4.385.636	Tx4.385.637	F	250	GE9F1	2022-07-05	Tx4.385.604	Tx4.385.606	2022-07-22	G	4	d385	exon4	4	G	7	2022-12-06	154	24.9	23.5	n	n	y	n	n	n	no	designed	no	2022-12-06	transferred to perfusion 12/6/22
Tx4.385.667	Tx4.385.669	F	261	G10F1	2022-10-12	Tx4.385.623	Tx4.385.626	2022-11-03	F	8	d385	exon4	4	E	8	2022-11-09	28	15.5	17.3	n	n	n	n	n	n	no	designed
Tx4.385.667	Tx4.385.669	F	261	G10F1	2022-10-12	Tx4.385.623	Tx4.385.626	2022-11-03	F	8	d385	exon4	4	E	8	2022-11-25	44	19.1	21.2	n	n	n	n	n	n	no	designed	no
Tx4.385.667	Tx4.385.669	F	261	G10F1	2022-10-12	Tx4.385.623	Tx4.385.626	2022-11-03	F	8	d385	exon4	4	E	8	2022-12-06	55	21.4	22.8	n	n	n	n	n	n	no	designed	no
Tx4.385.667	Tx4.385.669	F	261	G10F1	2022-10-12	Tx4.385.623	Tx4.385.626	2022-11-03	F	8	d385	exon4	4	E	8	2022-12-20	69	22.5	22.7	n	n	n	n	n	n	no	designed	no
Tx4.385.667	Tx4.385.669	F	261	G10F1	2022-10-12	Tx4.385.623	Tx4.385.626	2022-11-03	F	8	d385	exon4	4	E	8	2022-12-28	77	22.5	22.8	y	n	n	n	n	n	no	designed	no
Tx4.385.667	Tx4.385.669	F	261	G10F1	2022-10-12	Tx4.385.623	Tx4.385.626	2022-11-03	F	8	d385	exon4	4	E	8	2023-01-13	93	23	24.4	n	n	n	n	n	n	no	designed	no
Tx4.385.667	Tx4.385.669	F	261	G10F1	2022-10-12	Tx4.385.623	Tx4.385.626	2022-11-03	F	8	d385	exon4	4	E	8	2023-02-07	118	24	26.1	n	y	n	n	n	n	no	designed	no
Tx4.385.667	Tx4.385.669	F	261	G10F1	2022-10-12	Tx4.385.623	Tx4.385.626	2022-11-03	F	8	d385	exon4	4	E	8	2023-02-16	127	26.4	28.5	n	n	n	n	n	n	no	designed	no
Tx4.385.667	Tx4.385.669	F	261	G10F1	2022-10-12	Tx4.385.623	Tx4.385.626	2022-11-03	F	8	d385	exon4	4	E	8	2023-03-15	154	27.5	29.1	n	n	y	n	n	n	no	designed	no
Tx4.385.667	Tx4.385.669	F	261	G10F1	2022-10-12	Tx4.385.623	Tx4.385.626	2022-11-03	F	8	d385	exon4	4	E	8	2023-03-24	163	33.3	28.6	n	n	n	n	n	y	no	designed	no		all but 669 fd 4/14/23
Tx4.385.668	Tx4.385.670	F	262	G10F1	2022-10-12	Tx4.385.623	Tx4.385.626	2022-11-03	E	9	d385	exon4	4	E	8	2022-11-09	28	16.6	14.8	n	n	n	n	n	n	no	designed
Tx4.385.668	Tx4.385.670	F	262	G10F1	2022-10-12	Tx4.385.623	Tx4.385.626	2022-11-03	E	9	d385	exon4	4	E	8	2022-11-25	44	19.6	17.5	n	n	n	n	n	n	no	designed	no
Tx4.385.668	Tx4.385.670	F	262	G10F1	2022-10-12	Tx4.385.623	Tx4.385.626	2022-11-03	E	9	d385	exon4	4	E	8	2022-12-06	55	21.5	19.3	n	n	n	n	n	n	no	designed	no
Tx4.385.668	Tx4.385.670	F	262	G10F1	2022-10-12	Tx4.385.623	Tx4.385.626	2022-11-03	E	9	d385	exon4	4	E	8	2022-12-20	69	22	19.1	n	n	n	n	n	n	no	designed	no
Tx4.385.668	Tx4.385.670	F	262	G10F1	2022-10-12	Tx4.385.623	Tx4.385.626	2022-11-03	E	9	d385	exon4	4	E	8	2022-12-28	77	21.6	19.4	y	n	n	n	n	n	no	designed	no
Tx4.385.668	Tx4.385.670	F	262	G10F1	2022-10-12	Tx4.385.623	Tx4.385.626	2022-11-03	E	9	d385	exon4	4	E	8	2023-01-13	93	22.5	20.3	n	n	n	n	n	n	no	designed	no
Tx4.385.668	Tx4.385.670	F	262	G10F1	2022-10-12	Tx4.385.623	Tx4.385.626	2022-11-03	E	9	d385	exon4	4	E	8	2023-02-07	118	24.8	23.4	n	y	n	n	n	n	no	designed	no
Tx4.385.668	Tx4.385.670	F	262	G10F1	2022-10-12	Tx4.385.623	Tx4.385.626	2022-11-03	E	9	d385	exon4	4	E	8	2023-02-16	127	25.8	23.7	n	n	n	n	n	n	no	designed	no
Tx4.385.668	Tx4.385.670	F	262	G10F1	2022-10-12	Tx4.385.623	Tx4.385.626	2022-11-03	E	9	d385	exon4	4	E	8	2023-03-15	154	27.5	24.7	n	n	y	n	n	n	no	designed	no
Tx4.385.668	Tx4.385.670	F	262	G10F1	2022-10-12	Tx4.385.623	Tx4.385.626	2022-11-03	E	9	d385	exon4	4	E	8	2023-03-24	163	27.8	27	n	n	n	n	n	y	no	designed	no		all but 669 fd 4/14/23
Tx4.385.681	Tx4.385.680	F	263	G10F1	2022-10-13	Tx4.385.656	Tx4.385.659	2022-11-03	H	3	d385	exon4	4			2022-11-09	27	8.7	8.1	n	n	n	n	n	n	no	designed
Tx4.385.681	Tx4.385.680	F	263	G10F1	2022-10-13	Tx4.385.656	Tx4.385.659	2022-11-03	H	3	d385	exon4	4	D	7	2022-11-25	43	17.6	17.8	n	n	n	n	n	n	no	designed	no
Tx4.385.681	Tx4.385.680	F	263	G10F1	2022-10-13	Tx4.385.656	Tx4.385.659	2022-11-03	H	3	d385	exon4	4	D	7	2022-12-06	54	18.2	19	n	n	n	n	n	n	no	designed	no
Tx4.385.681	Tx4.385.680	F	263	G10F1	2022-10-13	Tx4.385.656	Tx4.385.659	2022-11-03	H	3	d385	exon4	4	D	7	2022-12-20	68	18	19.3	n	n	n	n	n	n	no	designed	no
Tx4.385.681	Tx4.385.680	F	263	G10F1	2022-10-13	Tx4.385.656	Tx4.385.659	2022-11-03	H	3	d385	exon4	4	D	7	2022-12-28	76	18.8	19.4	y	n	n	n	n	n	no	designed	no
Tx4.385.681	Tx4.385.680	F	263	G10F1	2022-10-13	Tx4.385.656	Tx4.385.659	2022-11-03	H	3	d385	exon4	4	D	7	2023-01-13	92	20.4	19.5	n	n	n	n	n	n	YES	designed	no		680 circling 2/7/23; censored previous measure.
Tx4.385.681	Tx4.385.680	F	263	G10F1	2022-10-13	Tx4.385.656	Tx4.385.659	2022-11-03	H	3	d385	exon4	4	D	7	2023-02-07	117	22.2	21.1	n	y	n	n	n	n	YES	designed	no		680 circling! sac.
Tx4.385.689	Tx4.385.687	F	266	G10F1	2022-11-03	Tx4.385.656	Tx4.385.659	2022-11-16	C	3	d385	exon4	4	G	6	2022-11-25	22	8.5	8.9	n	n	n	n	n	n	no	designed	no
Tx4.385.689	Tx4.385.687	F	266	G10F1	2022-11-03	Tx4.385.656	Tx4.385.659	2022-11-16	C	3	d385	exon4	4	G	6	2022-12-06	33	16.1	17.8	n	n	n	n	n	n	no	designed	no
Tx4.385.689	Tx4.385.687	F	266	G10F1	2022-11-03	Tx4.385.656	Tx4.385.659	2022-11-16	C	3	d385	exon4	4	G	6	2022-12-20	47	17.5	17.7	n	n	n	n	n	n	no	designed	no
Tx4.385.689	Tx4.385.687	F	266	G10F1	2022-11-03	Tx4.385.656	Tx4.385.659	2022-11-16	C	3	d385	exon4	4	G	6	2022-12-28	55	17.9	17.6	n	n	n	n	n	n	no	designed	no
Tx4.385.689	Tx4.385.687	F	266	G10F1	2022-11-03	Tx4.385.656	Tx4.385.659	2022-11-16	C	3	d385	exon4	4	G	6	2023-01-13	71	19.2	18.3	n	n	n	n	n	n	no	designed	no
Tx4.385.689	Tx4.385.687	F	266	G10F1	2022-11-03	Tx4.385.656	Tx4.385.659	2022-11-16	C	3	d385	exon4	4	G	6	2023-02-07	96	19.3	19.2	y	n	n	n	n	n	no	designed	no
Tx4.385.689	Tx4.385.687	F	266	G10F1	2022-11-03	Tx4.385.656	Tx4.385.659	2022-11-16	C	3	d385	exon4	4	G	6	2023-02-16	105	21.1	19.8	n	y	n	n	n	n	no	designed	no
Tx4.385.689	Tx4.385.687	F	266	G10F1	2022-11-03	Tx4.385.656	Tx4.385.659	2022-11-16	C	3	d385	exon4	4	G	6	2023-03-15	132	20.4	21	n	n	n	n	n	n	no	designed	no
Tx4.385.689	Tx4.385.687	F	266	G10F1	2022-11-03	Tx4.385.656	Tx4.385.659	2022-11-16	C	3	d385	exon4	4	G	6	2023-03-24	141	20.6	21.5	n	n	n	n	n	n	no	designed	no
Tx4.385.689	Tx4.385.687	F	266	G10F1	2022-11-03	Tx4.385.656	Tx4.385.659	2022-11-16	C	3	d385	exon4	4	G	6	2023-04-14	162	21.1	22.4	n	n	y	n	n	n	no	designed	no
Tx4.385.689	Tx4.385.687	F	266	G10F1	2022-11-03	Tx4.385.656	Tx4.385.659	2022-11-16	C	3	d385	exon4	4	G	6	2023-04-25	173	21.5	22.8	n	n	n	n	n	n	no	designed	no
Tx4.385.740	Tx4.385.742	M	275	G10F1	2023-02-13	Tx4.385.656	Tx4.385.659	2023-02-27	H	10	d385	exon4	4	G	5	2023-03-15	30	25.1	23.7	n	n	n	n	n	n	no	designed	no
Tx4.385.740	Tx4.385.742	M	275	G10F1	2023-02-13	Tx4.385.656	Tx4.385.659	2023-02-27	H	10	d385	exon4	4	G	5	2023-03-24	39	26.9	25.2	n	n	n	n	n	n	no	designed	no
Tx4.385.740	Tx4.385.742	M	275	G10F1	2023-02-13	Tx4.385.656	Tx4.385.659	2023-02-27	H	10	d385	exon4	4	G	5	2023-04-14	60	28.5	28.9	n	n	n	n	n	n	no	designed	no
Tx4.385.740	Tx4.385.742	M	275	G10F1	2023-02-13	Tx4.385.656	Tx4.385.659	2023-02-27	H	10	d385	exon4	4	G	5	2023-04-25	71	30.1	32.2	n	n	n	n	n	n	no	designed	no
Tx4.385.741	Tx4.385.743	M	276	G10F1	2023-02-13	Tx4.385.656	Tx4.385.659	2023-02-27	G	11	d385	exon4	4	G	5	2023-03-15	30	25	24.4	n	n	n	n	n	n	no	designed	no
Tx4.385.741	Tx4.385.743	M	276	G10F1	2023-02-13	Tx4.385.656	Tx4.385.659	2023-02-27	G	11	d385	exon4	4	G	5	2023-03-24	39	28.7	26.8	n	n	n	n	n	n	no	designed	no
Tx4.385.741	Tx4.385.743	M	276	G10F1	2023-02-13	Tx4.385.656	Tx4.385.659	2023-02-27	G	11	d385	exon4	4	G	5	2023-04-14	60	33.2	30.5	n	n	n	n	n	n	no	designed	no
Tx4.385.741	Tx4.385.743	M	276	G10F1	2023-02-13	Tx4.385.656	Tx4.385.659	2023-02-27	G	11	d385	exon4	4	G	5	2023-04-25	71	34.5	33.6	n	n	n	n	n	n	no	designed	no
Tx7.d5.235	Tx7.d5.236	F	12	G5	2020-03-30	FVB-2019	Tx7.d5.200	2020-04-27	B	5	d5-het	weak				2020-07-25	117	33.1	39	n	y	n	n	n	y	no	initial
Tx7.d5.236	Tx7.d5.235	F	16	G5	2020-05-27	FVB-2019	Tx7.d5.200	2020-06-08	B	9	d5-het	weak				2020-07-25	59	18.6	21.1	n	n	n	n	n	y	no	designed
Tx7.d5.240	Tx7.d5.241	M	13	G5	2020-03-30	FVB-2019	Tx7.d5.200	2020-04-27	A	8	d5-het	weak				2020-07-25	117	43.7	43.1	n	y	n	n	n	y	no	initial
Tx7.d5.258	Tx7.d5.259	M	17	G6	2020-06-24	FVB-2019	Tx7.d5.239	2020-07-21	D	6	d5-het	weak	4	C	6	2020-07-25	31	22.9	22.5	n	n	n	n	n	n	no	designed
Tx7.d5.258	Tx7.d5.259	M	17	G6	2020-06-24	FVB-2019	Tx7.d5.239	2020-07-21	D	6	d5-het	weak	4	C	6	2020-09-03	71	29.2	29.4	n	n	n	n	n	n	no	designed
Tx7.d5.258	Tx7.d5.259	M	17	G6	2020-06-24	FVB-2019	Tx7.d5.239	2020-07-21	D	6	d5-het	weak	4	C	6	2020-09-17	85	30.9	31.1	y	n	n	n	n	n	no	designed
Tx7.d5.258	Tx7.d5.259	M	17	G6	2020-06-24	FVB-2019	Tx7.d5.239	2020-07-21	D	6	d5-het	weak	4	C	6	2020-11-03	132	37.7	39.8	n	y	n	n	n	n	no	designed
Tx7.d5.258	Tx7.d5.259	M	17	G6	2020-06-24	FVB-2019	Tx7.d5.239	2020-07-21	D	6	d5-het	weak	4	C	6	2020-11-18	147	40.1	41.3	n	n	n	n	n	n	no	designed
Tx7.d5.258	Tx7.d5.259	M	17	G6	2020-06-24	FVB-2019	Tx7.d5.239	2020-07-21	D	6	d5-het	weak	4	C	6	2020-11-25	154	41.6	41.8	n	n	y	n	n	n	no	designed
Tx7.d5.258	Tx7.d5.259	M	17	G6	2020-06-24	FVB-2019	Tx7.d5.239	2020-07-21	D	6	d5-het	weak	4	C	6	2020-12-02	161	41.9	41	n	n	n	n	n	n	no	designed
Tx7.d5.258	Tx7.d5.259	M	17	G6	2020-06-24	FVB-2019	Tx7.d5.239	2020-07-21	D	6	d5-het	weak	4	C	6	2020-12-09	168	42.3	41.6	n	n	n	n	n	n	no	designed
Tx7.d5.258	Tx7.d5.259	M	17	G6	2020-06-24	FVB-2019	Tx7.d5.239	2020-07-21	D	6	d5-het	weak	4	C	6	2020-12-16	175	42.9	41.6	n	n	n	y	n	n	no	designed
Tx7.d5.258	Tx7.d5.259	M	17	G6	2020-06-24	FVB-2019	Tx7.d5.239	2020-07-21	D	6	d5-het	weak	4	C	6	2020-12-23	182	43	42.8	n	n	n	n	n	n	no	designed
Tx7.d5.258	Tx7.d5.259	M	17	G6	2020-06-24	FVB-2019	Tx7.d5.239	2020-07-21	D	6	d5-het	weak	4	C	6	2020-12-30	189	42.9	42.4	n	n	n	n	n	n	no	designed
Tx7.d5.258	Tx7.d5.259	M	17	G6	2020-06-24	FVB-2019	Tx7.d5.239	2020-07-21	D	6	d5-het	weak	4	C	6	2021-01-06	196	43.1	42.9	n	n	n	n	n	n	no	designed
Tx7.d5.258	Tx7.d5.259	M	17	G6	2020-06-24	FVB-2019	Tx7.d5.239	2020-07-21	D	6	d5-het	weak	4	C	6	2021-01-13	203	43.3	43.3	n	n	n	n	y	n	no	designed
Tx7.d5.258	Tx7.d5.259	M	17	G6	2020-06-24	FVB-2019	Tx7.d5.239	2020-07-21	D	6	d5-het	weak	4	C	6	2021-01-20	210	42.9	43.6	n	n	n	n	n	n	no	designed
Tx7.d5.258	Tx7.d5.259	M	17	G6	2020-06-24	FVB-2019	Tx7.d5.239	2020-07-21	D	6	d5-het	weak	4	C	6	2021-01-27	217	42	43.1	n	n	n	n	n	n	no	designed
Tx7.d5.258	Tx7.d5.259	M	17	G6	2020-06-24	FVB-2019	Tx7.d5.239	2020-07-21	D	6	d5-het	weak	4	C	6	2021-02-03	224	43.1	42.7	n	n	n	n	n	n	no	designed
Tx7.d5.258	Tx7.d5.259	M	17	G6	2020-06-24	FVB-2019	Tx7.d5.239	2020-07-21	D	6	d5-het	weak	4	C	6	2021-02-10	231	42.9	43	n	n	n	n	n	n	no	designed
Tx7.d5.258	Tx7.d5.259	M	17	G6	2020-06-24	FVB-2019	Tx7.d5.239	2020-07-21	D	6	d5-het	weak	4	C	6	2021-02-17	238	43.2	42.9	n	n	n	n	n	n	no	designed
Tx7.d5.258	Tx7.d5.259	M	17	G6	2020-06-24	FVB-2019	Tx7.d5.239	2020-07-21	D	6	d5-het	weak	4	C	6	2021-02-24	245	43	42.8	n	n	n	n	n	n	no	designed
Tx7.d5.258	Tx7.d5.259	M	17	G6	2020-06-24	FVB-2019	Tx7.d5.239	2020-07-21	D	6	d5-het	weak	4	C	6	2021-03-03	252	43.3	42.8	n	n	n	n	n	n	no	designed			to perfusion 3/16/21
Tx7.d5.258	Tx7.d5.259	M	17	G6	2020-06-24	FVB-2019	Tx7.d5.239	2020-07-21	D	6	d5-het	weak	4	C	6	2021-03-17	266	43.7	44.8	n	n	n	n	n	y	no	designed			perfused
Tx7.d5.260	Tx7.d5.261	M	18	G6	2020-06-24	FVB-2019	Tx7.d5.239	2020-07-21	D	7	d5-het	weak	4	C	6	2020-07-25	31	22.6	17.2	n	n	n	n	n	n	no	designed
Tx7.d5.260	Tx7.d5.261	M	18	G6	2020-06-24	FVB-2019	Tx7.d5.239	2020-07-21	D	7	d5-het	weak	4	C	6	2020-09-03	71	27.7	22.4	n	n	n	n	n	n	no	designed
Tx7.d5.260	Tx7.d5.261	M	18	G6	2020-06-24	FVB-2019	Tx7.d5.239	2020-07-21	D	7	d5-het	weak	4	C	6	2020-09-17	85	27.3	23.1	y	n	n	n	n	n	no	designed
Tx7.d5.260	Tx7.d5.261	M	18	G6	2020-06-24	FVB-2019	Tx7.d5.239	2020-07-21	D	7	d5-het	weak	4	C	6	2020-11-03	132	33.1	27.9	n	y	n	n	n	n	no	designed
Tx7.d5.260	Tx7.d5.261	M	18	G6	2020-06-24	FVB-2019	Tx7.d5.239	2020-07-21	D	7	d5-het	weak	4	C	6	2020-11-18	147	34.8	28.2	n	n	n	n	n	n	no	designed
Tx7.d5.260	Tx7.d5.261	M	18	G6	2020-06-24	FVB-2019	Tx7.d5.239	2020-07-21	D	7	d5-het	weak	4	C	6	2020-11-25	154	35.4	28.5	n	n	y	n	n	n	no	designed
Tx7.d5.260	Tx7.d5.261	M	18	G6	2020-06-24	FVB-2019	Tx7.d5.239	2020-07-21	D	7	d5-het	weak	4	C	6	2020-12-02	161	35.2	28.3	n	n	n	n	n	n	no	designed
Tx7.d5.260	Tx7.d5.261	M	18	G6	2020-06-24	FVB-2019	Tx7.d5.239	2020-07-21	D	7	d5-het	weak	4	C	6	2020-12-09	168	35.3	29	n	n	n	n	n	n	no	designed
Tx7.d5.260	Tx7.d5.261	M	18	G6	2020-06-24	FVB-2019	Tx7.d5.239	2020-07-21	D	7	d5-het	weak	4	C	6	2020-12-16	175	35.5	29.8	n	n	n	y	n	n	no	designed
Tx7.d5.260	Tx7.d5.261	M	18	G6	2020-06-24	FVB-2019	Tx7.d5.239	2020-07-21	D	7	d5-het	weak	4	C	6	2020-12-23	182	36.4	30.7	n	n	n	n	n	n	no	designed
Tx7.d5.260	Tx7.d5.261	M	18	G6	2020-06-24	FVB-2019	Tx7.d5.239	2020-07-21	D	7	d5-het	weak	4	C	6	2020-12-30	189	37.7	30.5	n	n	n	n	n	n	no	designed
Tx7.d5.260	Tx7.d5.261	M	18	G6	2020-06-24	FVB-2019	Tx7.d5.239	2020-07-21	D	7	d5-het	weak	4	C	6	2021-01-06	196	38.1	31.2	n	n	n	n	n	n	no	designed
Tx7.d5.260	Tx7.d5.261	M	18	G6	2020-06-24	FVB-2019	Tx7.d5.239	2020-07-21	D	7	d5-het	weak	4	C	6	2021-01-13	203	38.9	30.9	n	n	n	n	y	n	no	designed
Tx7.d5.260	Tx7.d5.261	M	18	G6	2020-06-24	FVB-2019	Tx7.d5.239	2020-07-21	D	7	d5-het	weak	4	C	6	2021-01-20	210	39	30.9	n	n	n	n	n	n	no	designed
Tx7.d5.260	Tx7.d5.261	M	18	G6	2020-06-24	FVB-2019	Tx7.d5.239	2020-07-21	D	7	d5-het	weak	4	C	6	2021-01-27	217	38.5	31.1	n	n	n	n	n	n	no	designed
Tx7.d5.260	Tx7.d5.261	M	18	G6	2020-06-24	FVB-2019	Tx7.d5.239	2020-07-21	D	7	d5-het	weak	4	C	6	2021-02-03	224	38.3	31.7	n	n	n	n	n	n	no	designed
Tx7.d5.260	Tx7.d5.261	M	18	G6	2020-06-24	FVB-2019	Tx7.d5.239	2020-07-21	D	7	d5-het	weak	4	C	6	2021-02-10	231	38.5	31.2	n	n	n	n	n	n	no	designed
Tx7.d5.260	Tx7.d5.261	M	18	G6	2020-06-24	FVB-2019	Tx7.d5.239	2020-07-21	D	7	d5-het	weak	4	C	6	2021-02-17	238	39	32	n	n	n	n	n	n	no	designed
Tx7.d5.260	Tx7.d5.261	M	18	G6	2020-06-24	FVB-2019	Tx7.d5.239	2020-07-21	D	7	d5-het	weak	4	C	6	2021-02-24	245	39	31.2	n	n	n	n	n	n	no	designed
Tx7.d5.260	Tx7.d5.261	M	18	G6	2020-06-24	FVB-2019	Tx7.d5.239	2020-07-21	D	7	d5-het	weak	4	C	6	2021-03-03	252	39.5	31.5	n	n	n	n	n	n	no	designed			to perfusion 3/16/21
Tx7.d5.260	Tx7.d5.261	M	18	G6	2020-06-24	FVB-2019	Tx7.d5.239	2020-07-21	D	7	d5-het	weak	4	C	6	2021-03-17	266	42	32.4	n	n	n	n	n	y	no	designed			perfused
Tx7.d5.266	Tx7.d5.267	F	19	G6	2020-08-08	FVB-2019	Tx7.d5.239	2020-08-26	B	2	d5-het	weak	4	B	6	2020-09-03	26	19.1	17	n	n	n	n	n	n	no	designed
Tx7.d5.266	Tx7.d5.267	F	19	G6	2020-08-08	FVB-2019	Tx7.d5.239	2020-08-26	B	2	d5-het	weak	4	B	6	2020-09-17	40	22.7	20.4	n	n	n	n	n	n	no	designed
Tx7.d5.266	Tx7.d5.267	F	19	G6	2020-08-08	FVB-2019	Tx7.d5.239	2020-08-26	B	2	d5-het	weak	4	B	6	2020-11-03	87	26	22.7	y	n	n	n	n	n	no	designed
Tx7.d5.266	Tx7.d5.267	F	19	G6	2020-08-08	FVB-2019	Tx7.d5.239	2020-08-26	B	2	d5-het	weak	4	B	6	2020-11-13	97	29.4	25.9	n	n	n	n	n	n	YES	designed
Tx7.d5.266	Tx7.d5.267	F	19	G6	2020-08-08	FVB-2019	Tx7.d5.239	2020-08-26	B	2	d5-het	weak	4	B	6	2020-11-25	109	33.2	24.7	n	y	n	n	n	n	YES	designed
Tx7.d5.266	Tx7.d5.267	F	19	G6	2020-08-08	FVB-2019	Tx7.d5.239	2020-08-26	B	2	d5-het	weak	4	B	6	2020-12-02	116	33.5	25.1	n	n	n	n	n	n	YES	designed
Tx7.d5.266	Tx7.d5.267	F	19	G6	2020-08-08	FVB-2019	Tx7.d5.239	2020-08-26	B	2	d5-het	weak	4	B	6	2020-12-09	123	33.5	23.8	n	n	n	n	n	n	YES	designed			267 circling
Tx7.d5.266	Tx7.d5.267	F	19	G6	2020-08-08	FVB-2019	Tx7.d5.239	2020-08-26	B	2	d5-het	weak	4	B	6	2020-12-16	130	32.8	23.2	n	n	n	n	n	n	YES	designed			267 circling
Tx7.d5.266	Tx7.d5.267	F	19	G6	2020-08-08	FVB-2019	Tx7.d5.239	2020-08-26	B	2	d5-het	weak	4	B	6	2020-12-23	137	30.1	25.6	n	n	n	n	n	n	YES	designed			267 circling
Tx7.d5.266	Tx7.d5.267	F	19	G6	2020-08-08	FVB-2019	Tx7.d5.239	2020-08-26	B	2	d5-het	weak	4	B	6	2020-12-30	144	31.8	23.2	n	n	n	n	n	y	YES	designed			267 circling, red dots on tail
Tx7.d5.326	Tx7.d5.324	F	74	GE6F1	2020-10-12	FVB-2019	Tx7.d5.239	2020-11-02	C	8	d5-het	weak	4	E	1	2020-12-02	51	19.1	18.7	n	n	n	n	n	n	no	designed
Tx7.d5.326	Tx7.d5.324	F	74	GE6F1	2020-10-12	FVB-2019	Tx7.d5.239	2020-11-02	C	8	d5-het	weak	4	E	1	2020-12-09	58	21.4	18.9	n	n	n	n	n	n	no	designed
Tx7.d5.326	Tx7.d5.324	F	74	GE6F1	2020-10-12	FVB-2019	Tx7.d5.239	2020-11-02	C	8	d5-het	weak	4	E	1	2020-12-16	65	23	18.8	n	n	n	n	n	n	no	designed
Tx7.d5.326	Tx7.d5.324	F	74	GE6F1	2020-10-12	FVB-2019	Tx7.d5.239	2020-11-02	C	8	d5-het	weak	4	E	1	2020-12-23	72	23.2	18.8	n	n	n	n	n	n	no	designed
Tx7.d5.326	Tx7.d5.324	F	74	GE6F1	2020-10-12	FVB-2019	Tx7.d5.239	2020-11-02	C	8	d5-het	weak	4	E	1	2020-12-30	79	23.1	18.7	y	n	n	n	n	n	no	designed
Tx7.d5.326	Tx7.d5.324	F	74	GE6F1	2020-10-12	FVB-2019	Tx7.d5.239	2020-11-02	C	8	d5-het	weak	4	E	1	2021-01-06	86	25.1	18.9	n	n	n	n	n	n	no	designed
Tx7.d5.326	Tx7.d5.324	F	74	GE6F1	2020-10-12	FVB-2019	Tx7.d5.239	2020-11-02	C	8	d5-het	weak	4	E	1	2021-01-13	93	22.7	20.9	n	n	n	n	n	n	YES	designed			circling 1/13/21
Tx7.d5.326	Tx7.d5.324	F	74	GE6F1	2020-10-12	FVB-2019	Tx7.d5.239	2020-11-02	C	8	d5-het	weak	4	E	1	2021-01-20	100	23.7	22.2	n	y	n	n	n	n	YES	designed			circling 1/13/21
Tx7.d5.326	Tx7.d5.324	F	74	GE6F1	2020-10-12	FVB-2019	Tx7.d5.239	2020-11-02	C	8	d5-het	weak	4	E	1	2021-01-27	107	24.4	22.2	n	n	n	n	n	n	YES	designed			circling 1/13/21
Tx7.d5.326	Tx7.d5.324	F	74	GE6F1	2020-10-12	FVB-2019	Tx7.d5.239	2020-11-02	C	8	d5-het	weak	4	E	1	2021-02-03	114	25.4	22.5	n	n	n	n	n	n	YES	designed			circling 1/13/21
Tx7.d5.326	Tx7.d5.324	F	74	GE6F1	2020-10-12	FVB-2019	Tx7.d5.239	2020-11-02	C	8	d5-het	weak	4	E	1	2021-02-10	121	25.6	21.7	n	n	n	n	n	n	YES	designed			circling 1/13/21
Tx7.d5.326	Tx7.d5.324	F	74	GE6F1	2020-10-12	FVB-2019	Tx7.d5.239	2020-11-02	C	8	d5-het	weak	4	E	1	2021-02-17	128	25.6	23.1	n	n	n	n	n	n	YES	designed			circling 1/13/21
Tx7.d5.326	Tx7.d5.324	F	74	GE6F1	2020-10-12	FVB-2019	Tx7.d5.239	2020-11-02	C	8	d5-het	weak	4	E	1	2021-02-24	135	25.8	23.1	n	n	n	n	n	n	YES	designed			324 circling 1/13/21
Tx7.d5.326	Tx7.d5.324	F	74	GE6F1	2020-10-12	FVB-2019	Tx7.d5.239	2020-11-02	C	8	d5-het	weak	4	E	1	2021-03-03	142	27.1	22.9	n	n	n	n	n	n	YES	designed			324 circling 1/13/21
Tx7.d5.326	Tx7.d5.324	F	74	GE6F1	2020-10-12	FVB-2019	Tx7.d5.239	2020-11-02	C	8	d5-het	weak	4	E	1	2021-03-17	156	27.8	26.1	n	n	y	n	n	n	YES	designed			324 circling 1/13/21, 1/27/21
Tx7.d5.326	Tx7.d5.324	F	74	GE6F1	2020-10-12	FVB-2019	Tx7.d5.239	2020-11-02	C	8	d5-het	weak	4	E	1	2021-03-24	163	31.1	21.9	n	n	n	n	n	n	YES	designed			324 circling 1/13/21, 1/27/21
Tx7.d5.327	Tx7.d5.325	F	75	GE6F1	2020-10-12	FVB-2019	Tx7.d5.239	2020-11-02	D	8	d5-het	weak	4	E	1	2020-12-02	51	18.9	21.2	n	n	n	n	n	n	no	designed
Tx7.d5.327	Tx7.d5.325	F	75	GE6F1	2020-10-12	FVB-2019	Tx7.d5.239	2020-11-02	D	8	d5-het	weak	4	E	1	2020-12-09	58	19.7	19.6	n	n	n	n	n	n	no	designed
Tx7.d5.327	Tx7.d5.325	F	75	GE6F1	2020-10-12	FVB-2019	Tx7.d5.239	2020-11-02	D	8	d5-het	weak	4	E	1	2020-12-16	65	20	20	n	n	n	n	n	n	no	designed
Tx7.d5.327	Tx7.d5.325	F	75	GE6F1	2020-10-12	FVB-2019	Tx7.d5.239	2020-11-02	D	8	d5-het	weak	4	E	1	2020-12-23	72	20.5	22.2	n	n	n	n	n	n	no	designed
Tx7.d5.327	Tx7.d5.325	F	75	GE6F1	2020-10-12	FVB-2019	Tx7.d5.239	2020-11-02	D	8	d5-het	weak	4	E	1	2020-12-30	79	20.2	24.7	y	n	n	n	n	n	no	designed
Tx7.d5.327	Tx7.d5.325	F	75	GE6F1	2020-10-12	FVB-2019	Tx7.d5.239	2020-11-02	D	8	d5-het	weak	4	E	1	2021-01-06	86	20.8	25.8	n	n	n	n	n	n	no	designed
Tx7.d5.327	Tx7.d5.325	F	75	GE6F1	2020-10-12	FVB-2019	Tx7.d5.239	2020-11-02	D	8	d5-het	weak	4	E	1	2021-01-13	93	21.1	25.4	n	n	n	n	n	n	no	designed
Tx7.d5.327	Tx7.d5.325	F	75	GE6F1	2020-10-12	FVB-2019	Tx7.d5.239	2020-11-02	D	8	d5-het	weak	4	E	1	2021-01-20	100	21.8	26.1	n	y	n	n	n	n	no	designed
Tx7.d5.327	Tx7.d5.325	F	75	GE6F1	2020-10-12	FVB-2019	Tx7.d5.239	2020-11-02	D	8	d5-het	weak	4	E	1	2021-01-27	107	22.2	25.2	n	n	n	n	n	n	no	designed
Tx7.d5.327	Tx7.d5.325	F	75	GE6F1	2020-10-12	FVB-2019	Tx7.d5.239	2020-11-02	D	8	d5-het	weak	4	E	1	2021-02-03	114	22.8	26.8	n	n	n	n	n	n	no	designed
Tx7.d5.327	Tx7.d5.325	F	75	GE6F1	2020-10-12	FVB-2019	Tx7.d5.239	2020-11-02	D	8	d5-het	weak	4	E	1	2021-02-10	121	23	28.6	n	n	n	n	n	n	no	designed
Tx7.d5.327	Tx7.d5.325	F	75	GE6F1	2020-10-12	FVB-2019	Tx7.d5.239	2020-11-02	D	8	d5-het	weak	4	E	1	2021-02-17	128	24	29	n	n	n	n	n	n	no	designed
Tx7.d5.327	Tx7.d5.325	F	75	GE6F1	2020-10-12	FVB-2019	Tx7.d5.239	2020-11-02	D	8	d5-het	weak	4	E	1	2021-02-24	135	23	30	n	n	n	n	n	n	no	designed
Tx7.d5.327	Tx7.d5.325	F	75	GE6F1	2020-10-12	FVB-2019	Tx7.d5.239	2020-11-02	D	8	d5-het	weak	4	E	1	2021-03-03	142	24.3	31.4	n	n	n	n	n	n	no	designed
Tx7.d5.327	Tx7.d5.325	F	75	GE6F1	2020-10-12	FVB-2019	Tx7.d5.239	2020-11-02	D	8	d5-het	weak	4	E	1	2021-03-17	156	28.4	33.6	n	n	y	n	n	n	no	designed
Tx7.d5.327	Tx7.d5.325	F	75	GE6F1	2020-10-12	FVB-2019	Tx7.d5.239	2020-11-02	D	8	d5-het	weak	4	E	1	2021-03-24	163	26.4	33.3	n	n	n	n	n	n	no	designed
Tx7.d5.327	Tx7.d5.325	F	75	GE6F1	2020-10-12	FVB-2019	Tx7.d5.239	2020-11-02	D	8	d5-het	weak	4	E	1	2021-03-31	170	27.4	34	n	n	n	n	n	n	no	designed
Tx7.d5.327	Tx7.d5.325	F	75	GE6F1	2020-10-12	FVB-2019	Tx7.d5.239	2020-11-02	D	8	d5-het	weak	4	E	1	2021-04-07	177	26.8	35.6	n	n	n	y	n	n	no	designed
Tx7.d5.327	Tx7.d5.325	F	75	GE6F1	2020-10-12	FVB-2019	Tx7.d5.239	2020-11-02	D	8	d5-het	weak	4	E	1	2021-04-14	184	27.5	35.3	n	n	n	n	n	n	no	designed
Tx7.d5.327	Tx7.d5.325	F	75	GE6F1	2020-10-12	FVB-2019	Tx7.d5.239	2020-11-02	D	8	d5-het	weak	4	E	1	2021-04-21	191	27.6	37.2	n	n	n	n	n	n	no	designed
Tx7.d5.327	Tx7.d5.325	F	75	GE6F1	2020-10-12	FVB-2019	Tx7.d5.239	2020-11-02	D	8	d5-het	weak	4	E	1	2021-04-28	198	27.7	37.9	n	n	n	n	n	n	no	designed
Tx7.d5.327	Tx7.d5.325	F	75	GE6F1	2020-10-12	FVB-2019	Tx7.d5.239	2020-11-02	D	8	d5-het	weak	4	E	1	2021-05-03	203	28.1	40.6	n	n	n	n	y	n	no	designed
Tx7.d5.327	Tx7.d5.325	F	75	GE6F1	2020-10-12	FVB-2019	Tx7.d5.239	2020-11-02	D	8	d5-het	weak	4	E	1	2021-05-05	205	30.8	40.3	n	n	n	n	n	y	no	designed			perfused
Tx7.d5.359	Tx7.d5.358	F	104	GE6F1	2020-11-30	FVB-2019	Tx7.d5.239	2020-12-03	C	11	d5-het	weak	4	A	8	2020-12-23	23	14.7	15.3	n	n	n	n	n	n	no	designed
Tx7.d5.359	Tx7.d5.358	F	104	GE6F1	2020-11-30	FVB-2019	Tx7.d5.239	2020-12-03	C	11	d5-het	weak	4	A	8	2020-12-30	30	18.1	19.5	n	n	n	n	n	n	no	designed
Tx7.d5.359	Tx7.d5.358	F	104	GE6F1	2020-11-30	FVB-2019	Tx7.d5.239	2020-12-03	C	11	d5-het	weak	4	A	8	2021-01-06	37	19.3	20.1	n	n	n	n	n	n	no	designed
Tx7.d5.359	Tx7.d5.358	F	104	GE6F1	2020-11-30	FVB-2019	Tx7.d5.239	2020-12-03	C	11	d5-het	weak	4	A	8	2021-01-13	44	18.5	21.1	n	n	n	n	n	n	no	designed
Tx7.d5.359	Tx7.d5.358	F	104	GE6F1	2020-11-30	FVB-2019	Tx7.d5.239	2020-12-03	C	11	d5-het	weak	4	A	8	2021-01-20	51	18.5	22.1	n	n	n	n	n	n	no	designed
Tx7.d5.359	Tx7.d5.358	F	104	GE6F1	2020-11-30	FVB-2019	Tx7.d5.239	2020-12-03	C	11	d5-het	weak	4	A	8	2021-01-27	58	18.6	22.5	n	n	n	n	n	n	no	designed
Tx7.d5.359	Tx7.d5.358	F	104	GE6F1	2020-11-30	FVB-2019	Tx7.d5.239	2020-12-03	C	11	d5-het	weak	4	A	8	2021-02-03	65	19.8	23.8	n	n	n	n	n	n	no	designed
Tx7.d5.359	Tx7.d5.358	F	104	GE6F1	2020-11-30	FVB-2019	Tx7.d5.239	2020-12-03	C	11	d5-het	weak	4	A	8	2021-02-10	72	20.1	21.9	n	n	n	n	n	n	no	designed
Tx7.d5.359	Tx7.d5.358	F	104	GE6F1	2020-11-30	FVB-2019	Tx7.d5.239	2020-12-03	C	11	d5-het	weak	4	A	8	2021-02-17	79	20.4	22.1	y	n	n	n	n	n	no	designed
Tx7.d5.359	Tx7.d5.358	F	104	GE6F1	2020-11-30	FVB-2019	Tx7.d5.239	2020-12-03	C	11	d5-het	weak	4	A	8	2021-02-24	86	20.6	21.6	n	n	n	n	n	n	YES	designed
Tx7.d5.359	Tx7.d5.358	F	104	GE6F1	2020-11-30	FVB-2019	Tx7.d5.239	2020-12-03	C	11	d5-het	weak	4	A	8	2021-03-03	93	22	21.3	n	n	n	n	n	y	YES	designed			358 severe circling, SAC 3/11/21
Tx7.d5.361	Tx7.d5.362	M	105	GE6F1	2020-11-30	FVB-2019	Tx7.d5.239	2020-12-03	C	12	d5-het	weak	4	B	8	2020-12-23	23	16.7	18.2	n	n	n	n	n	n	no	designed
Tx7.d5.361	Tx7.d5.362	M	105	GE6F1	2020-11-30	FVB-2019	Tx7.d5.239	2020-12-03	C	12	d5-het	weak	4	B	8	2020-12-30	30	21.5	22	n	n	n	n	n	n	no	designed
Tx7.d5.361	Tx7.d5.362	M	105	GE6F1	2020-11-30	FVB-2019	Tx7.d5.239	2020-12-03	C	12	d5-het	weak	4	B	8	2021-01-06	37	23	24.9	n	n	n	n	n	n	no	designed
Tx7.d5.361	Tx7.d5.362	M	105	GE6F1	2020-11-30	FVB-2019	Tx7.d5.239	2020-12-03	C	12	d5-het	weak	4	B	8	2021-01-13	44	25	26.6	n	n	n	n	n	n	no	designed
Tx7.d5.361	Tx7.d5.362	M	105	GE6F1	2020-11-30	FVB-2019	Tx7.d5.239	2020-12-03	C	12	d5-het	weak	4	B	8	2021-01-20	51	25.9	27.9	n	n	n	n	n	n	no	designed
Tx7.d5.361	Tx7.d5.362	M	105	GE6F1	2020-11-30	FVB-2019	Tx7.d5.239	2020-12-03	C	12	d5-het	weak	4	B	8	2021-01-27	58	26	28.4	n	n	n	n	n	n	no	designed
Tx7.d5.361	Tx7.d5.362	M	105	GE6F1	2020-11-30	FVB-2019	Tx7.d5.239	2020-12-03	C	12	d5-het	weak	4	B	8	2021-02-03	65	26.3	28.2	n	n	n	n	n	n	no	designed
Tx7.d5.361	Tx7.d5.362	M	105	GE6F1	2020-11-30	FVB-2019	Tx7.d5.239	2020-12-03	C	12	d5-het	weak	4	B	8	2021-02-10	72	27	28.2	n	n	n	n	n	n	no	designed
Tx7.d5.361	Tx7.d5.362	M	105	GE6F1	2020-11-30	FVB-2019	Tx7.d5.239	2020-12-03	C	12	d5-het	weak	4	B	8	2021-02-17	79	27.8	30.6	y	n	n	n	n	n	no	designed
Tx7.d5.361	Tx7.d5.362	M	105	GE6F1	2020-11-30	FVB-2019	Tx7.d5.239	2020-12-03	C	12	d5-het	weak	4	B	8	2021-02-24	86	27.6	31.5	n	n	n	n	n	n	no	designed			361 scruffy 2/24/21
Tx7.d5.361	Tx7.d5.362	M	105	GE6F1	2020-11-30	FVB-2019	Tx7.d5.239	2020-12-03	C	12	d5-het	weak	4	B	8	2021-03-03	93	28.5	34.2	n	n	n	n	n	n	no	designed			361 scruffy 2/24/21
[truncated: 1,993 more rows]
