# Supplementary material for: Tulp3 quantitative alleles titrate requirements for viability, brain development, and kidney homeostasis but do not suppress Zfp423 mutations in mice
Source: PLoS Genet. 2025 Oct 15;21(10):e1011911. doi: 10.1371/journal.pgen.1011911 (PMC12539727; doi:10.1371/journal.pgen.1011911)
Supplement: S6 Table — Terminal weight and brain measures used in Fig 4. Measures follow those in Deshpande et al. [26]. (XLSX) [file pgen.1011911.s006.xlsx]

## Sheet: S6_Table_Brains
wtID	mutID	allele	alleleClass	pair	sex	born	sac	age	dateEntered	wtWeight	wtVermis	wtCbmHeight	wtCTxArea	wtCTxThick15	wtCTxThick30	wtCTxThick45	wtCCThick	wtACThick	wtBrainWidth	wtVermisSagArea	comment	imagedBy	mutWeight	mutVermis	mutCbmHeight	mutCTxArea	mutCTxThick15	mutCTxThick30	mutCTxThick45	mutCCThick	mutACThick	mutBrainWidth	mutVermisSagArea
Tx7.2G.166	Tx7.2G.165	2G	weak	27	F	2020-08-15	2021-03-29	224	2021-04-02	31.8	2.471	2.929	73.15	1.164	1.139	1.134	0.225	0.312	9.649	9.21		Raquel/Ojas	33.5	2.564	2.856	72.526	1.324	1.261	1.343	0.413	0.313	8.557	10.484
Tx7.2G.254	Tx7.2G.253	2G	weak	63	F	2020-10-15	2021-05-12	209	2021-06-09	54.6	2.506	3.055	68.485	1.073	1.006	1.032	0.288	0.346	9.143	11.086		Dot	52	2.3	3.04	69.637	1.2	1.131	1.168	0.337	0.265	9.058	12.09
Tx7.2G.373	Tx7.2G.374	2G	weak	149	F	2021-03-29	2021-10-13	198	2021-10-26	40.19	2.657	3.462	72.912	1.267	1.149	1.21	0.39	0.277	8.79	11.386		Dot	35	2.518	3.357	67.303	1.166	1.117	1.139	0.408	0.238	8.79	12.763
Tx7.2G.428	Tx7.2G.427	2G	weak	215	F	2021-09-08	2022-02-28	190	2022-03-03	23.2	2.334	3.57	58.222	1.022	1.018	1.066	0.288	0.135	8.617	10.272		Dot	38.6	2.3	3.467	66.018	1.142	1.126	1.096	0.267	0.322	8.847	11.395
Tx7.2G.517	Tx7.2G.516	2G	weak	232	F	2022-03-01	2022-08-10	162	2022-08-23	26.5	2.815	2.59	63.372	1.131	1.068	1.145	0.237	0.282	8.284	10.435		Dot	23.6	2.608	3.247	69.454	1.204	1.158	1.035	0.428	0.192	8.065	11.04
Tx7.2G.588	Tx7.2G.589	2G	weak	242	F	2022-06-14	2022-12-08	177	2022-12-16	34.5	2.553	3.554	69.442	1.327	1.264	1.223	0.295	0.368	9.096	12.425		Dot	44.5	2.649	3.554	67.758	1.165	1.162	1.187	0.354	0.314	8.997	12.963
Tx7.2G.618	Tx7.2G.619	2G	weak	252	F	2022-07-22	2023-01-05	167	2023-01-10	40.95	2.623	2.897	69.633	1.193	1.124	1.058	0.354	0.266	9.326	12.053		Dot	39.45	2.913	3.407	69.955	1.1	1.069	1.008	0.212	0.283	9.185	11.871
Tx7.2G.709	Tx7.2G.710	2G	weak	269	F	2022-10-19	2023-09-18	334	2023-09-29	44.57	2.666	3.526	76.769	1.207	1.137	1.094	0.324	0.27	9.74	13.63		Dot	48.19	2.632	3.307	72.517	1.246	1.246	1.253	0.389	0.238	8.986	12.737
Tx7.2G.739	Tx7.2G.740	2G	weak		F	2022-11-10	2023-10-03	327	2023-10-06	43.6	2.488	2.95	76.3	1.147	1.204	1.16	0.228	0.282	8.727	9.902		Dot	36.7	2.583	3.03	72.554	1.052	1.192	1.107	0.308	0.228	9.035	9.566
Tx7.2G.741	Tx7.2G.742	2G	weak		F	2022-11-10	2023-10-03	327	2023-10-06	57.4	2.504	3.359	63.079	0.929	0.926	1.013	0.228	0.255	8.954	8.838		Dot	37.01	2.535	3.094	64.828	0.957	1.01	1.058	0.214	0.282	8.499	9.371
Tx7.2G.248	Tx7.2G.247	2G	weak	61	M	2020-10-08	2021-05-05	209	2021-06-09	34.3	2.558	2.65	63.249	0.901	0.828	0.868	0.302	0.271	8.687	10.65		Dot	28.1	2.261	2.541	60.759	0.926	0.844	0.803	0.302	0.181	8.833	9.953
Tx7.2G.288	Tx7.2G.289	2G	weak	83	M	2020-11-06	2021-06-01	207	2021-06-24	31.98	2.542	2.872	70.007	1.112	1.112	1.21	0.34	0.311	9.373	9.514		Dot	33.44	2.476	2.964	68.88	1.108	0.983	0.968	0.287	0.142	9.693	10.843
Tx7.2G.214	Tx7.2G.211	2G	weak	93	M	2020-09-03	2021-04-28	237	2022-03-09	32.5	2.465	3.269	68.176	1.088	1.075	0.951	0.35		9.167	13.005		Dot	35.7	2.412	3.461	67.561	1.162	1.075	1.012	0.245	0.311	9.104	14.004
Tx7.2G.305	Tx7.2G.308	2G	weak	94	M	2020-11-19	2021-06-17	210	2021-07-09	42.7	2.569	3.207	73.574	1.096	1.122	1.063	0.259	0.301	9.276	11.352		Dot	35.1	2.655	3.362	73.733	1.146	1.122	1.088	0.259	0.387	9.155	12.613
Tx7.2G.318	Tx7.2G.317	2G	weak	97	M	2020-11-21	2021-06-29	220	2021-07-09	39.8	2.517	3.138	66.69	1.217	1.21	1.164	0.362	0.164	8.879	10.589		Dot	47.4	2.448	2.517	69.971	1.032	1.079	1.042	0.414	0.318	8.362	10.753
Tx7.2G.331	Tx7.2G.328	2G	weak	108	M	2020-12-05	2021-07-06	213	2021-07-15	46.2	2.637	3.202	70.465	1.169	1.139	1.168	0.415	0.212	8.637	11.654		Dot	51.2	2.483	3.202	72.698	1.096	1.068	1.113	0.335	0.405	9.765	12.051
Tx7.2G.324	Tx7.2G.325	2G	weak	109	M	2020-12-14	2021-07-20	218	2021-07-26	36.6	2.643	3.347	67.994	1.161	1.15	1.097	0.3	0.355	9.114	10.991		Dot	34.2	2.643	2.849	67.729	1.188	1.15	1.097	0.265	0.286	9.186	10.493
Tx7.2G.343	Tx7.2G.342	2G	weak	124	M	2021-01-04	2021-07-27	204	2021-08-20	43.5	2.509	3.286	71.255	1.173	1.176	1.232	0.321	0.422	9.525	12.034		Dot	51.6	2.385	3.233	75.292	1.186	1.176	1.144	0.321	0.412	9.397	12.574
Tx7.2G.430	Tx7.2G.434	2G	weak	216	M	2021-09-08	2022-03-22	195	2022-03-30	50.6	2.491	3.616	62.459	1.071	1.152	0.942	0.301	0.31	9.19	12.907		Dot	46.3	2.405	3.322	67.858	1.164	1.086	0.988	0.246	0.31	8.958	12.75
Tx7.3G.249	Tx7.3G.250	3G	strong	38	F	2020-08-31	2021-04-06	216	2021-04-12	33.3	2.46	2.937	70.037	1.224	1.113	1.112	0.276	0.372	8.656	10.498		Raquel/Ojas	33.2	2.658	2.838	70.91	1.182	1.138	1.186	0.267	0.406	8.696	9.556
Tx7.3G.269	Tx7.3G.268	3G	strong	41	F	2020-09-03	2021-04-08	217	2021-04-15	25.8	2.5	3.044	68.443	1.248	1.313	1.276	0.281	0.419	9.151	12.694		Ojas	36.5	2.47	2.825	76.098	1.278	1.249	1.218	0.28	0.416	9.21	12.478
Tx7.3G.278	Tx7.3G.277	3G	strong	44	F	2020-09-07	2021-04-14	219	2021-04-20	34.5	2.355	2.785	65.996	1.225	1.304	1.321	0.352	0.397	8.387	8.418		Raquel/Ojas	40.6	2.466	2.907	69.501	1.244	1.281	1.261	0.306	0.345	8.339	10.855
Tx7.3G.318	Tx7.3G.319	3G	strong	58	F	2020-10-01	2021-05-05	216	2021-06-09	22.8	2.751	2.856	67.736	0.983	0.984	0.971	0.302	0.31	8.687	10.773		Dot	25.3	2.628	2.576	66.568	0.921	0.975	0.92	0.224	0.335	8.778	10.059
Tx7.3G.399	Tx7.3G.397	3G	strong	125	F	2020-12-21	2021-07-20	211	2021-07-26	36	2.729	3.209	73.565	1.245	1.24	1.174	0.409	0.287	8.789	12.331		Dot	31.8	2.386	3.192	70.117	1.039	1.116	1.085	0.246	0.359	9.348	12.533
Tx7.3G.500	Tx7.3G.501	3G	strong	206	F	2021-08-16	2022-02-22	190	2022-02-25	41.4	2.833	3.215	77.75	1.316	1.286	1.274	0.397	0.206	9.422	12.03		Dot	46.2	2.85	3.632	76.453	1.325	1.272	1.261	0.361	0.338	9.6	14.171
Tx7.3G.552	Tx7.3G.551	3G	strong	236	F	2022-04-05	2022-09-21	169	2022-10-13	32.6	2.479	3.145	71.615	1.067	1.034	0.997	0.266	0.33	8.902	11.707		Dot	39.89	2.308	3.35	66.929	1.095	1.025	0.965	0.3	0.364	8.424	12.522
Tx7.3G.561	Tx7.3G.563	3G	strong	244	F	2022-06-13	2022-12-08	178	2022-12-16	31.8	2.553	3.28	70.346	1.307	1.162	1.141	0.371	0.221	8.779	12.549		Dot	33.8	2.714	3.732	71.045	1.191	1.216	1.21	0.323	0.252	9.477	13.295
Tx7.3G.605	Tx7.3G.606	3G	strong	259	F	2022-09-06	2023-06-08	275	2023-09-25	29.93	2.781	3.424	68.5	1.137	1.012	1.196	0.293	0.387	9.073	12.432		Dot	25.71	2.61	3.316	65.839	1.002	0.963	0.981	0.323	0.294	9.668	12.576
Tx7.3G.694	Tx7.3G.693	3G	strong		F	2023-07-11	2024-05-08	302	2024-07-26	53.23	2.597	3.316	75.303	1.097	1.081	1.085	0.452	0.274	8.821	11.005		Dot	60.37	2.649	3.404	71.877	1.167	1.156	1.088	0.357	0.453	9.013	11.819
Tx7.3G.229	Tx7.3G.228	3G	strong	28	M	2020-08-15	2021-03-31	226	2021-04-07	44.3	2.648	2.956	68.872	1.079	1.219	1.344	0.275		9.798	9.874	coronal cut too far posterior	Dorothy/Ojas	48.5	2.597	3.166	72.269	1.273	1.313	1.331	0.318	0.398	9.465	10.534
Tx7.3G.274	Tx7.3G.273	3G	strong	42	M	2020-09-03	2021-04-08	217	2021-04-15	43.7	2.452	2.807	66.38	1.263	1.335	1.313	0.324	0.371	8.778	11.499		Ojas	41.6	2.421	2.983	68.443	1.263	1.288	1.253	0.304	0.4	9.241	12.021
Tx7.3G.287	Tx7.3G.289	3G	strong	46	M	2020-09-08	2021-04-14	218	2021-04-20	45.8	2.43	2.784	66.704	1.104	1.128	1.096	0.364	0.301	8.005	9.507		Raquel/Ojas	45.1	2.662	3.021	62.991	1.026	1.004	0.999	0.331	0.415	8.642	8.416
Tx7.3G.375	Tx7.3G.373	3G	strong	66	M	2020-11-03	2021-06-01	210	2021-06-24	45.07	2.353	3.441	69.833	1.197	1.198	1.12	0.287	0.39	9.444	11.382		Dot	47.14	2.508	2.844	70.097	1.05	1.102	1.006	0.257	0.159	9.778	11.949
Tx7.3G.364	Tx7.3G.368	3G	strong	67	M	2020-10-19	2021-05-12	205	2021-06-09	42.9	2.371	3.124	65.696	1.12	1.037	1.117	0.349	0.352	8.678	11.229		Dot	38.1	2.214	2.767	65.229	1.093	1.085	0.985	0.334	0.383	9.207	11.309
Tx7.3G.359	Tx7.3G.357	3G	strong	90	M	2020-10-22	2021-05-18	208	2022-03-09	35.5	2.551	3.151	68.72	1.189	1.093	1.025	0.301	0.19	9.352	11.669		Dot	39.4	2.363	2.791	68.132	1.226	1.172	1.126	0.354	0.261	9.139	12.467
Tx7.3G.333	Tx7.3G.335	3G	strong	98	M	2020-10-19	2021-05-12	205	2021-06-09	37.8	2.496	3.081	66.676	1.228	1.14	1.08	0.29	0.282	9.069	11.253		Dot	37.6	2.476	3.072	66.291	1.09	1.068	1.08	0.317	0.354	8.995	9.722
Tx7.3G.387	Tx7.3G.384	3G	strong	102	M	2020-11-30	2021-06-29	211	2021-07-09	41.4	2.448	2.914	68.205	1.096	1.102	1.137	0.328	0.249	8.069	11.226		Dot	42.5	2.431	3.293	67.07	1.151	1.163	1.103	0.259	0.352	8.621	11.897
Tx7.3G.430	Tx7.3G.429	3G	strong	141	M	2021-03-08	2021-10-05	211	2021-10-25	55.1	2.852	2.993	72.148	1.126	1.098	1.152	0.319	0.323	9.218	12.285		Dot	54.8	2.482	3.363	71.341	1.162	1.176	1.255	0.219	0.277	9.145	12.185
Tx7.3G.434	Tx7.3G.435	3G	strong	146	M	2021-03-17	2021-10-05	202	2021-10-26	49.2	2.535	3.584	64.926	1.092	1.052	1.027	0.436	0.263	8.817	11.163		Dot	53.1	2.5	3.199	67.603	1.174	1.121	1.104	0.309	0.245	8.953	12.408
Tx7.3G.444	Tx7.3G.446	3G	strong	161	M	2021-04-14	2021-10-20	189	2021-10-26	38.8	2.469	3.237	62.642	1.09	1.005	1.116	0.344	0.248	8.481	11.098		Dot	40.3	2.519	2.937	63.423	1.322	1.078	1.075	0.301	0.308	8.954	11.472
Tx7.3G.633	Tx7.3G.629	3G	strong		M	2022-10-17	2023-05-18	213	2023-09-25	38.84	2.61	3.498	70.094	1.104	1.134	1.251	0.287	0.237	9.846	12.624		Dot	41.7	2.815	3.559	67.367	1.121	1.128	1.155	0.229	0.282	9.706	12.058
Tx7.3G.642	Tx7.3G.643	3G	strong		M	2022-10-19	2023-05-18	211	2023-09-25	43.56	2.644	3.243	73.622	1.264	1.243	1.219	0.385	0.272	9.539	12.171		Dot	49.35	2.644	3.293	72.675	1.206	1.153	1.222	0.269	0.255	9.689	12.61
Tx7.3G.649	Tx7.3G.648	3G	strong		M	2022-11-09	2023-06-08	211	2023-09-25	30.97	2.542	3.327	62.245	1.142	1.12	1.211	0.354	0.31	8.695	11.758		Dot	36.99	2.645	3.481	68.307	1.127	1.224	1.311	0.322	0.293	8.897	11.946
Tx7.AG.218	Tx7.AG.217	AG	strong	47	F	2020-09-08	2021-04-14	218	2021-04-20	38.8	2.531	3.056	65.852	1.029	0.979	1.016	0.29	0.403	8.498	8.843		Raquel/Ojas	40.2	2.592	2.715	63.551	1.07	1.013	1.023	0.313	0.374	8.287	8.105
Tx7.AG.221	Tx7.AG.220	AG	strong	48	F	2020-09-08	2021-04-14	218	2021-04-20	35.2	2.346	2.76	62.459	1.03	0.984	1.006	0.326	0.407	8.062	8.907		Raquel/Ojas	35.3	2.545	2.855	63.855	1.03	1.035	1.064	0.301	0.403	8.559	9.345
Tx7.AG.265	Tx7.AG.263	AG	strong	89	F	2020-11-24	2021-06-29	217	2021-07-09	29.6	2.655	2.69	73.171	1.153	1.247	1.237	0.346	0.231	8.483	12.132		Dot	47.9	2.793	2.966	72.588	1.153	1.198	1.278	0.278	0.231	8.397	12.217
Tx7.AG.280	Tx7.AG.282	AG	strong	110	F	2020-12-14	2021-07-12	210	2021-07-15	31.6	2.312	3.253	71.898	1.137	1.071	1.101	0.316	0.298	8.884	10.552		Dot	24.1	2.568	2.928	70.691	1.154	1.071	1.15	0.246	0.368	9.181	11.716
Tx7.AG.392	Tx7.AG.390	AG	strong	171	F	2021-04-26	2021-10-25	182	2021-11-01	42.5	2.466	3.125	65.774	1.218	1.235	1.298	0.432	0.068	8.283	11.233		Dot	53.3	2.466	3.311	69.861	1.157	1.139	1.146	0.33	0.068	9.499	11.984
Tx7.AG.486	Tx7.AG.487	AG	strong	227	F	2022-01-05	2022-06-13	159	2022-07-07	29.1	2.649	3.262	69.914	1.123	1.127	1.115	0.336	0.274	8.751	11.178		Dot	31.4	2.465	3.43	66.405	1.052	0.978	0.967	0.394	0.305	8.508	10.981
Tx7.AG.488	Tx7.AG.491	AG	strong	228	F	2022-01-05	2022-06-13	159	2022-07-07	33.7	2.542	3.185	68.549	1.102	0.978	1.035	0.377	0.241	8.299	10.847		Dot	40.6	2.481	3.246	65.64	1.099	1.036	0.933	0.349	0.354	8.492	10.597
Tx7.AG.497	Tx7.AG.499	AG	strong	229	F	2022-02-16	2022-07-20	154	2022-08-25	33.6	2.578	3.097	68.734	1.223	1.183	1.192	0.22	0.285	8.828	10.101		Dot	27.1	2.249	3.304	64.415	1.167	1.104	1.129	0.292	0.336	8.543	10.945
Tx7.AG.697	Tx7.AG.696	AG	strong		F	2023-02-08	2023-12-18	313	2024-02-02	35.74	2.535	3.437	73.44	1.225	1.266	1.21	0.439	0.359	9.266	13.235		Dot	40.06	2.552	3.316	76.105	1.192	1.182	1.256	0.375	0.279	8.9	13.196
Tx7.AG.699	Tx7.AG.700	AG	strong		F	2023-02-21	2024-07-17	512	2024-09-17	26.27	2.846	3.569	69.502	1.1	1.064	1.136	0.332	0.465	9.189	11.583		Dot	42.86	2.412	3.103	80.9	1.193	1.089	1.168	0.269	0.3	9.917	11.096
Tx7.AG.178	Tx7.AG.179	AG	strong	22	M	2020-08-11	2021-03-22	221	2021-03-25	46.5	2.331	2.61	66.849	1.225	1.359	1.386	0.317	0.35	8.794	10.015		Ojas	42.8	2.309	2.679	67.801	1.159	1.224	1.236	0.281	0.363	8.825	11.302
Tx7.AG.214	Tx7.AG.213	AG	strong	39	M	2020-09-01	2021-04-08	219	2021-04-15	38.4	2.61	3.035	67.916	1.19	1.209	1.149	0.244	0.401	8.994	11.125		Ojas	45.4	2.611	2.843	66.53	1.214	1.281	1.281	0.291	0.377	9.048	12.491
Tx7.AG.232	Tx7.AG.235	AG	strong	56	M	2020-09-27	2021-04-22	207	2021-06-09	32.8	2.561	2.845	69.856	1.189	1.198	1.179	0.352	0.356	9.515	12.022		Dot	31.7	2.335	3.341	70.711	1.115	1.081	0.973	0.437	0.256	10.377	12.071
Tx7.AG.309	Tx7.AG.312	AG	strong	121	M	2021-01-04	2021-07-27	204	2021-08-20	45.4	2.739	2.774	71.838	1.255	1.184	1.067	0.319	0.394	9.464	12.052		Dot	46.2	2.703	3.816	70.568	1.129	1.128	1.105	0.304	0.412	9.576	12.509
Tx7.AG.354	Tx7.AG.355	AG	strong	136	M	2021-02-15	2021-09-08	205	2021-10-14	46.5	2.406	3.379	67.134	0.997	0.871	0.777	0.389	0.262	8.56	10.852		Dot	46.8	2.423	3.202	67.604	1.146	1.009	1.034	0.335	0.338	8.905	11.207
Tx7.AG.363	Tx7.AG.364	AG	strong	144	M	2021-03-10	2021-10-05	209	2021-10-25	29.3	2.641	3.081	63.749	1.088	1.098	1.165	0.3	0.271	8.564	9.426		Dot	38.2	2.623	3.151	67.896	1.172	1.147	1.087	0.296	0.407	9.218	11.837
Tx7.AG.384	Tx7.AG.385	AG	strong	170	M	2021-04-26	2021-11-08	196	2021-11-18	42.2	2.469	2.619	65.877	1.131	1.031	1.078	0.308	0.269	8.523	12.142		Dot	42.2	2.386	3.203	67.554	1.16	1.105	1.077	0.265	0.295	9.146	12.239
Tx7.AG.586	Tx7.AG.587	AG	strong	254	M	2022-08-11	2023-01-30	172	2023-02-02	31.97	2.544	3.084	63.775	0.93	0.991	0.891	0.224	0.214	9.045	9.066		Dot	36.1	2.353	3.243	63.102	1.058	1.033	0.938	0.4	0.244	8.22	8.808
Tx7.AG.590	Tx7.AG.589	AG	strong	255	M	2022-08-11	2023-01-30	172	2023-02-02	33.55	2.432	3.037	64.598	1.019	0.905	0.843	0.292	0.257	8.572	9.605		Dot	26.49	2.512	3.052	62.39	0.94	0.899	0.853	0.319	0.203	9.154	10.533
Tx7.AG.687	Tx7.AG.685	AG	strong		M	2023-02-01	2023-12-18	320	2024-02-02	46.28	2.639	3.455	70.649	1.092	1.147	1.194	0.439	0.328	9.155	12.478		Dot	49.03	2.569	3.628	64.904	1.008	1.164	1.178	0.264	0.271	9.25	12.317
Tx4.385.473	Tx4.385.471	d385	exon4	130	F	2021-01-31	2021-08-19	200	2021-10-06	34.5	2.532	3.412	74.66	1.297	1.215	1.199	0.307	0.419	9.258	12.508		Dot	34.2	2.655	3.113	79.528	1.252	1.231	1.237	0.325	0.455	9.42	12.8
Tx4.385.493	Tx4.385.491	d385	exon4	140	F	2021-02-24	2021-09-13	201	2021-10-12	45.6	2.567	3.165	71.248	1.096	0.98	1.12	0.419	0.141	8.595	12.551		Dot	55.3	2.638	3.183	71.729	1.078	1.203	1.157	0.345	0.334	8.735	12.033
Tx4.385.508	Tx4.385.509	d385	exon4	150	F	2021-03-20	2021-10-12	206	2021-10-25	22	2.535	2.659	66.179	1.088	1.11	1.081	0.27	0.327	9.205	10.488		Dot	22.1	2.482	2.993	62.986	1.178	1.163	1.177	0.37	0.255	8.605	8.171
Tx4.385.549	Tx4.385.550	d385	exon4	201	F	2021-08-05	2022-02-22	186	2022-02-25	38	2.904	3.503	77.092	1.467	1.421	1.45	0.354	0.25	9.881	11.566		Dot	29.2	2.694	3.528	70.357	1.41	1.316	1.331	0.446	0.254	9.54	12.063
Tx4.385.583	Tx4.385.584	d385	exon4	224	F	2021-11-22	2022-05-04	163	2022-05-13	33.4	2.402	3.363	66.434	1.267	1.108	1.155	0.25	0.328	8.63	12.909		Dot	35.5	2.312	3.288	66.19	1.142	1.137	1.211	0.381	0.262	7.822	13.264
Tx4.385.590	Tx4.385.589	d385	exon4	225	F	2021-11-29	2022-06-13	196	2022-07-07	50.2	2.404	3.342	66.678	1.064	1.097	1.126	0.347	0.385	8.607	11.516		Dot	56.6	2.588	3.446	67.81	1.024	1.062	1.001	0.363	0.271	8.624	12.532
Tx4.385.599	Tx4.385.598	d385	exon4	230	F	2022-02-21	2022-08-03	163	2022-08-23	36	2.418	3.264	69.174	1.211	1.154	1.201	0.31	0.246	8.603	11.217		Dot	45.9	2.349	3.264	69.62	1.352	1.301	1.162	0.374	0.255	8.867	10.839
Tx4.385.616	Tx4.385.617	d385	exon4	241	F	2022-05-16	2022-10-25	162	2022-11-02	37.7	2.643	3.42	67.599	1.061	1.188	1.094	0.32	0.306	8.57	10.822		Dot	48.8	2.47	3.144	66.579	1.086	1.082	1.094	0.266	0.342	8.57	9.912
Tx4.385.636	Tx4.385.637	d385	exon4	250	F	2022-07-05	2022-12-13	161	2022-12-16	27.3	2.517	3.253	62.582	1.173	1.056	0.999	0.22	0.33	8.58	10.343		Dot	25.41	2.551	3.339	69.257	1.571	1.021	1.111	0.313	0.277	8.447	10.747
Tx4.385.364	Tx4.385.366	d385	exon4	26	M	2020-08-14	2021-03-29	225	2021-04-02	39.6	2.638	2.947	71.928	1.259	1.246	1.237	0.412	0.38	8.795	9.79		Ojas	39.1	2.51	3.045	70.177	1.315	1.246	1.266	0.331	0.455	9.286	9.915
Tx4.385.372	Tx4.385.373	d385	exon4	30	M	2020-08-17	2021-04-06	229	2021-04-08	45	2.285	2.532	65.957	1.212	1.218	1.205	0.234	0.434	9.26	11.056		Ojas	47.1	2.378	2.858	68.079	1.201	1.237	1.224	0.242	0.425	8.993	11.325
Tx4.385.421	Tx4.385.422	d385	exon4	64	M	2020-10-26	2021-05-25	211	2022-03-09	36.4	2.565	3.133	65.973	1.125	1.068	1.136	0.296	0.316	9.067	10.118		Dot	35.2	2.513	2.857	69.538	1.212	1.18	1.061	0.331	0.193	9.297	10.113
Tx4.385.434	Tx4.385.435	d385	exon4	79	M	2020-11-06	2021-06-01	207	2021-06-24	41.51	2.525	3.18	70.107	1.048	0.999	0.892	0.33	0.169	9.907	11.307		Dot	41.77	2.458	3.208	70.143	1.048	1.026	0.985	0.295	0.169	9.498	11.475
Tx4.385.444	Tx4.385.445	d385	exon4	103	M	2020-11-30	2021-07-06	218	2021-07-15	48.7	2.517	3.031	71.422	1.058	1.035	1.064	0.283	0.401	9.492	12.212		Dot	46.8	2.654	3.185	71.156	1.152	1.138	1.113	0.37	0.371	9.721	12.609
Tx4.385.461	Tx4.385.460	d385	exon4	119	M	2020-12-21	2021-07-20	211	2021-07-26	35.9	2.454	3.158	70.29	1.051	1.088	1.034	0.384	0.314	8.861	11.291		Dot	35.8	2.523	3.192	66.199	1.262	1.193	1.11	0.366	0.277	8.861	10.989
Tx4.385.477	Tx4.385.475	d385	exon4	131	M	2021-01-31	2021-08-24	205	2021-10-12	39.2	2.532	3.095	68.892	1.075	1.091	1.008	0.321	0.317	8.524	10.4		Dot	43.2	2.479	3.201	67.832	1.04	1.028	1.046	0.392	0.278	8.467	11.676
Tx4.385.483	Tx4.385.484	d385	exon4	132	M	2021-02-03	2021-08-25	203	2021-10-12	49	2.497	3.341	71.163	1.082	1.115	1.083	0.432	0.075	8.573	13.621		Dot	56.4	2.532	3.183	73.314	1.137	1.1	1.046	0.362	0.243	9.1	12.142
Tx4.385.503	Tx4.385.502	d385	exon4	145	M	2021-03-15	2021-10-12	211	2021-10-25	39.7	2.606	3.081	69.937	1.255	1.183	1.19	0.307	0.291	9.032	11.557		Dot	37.8	2.553	3.257	69.987	1.148	1.143	1.158	0.37	0.316	8.7	11.664
Tx4.385.512	Tx4.385.510	d385	exon4	151	M	2021-03-20	2021-10-13	207	2021-10-26	29.5	2.535	3.199	67.973	1.237	1.173	1.207	0.381	0.2	8.672	11.327		Dot	35.8	2.605	3.392	65.128	1.212	1.092	1.111	0.299	0.2	9.525	11.641
Tx4.385.513	Tx4.385.514	d385	exon4	152	M	2021-03-20	2021-10-13	207	2021-10-26	37	2.465	3.059	68.92	1.149	1.068	1.034	0.245	0.359	9.189	11.306		Dot	43	2.867	3.374	70.66	1.103	1.072	1.05	0.263	0.377	9.307	11.284
Tx4.385.740	Tx4.385.742	d385	exon4		M	2023-02-13	2023-12-18	308	2024-02-02	50.3	2.622	2.812	73.212	0.926	1.12	1.124	0.308	0.354	9.168	11.595		Dot	54.4	2.535	3.403	71.053	1.068	0.955	1.141	0.308	0.339	9.122	11.663
Tx4.385.741	Tx4.385.743	d385	exon4		M	2023-02-13	2023-12-18	308	2024-02-02	54.78	2.708	3.42	71.446	0.915	1.044	1.053	0.37	0.278	9.106	11.333		Dot	51.73	2.656	3.316	68.62	1.057	1.045	1.2	0.339	0.324	9.145	11.126
Tx4.385.755	Tx4.385.756	d385	exon4		M	2023-05-29	2024-02-21	268	2024-05-23	54.39	2.539	3.292	73.675	0.993	1.144	1.157	0.397	0.256	8.913	11.102		Dot	54.55	2.522	3.432	68.733	0.993	1.073	1.14	0.359	0.397	9.045	10.625
Tx7.d5.272	Tx7.d5.273	d5-het	weak	36	F	2020-08-29	2021-04-06	217	2021-04-08	46.8	2.549	2.91	71.879	1.238	1.365	1.348	0.317	0.336	8.572	11.253		Ojas	34.6	2.328	2.776	68.639	1.221	1.27	1.291	0.303	0.384	8.775	10.963
Tx7.d5.319	Tx7.d5.318	d5-het	weak	69	F	2020-10-11	2021-05-05	206	2021-06-09	37.6	2.348	3.242	66.802	1.023	1.048	1.097	0.344	0.302	8.377	11.387		Dot	45	2.296	2.716	68.062	0.943	0.876	0.9	0.324	0.302	8.377	10.687
Tx7.d5.327	Tx7.d5.325	d5-het	weak	75	F	2020-10-12	2021-05-05	205	2021-06-09	30.8	2.19	2.751	67.647	1.014	1.056	1.017	0.324	0.313	8.742	10.999		Dot	37.6	2.296	2.891	69.942	0.882	0.869	0.864	0.228	0.313	9.161	11.4
Tx7.d5.368	Tx7.d5.369	d5-het	weak	113	F	2020-12-14	2021-07-13	211	2021-07-16	44.5	2.489	3.443	68.571	0.96	1.076	0.976	0.256	0.101	9.351	12.398		Dot	44.6	2.403	3.341	68.998	1.067	1.076	1.112	0.216	0.349	9.227	11.744
Tx7.d5.394	Tx7.d5.395	d5-het	weak	128	F	2021-01-04	2021-07-27	204	2021-08-20	32.5	2.615	3.163	71.114	1.229	1.16	1.232	0.321	0.422	9.471	11.428		Dot	30.7	2.721	2.986	73.402	1.229	1.208	1.2	0.357	0.368	9.094	12.286
Tx7.d5.442	Tx7.d5.443	d5-het	weak	192	F	2021-04-23	2021-10-21	181	2021-11-01	39.6	2.399	3.125	69.439	1.241	1.177	1.163	0.42	0.253	8.305	11.716		Dot	35.6	2.449	3.446	68.008	1.161	1.151	1.194	0.402	0.272	8.442	11.922
Tx7.d5.258	Tx7.d5.259	d5-het	weak	17	M	2020-06-24	2021-03-17	263	2021-03-19	43.7	2.677	2.92	67.222	1.115	1.183	1.167	0.252	0.4	8.833	9.017		Ojas	44.8	2.578	2.955	67.756	1.082	1.142	1.144	0.231	0.401	8.77	10.298
Tx7.d5.260	Tx7.d5.261	d5-het	weak	18	M	2020-06-24	2021-03-17	263	2021-03-19	42	2.614	2.894	67.031	1.057	1.105	1.09	0.263	0.354	8.52	9.721		Ojas	32.4	2.767	2.696	63.454	0.985	0.971	0.977	0.222	0.317	8.598	8.587
Tx7.d5.275	Tx7.d5.276	d5-het	weak	37	M	2020-08-29	2021-04-06	217	2021-04-12	48.2	2.333	2.811	72.301	1.15	1.095	1.062	0.249	0.313	8.439	10.576		Raquel/Ojas	49.3	2.243	2.991	70.292	1.113	1.12	1.097	0.33	0.276	8.913	10.624
Tx7.d5.316	Tx7.d5.315	d5-het	weak	60	M	2020-10-02	2021-04-28	208	2021-06-09	39.9	2.646	2.488	70.951	0.988	0.958	1.006	0.368	0.394	9.106	11.5		Dot	35.8	2.769	2.909	71.538	0.948	0.886	0.925	0.391	0.375	9.179	10.935
Tx7.d5.298	Tx7.d5.297	d5-het	weak	70	M	2020-09-21	2021-04-22	213	2021-06-09	34	2.649	3.072	68.047	1.052	0.956	1.073	0.451	0.249	9.661	12.124		Dot	36	2.491	2.987	68.281	1.052	1.036	0.96	0.299	0.369	9.681	12.208
Tx7.d5.355	Tx7.d5.352	d5-het	weak	91	M	2020-11-15	2021-06-17	214	2021-07-09	44.5	2.477	3.343	71.554	1.158	1.093	1.086	0.292	0.379	9.128	12.14		Dot	41.7	2.666	3.341	74.713	1.133	1.148	1.074	0.38	0.296	9.181	11.504
Tx7.d5.356	Tx7.d5.353	d5-het	weak	92	M	2020-11-15	2021-06-17	214	2021-07-09	45.9	2.529	3.085	74.443	1.171	1.188	1.204	0.232	0.365	9.428	8.427		Dot	46.8	2.546	2.996	73.636	1.265	1.282	1.261	0.323	0.148	9.41	11.781
Tx7.d5.361	Tx7.d5.362	d5-het	weak	105	M	2020-11-30	2021-06-29	211	2021-07-09	45.7	2.477	3.089	62.441	1.09	1.062	1.072	0.3	0.31	8.783	10.911		Dot	48.1	2.305	2.859	66.273	1.15	1.21	1.134	0.353	0.261	8.678	10.391
Tx7.d5.363	Tx7.d5.364	d5-het	weak	106	M	2020-11-30	2021-07-06	218	2021-07-15	45.2	2.727	2.14	75.163	1.207	1.187	1.112	0.38	0.313	9.739	11.472		Dot	41.1	2.603	3.134	70.301	1.182	1.138	1.224	0.366	0.419	9.139	12.284
Tx7.d5.371	Tx7.d5.372	d5-het	weak	114	M	2020-12-14	2021-07-13	211	2021-07-16	49.2	2.506	3.307	68.982	1.14	1.179	1.176	0.317	0.386	9.545	12.127		Dot	52.7	2.455	3.273	70.98	1.081	1.108	1.115	0.353	0.315	9.58	11.311
Tx7.d5.383	Tx7.d5.384	d5-het	weak	118	M	2020-12-14	2021-07-13	211	2021-07-16	45.9	2.335	3.085	68.198	1.136	1.108	1.113	0.265	0.315	9.386	11.485		Dot	44.6	2.421	2.983	67.027	1.223	1.155	1.163	0.273	0.368	9.069	11.482
Tx4.67.211	Tx4.67.212	d67	exon4	51	F	2020-09-18	2021-04-20	214	2022-03-09	26	2.46	3.198	69.138	1.073	1.029	1.029	0.319	0.287	8.299	10.222		Dot	29.1	2.794	3.409	68.849	0.939	0.94	0.913	0.32	0.359	8.717	9.952
Tx4.67.223	Tx4.67.222	d67	exon4	57	F	2020-09-28	2021-04-28	212	2021-06-09	23.1	2.506	2.488	69.554	1.058	0.991	0.975	0.318	0.302	9.051	12.343		Dot	30.1	2.558	2.646	74.891	0.926	0.885	0.909	0.281	0.375	9.525	11.888
Tx4.67.323	Tx4.67.324	d67	exon4	120	F	2020-12-23	2021-07-20	209	2021-07-26	36.6	2.592	3.227	72.074	1.143	1.159	1.085	0.262	0.375	8.843	12.453		Dot	34.2	2.317	3.141	73.706	1.143	1.079	1.06	0.293	0.422	9.06	11.821
Tx4.67.389	Tx4.67.388	d67	exon4	163	F	2021-04-20	2021-10-21	184	2021-11-01	32.4	2.568	3.277	73.732	1.208	1.227	1.357	0.398	0.059	8.437	12.241		Dot	34.1	2.399	2.855	66.746	1.096	1.111	1.2	0.355	0.145	8.283	12.236
Tx4.67.444	Tx4.67.443	d67	exon4	211	F	2021-09-01	2022-03-23	203	2022-03-30	38.6	2.526	3.702	65.131	1.179	1.071	1.124	0.301	0.292	8.735	12.546		Dot	43.6	2.612	3.408	62.858	1.107	1.071	1.084	0.355	0.292	8.426	12.272
Tx4.67.502	Tx4.67.503	d67	exon4	238	F	2022-04-07	2022-10-25	201	2022-11-02	30.4	2.798	3.161	67.343	1.061	1.09	1.044	0.46	0.232	7.923	10.765		Dot	28.6	2.798	3.679	65.68	1.159	1.147	1.019	0.32	0.306	8.049	11.554
Tx4.67.534	Tx4.67.535	d67	exon4	246	F	2022-06-15	2022-12-08	176	2022-12-16	30.9	2.397	3.356	66.303	1.283	1.078	1.076	0.333	0.3	8.674	10.587		Dot	32.5	2.723	3.39	72.103	1.163	1.12	1.096	0.347	0.29	9.073	10.924
Tx4.67.537	Tx4.67.536	d67	exon4	247	F	2022-06-15	2022-12-08	176	2022-12-16	30.8	2.526	3.099	62.836	1.007	1.072	1.076	0.407	0.237	9.233	9.64		Dot	29.8	2.574	3.288	66.993	1.211	1.102	1.144	0.24	0.223	9.18	9.092
Tx4.67.541	Tx4.67.545	d67	exon4	251	F	2022-07-06	2022-12-13	160	2022-12-16	27.36	2.534	3.271	64.77	1.086	1.002	1.038	0.3	0.33	8.38	9.98		Dot	21.96	2.534	2.945	61.599	1.537	1.002	0.999	0.287	0.343	8.714	8.905
Tx4.67.591	Tx4.67.592	d67	exon4		F	2022-10-31	2023-10-03	337	2023-10-06	52.1	2.456	3.283	69.954	1.024	1.077	1.181	0.228	0.241	9.383	11.413		Dot	53.2	2.599	3.28	70.98	1.043	1.077	1.113	0.228	0.175	8.807	11.629
Tx4.67.594	Tx4.67.593	d67	exon4		F	2022-10-31	2023-10-03	337	2023-10-06	35.5	2.488	3.317	67.948	1.033	1.024	0.994	0.228	0.165	9.759	11.207		Dot	57.2	2.472	3.7	64.227	0.986	1.023	1.007	0.308	0.268	8.66	11.574
Tx4.67.215	Tx4.67.216	d67	exon4	52	M	2020-09-18	2021-04-20	214	2022-03-09	30.1	2.636	3.11	66.712	1.106	0.94	0.913	0.246	0.359	8.935	9.014		Dot	31.6	2.566	3.128	68.704	1.07	0.94	0.964	0.319	0.177	9.171	9.971
Tx4.67.219	Tx4.67.218	d67	exon4	53	M	2020-09-18	2021-04-20	214	2022-03-09	39.8	2.46	2.864	67.982	0.999	0.99	0.969	0.356	0.355	8.748	9.146		Dot	39.3	2.618	3.075	68.073	0.981	0.926	0.918	0.301	0.184	8.948	9.749
Tx4.67.221	Tx4.67.220	d67	exon4	54	M	2020-09-18	2021-04-20	214	2022-03-09	35.7	2.671	2.917	67.48	1.025	0.983	1.021	0.309	0.341	8.722	8.912		Dot	34.6	2.636	2.935	66.434	1.068	0.949	0.944	0.264	0.341	8.937	9.834
Tx4.67.240	Tx4.67.239	d67	exon4	72	M	2020-09-30	2021-04-28	210	2022-03-09	37.2	2.447	3.234	66.692	1.162	1.12	1.057	0.315		9.069	11.8		Dot	43.9	2.465	3.566	65.574	1.162	1.001	0.983	0.28		9.087	13.236
Tx4.67.257	Tx4.67.254	d67	exon4	76	M	2020-10-21	2021-05-12	203	2021-06-09	36.1	2.339	2.8	65.922	1.074	0.989	0.992	0.31	0.3	8.572	9.089		Dot	34.1	2.489	3.143	66.267	1.139	1.06	1.037	0.257	0.388	9.065	10.648
Tx4.67.273	Tx4.67.272	d67	exon4	78	M	2020-10-24	2021-05-25	213	2022-03-09	42.3	2.427	3.305	64.792	1.178	1.079	1.086	0.222		9.208	10.592		Dot	46.8	2.444	2.788	69.851	1.106	1.007	0.998	0.292		9.512	10.05
Tx4.67.279	Tx4.67.281	d67	exon4	84	M	2020-11-01	2021-06-01	212	2021-06-24	46.18	2.662	3.294	71.63	1.153	1.145	1.075	0.326	0.293	9.569	11.862		Dot	36.81	2.886	3.197	70.482	1.208	1.082	1.075	0.305	0.275	9.853	11.7
Tx4.67.415	Tx4.67.416	d67	exon4	177	M	2021-05-20	2021-11-30	194	2022-03-09	40.2	2.613	3.183	63.388	1.041	1.02	1.036	0.353	0.272	8.504	12.198		Dot	39.9	2.529	3.082	68.367	1.129	1.12	1.09	0.234	0.306	8.934	11.852
Tx7.d7.259	Tx7.d7.258	d7	weak	164	F	2021-04-22	2021-10-25	186	2021-11-01	33.7	2.669	3.294	69.651	1.184	1.12	1.17	0.253	0.366	8.707	12.15		Dot	29.8	2.432	3.311	67.875	1.125	1.174	1.144	0.351	0.289	8.699	11.71
Tx7.d7.311	Tx7.d7.313	d7	weak	208	F	2021-08-18	2022-02-22	188	2022-02-25	32.5	2.798	3.493	75.278	1.385	1.318	1.288	0.397	0.266	9.328	14.112		Dot	33.7	2.572	3.789	81.229	1.384	1.36	1.35	0.473	0.193	9.579	14.694
Tx7.d7.331	Tx7.d7.330	d7	weak	214	F	2021-09-07	2022-02-28	174	2022-03-03	29.1	2.42	3.587	65.325	1.167	1.089	1.13	0.325	0.223	8.814	10.566		Dot	25.3	2.506	3.673	60.695	1.03	1.043	1.109	0.31	0.238	8.016	11.08
Tx7.d7.398	Tx7.d7.401	d7	weak	236	F	2022-04-04	2022-10-25	204	2022-11-02	46.7	2.646	3.436	67.301	1.246	1.135	1.085	0.245	0.345	9.068	11.352		Dot	46.3	2.629	3.608	65.525	1.096	1.135	1.05	0.445	0.273	8.396	10.648
Tx7.d7.436	Tx7.d7.437	d7	weak	248	F	2022-06-13	2022-12-08	178	2022-12-16	47.8	2.585	3.441	72.37	1.116	1.171	1.12	0.335	0.272	9.195	12.701		Dot	47.5	2.795	3.506	76.659	1.223	1.223	1.166	0.303	0.295	9.098	12.289
Tx7.d7.494	Tx7.d7.492	d7	weak		F	2023-03-13	2024-02-21	345	2024-05-23	55.24	2.487	3.345	68.141	1.124	1.133	1.106	0.308	0.053	8.573	10.974		Dot	50.53	2.522	3.397	66.238	1.034	1.048	1.096	0.308	0.244	9.664	10.686
Tx7.d7.296	Tx7.d7.295	d7	weak	197	M	2021-07-15	2022-01-25	194	2022-02-04	42.3	2.284	3.114	61.962	0.959	0.949	0.946	0.269	0.349	8.602	10.658		Dot	43.8	2.474	2.803	61.106	1.112	1.039	0.97	0.301	0.299	8.517	10.222
Tx7.d7.298	Tx7.d7.299	d7	weak	198	M	2021-07-15	2022-01-26	195	2022-02-04	38.7	2.595	3.235	63.384	1.05	0.941	0.922	0.287	0.366	8.235	10.954		Dot	36.9	2.613	3.287	61.799	0.984	0.933	0.97	0.346	0.339	8.032	11.345
Tx7.d7.523	Tx7.d7.524	d7	weak		M	2023-08-21	2023-10-03	43	2023-10-06	25.5	2.583	3.381	67.582	1.024	1.052	1.166	0.188	0.153	9.316	10.723		Dot	27.04	2.456	3.274	63.357	1.128	1.19	1.237	0.255	0.214	8.003	10.99
Tx7.d7.526	Tx7.d7.528	d7	weak		M	2023-08-21	2023-10-03	43	2023-10-06	25.94	2.328	2.902	71.874	1.052	1.13	1.15	0.229	0.214	9.303	10.75		Dot	23.74	2.424	3.237	65.025	1.156	1.214	1.248	0.188	0.188	8.901	10.441
Tx7.i4.397	Tx7.i4.398	i4	strong	204	F	2021-07-26	2022-01-31	189	2022-02-11	21.3	2.539	3.187	61.573	1.118	1.043	1.14	0.291	0.255	8.385	11.08		Dot	28.9	2.329	2.732	64.622	1.073	1.043	1.11	0.308	0.2	8.34	9.907
Tx7.i4.419	Tx7.i4.418	i4	strong	205	F	2021-08-18	2022-02-28	194	2022-03-03	32.5	2.609	3.69	62.029	1.103	1.167	1.16	0.289	0.262	8.693	12.463		Dot	38.8	2.265	3.69	67.369	1.209	1.161	1.182	0.301	0.325	8.986	12.904
Tx7.i4.425	Tx7.i4.427	i4	strong	207	F	2021-08-16	2022-02-22	190	2022-02-25	44.1	2.746	3.684	76.846	1.372	1.278	1.278	0.282	0.362	9.784	12.636		Dot	40.7	2.608	3.591	76.108	1.321	1.312	1.325	0.415	0.23	9.183	14.002
Tx7.i4.442	Tx7.i4.441	i4	strong	212	F	2021-09-06	2022-02-28	175	2022-03-03	27.3	2.489	3.484	65.342	1.115	1.19	1.19	0.277	0.256	8.781	11.158		Dot	33	2.471	3.484	63.257	1.14	1.102	1.126	0.316	0.289	8.472	11.909
Tx7.i4.472	Tx7.i4.469	i4	strong	217	F	2021-09-29	2022-03-28	180	2022-03-31	40.4	2.526	3.123	62.118	1.089	1.042	1.011	0.282	0.289	9.091	11.062		Dot	33	2.474	3.333	58.014	1.049	1.001	1.011	0.353	0.287	8.731	11.405
Tx7.i4.496	Tx7.i4.498	i4	strong	219	F	2021-10-25	2022-04-06	163	2022-04-20	29.7	2.461	3.345	62.574	1.136	1.046	1.098	0.247	0.329	8.937	12.008		Dot	35.1	2.565	3.293	68.093	1.259	1.281	1.236	0.286	0.296	8.985	10.83
Tx7.i4.522	Tx7.i4.520	i4	strong	222	F	2021-11-15	2022-04-21	157	2022-04-29	31.7	2.56	3.166	67.417	1.187	1.075	1.104	0.433	0.282	8.248	11.788		Dot	33.5	2.682	2.976	67.994	1.109	1.04	1.014	0.342	0.226	8.537	10.995
Tx7.i4.580	Tx7.i4.579	i4	strong	240	F	2022-05-11	2022-10-25	167	2022-11-02	29		3.403	64.234	1.156	1.082	1.094	0.219	0.28	8.553	11.634		Dot	31.6		3.161	66.03	1.267	1.082	1.094	0.439	0.333	8.264	11.02
Tx7.i4.593	Tx7.i4.595	i4	strong	253	F	2022-07-25	2023-01-05	164	2023-01-10	52.58	2.76	3.526	72.568	1.219	1.196	1.159	0.252	0.248	9.309	12.332		Dot	41.7	2.521	3.203	71.47	1.167	1.069	1.096	0.235	0.23	9.539	10.712
Tx7.i4.603	Tx7.i4.599	i4	strong	257	F	2022-08-15	2023-01-30	168	2023-02-02	28.08	2.512	3.196	63.404	1.092	1.068	1.082	0.441	0.216	8.138	10.214		Dot	29.94	2.607	3.037	64.085	0.997	1.05	0.986	0.224	0.284	8.653	10.226
Tx7.i4.159	Tx7.i4.161	i4	strong	24	M	2020-08-13	2021-03-22	219	2021-03-25	40.6	2.252	2.644	65.859	1.173	1.183	1.19	0.346	0.311	8.744	11.052		Ojas	44.6	2.409	2.626	66.871	1.163	1.225	1.209	0.329	0.326	8.711	10.066
Tx7.i4.164	Tx7.i4.166	i4	strong	25	M	2020-08-13	2021-03-22	219	2021-03-25	46.1	2.435	2.757	68.661	1.252	1.349	1.317	0.297	0.349	8.933	11.069		Ojas	51.4	2.43	2.784	67.584	1.153	1.23	1.179	0.257	0.372	8.717	11.393
Tx7.i4.170	Tx7.i4.172	i4	strong	29	M	2020-08-15	2021-03-31	226	2021-04-07	52.9	2.525	3.211	69.924	1.365	1.376	1.433	0.318	0.431	9.202	10.574		Ojas	67.1	2.522	3.097	73.259	1.352	1.299	1.346	0.297	0.459	9.637	11.532
Tx7.i4.236	Tx7.i4.237	i4	strong	65	M	2020-10-28	2021-05-25	209	2022-03-09	60.6	2.392	2.909	72.056	1.106	1.063	1.08	0.263	0.229	9.597	10.43		Dot	47.9	2.392	3.184	68.476	1.141	1.097	1.13	0.369	0.282	8.502	11.751
Tx7.i4.309	Tx7.i4.308	i4	strong	137	M	2021-02-22	2021-09-13	203	2021-10-14	46.2	2.474	2.825	67.045	1.086	0.996	0.999	0.325	0.338	8.803	12.138		Dot	47.1	2.374	3.316	67.297	1.18	1.146	1.127	0.362	0.246	8.748	12.021
Tx7.i4.311	Tx7.i4.310	i4	strong	138	M	2021-02-22	2021-09-13	203	2021-10-14	49.1	2.368	3.333	69.861	1.235	1.036	1.055	0.307	0.392	9.532	12.591		Dot	51.3	2.404	3.368	69.569	1.178	1.09	1.065	0.362	0.301	8.967	11.712
Tx7.i4.316	Tx7.i4.318	i4	strong	142	M	2021-03-08	2021-09-13	189	2021-10-14	48.1	2.565	3.113	73.913	1.164	1.078	1.085	0.304	0.396	9.289	12.075		Dot	47.4	2.583	3.078	68.3	1.131	1.104	1.06	0.389	0.205	9.401	11.531
Tx7.i4.405	Tx7.i4.403	i4	strong	202	M	2021-07-26	2022-01-31	189	2022-02-11	26.3	2.504	2.942	64.032	1.117	1.048	1.07	0.281	0.227	8.721	10.097		Dot	31.9	2.487	3.012	62.077	1.173	1.083	1.123	0.354	0.137	8.195	10.303
Tx7.i4.436	Tx7.i4.437	i4	strong	210	M	2021-08-20	2022-01-26	159	2022-02-10	41.4	2.418	3.176	66.254	1.786	1.838	1.759	0.37	0.548	15.023	11.177		Dot	39.4	2.559	3.282	68.52	1.909	1.748	1.876	0.653	0.397	14.508	10.738
Tx7.i4.443	Tx7.i4.445	i4	strong	213	M	2021-09-06	2022-01-26	142	2022-02-10	30.6	2.44	3.159	62.049	1.85	1.734	1.794	0.431	0.568	14.603	10.701		Dot	36.1	2.4	3.282	66.531	2.022	1.858	1.905	0.582	0.383	14.311	10.073
Tx7.i4.477	Tx7.i4.474	i4	strong	218	M	2021-09-29	2022-03-28	180	2022-03-31	45.7	2.158	2.983	60.751	1.253	1.035	1.076	0.299	0.29	8.599	10.641		Dot	39.4	2.123	3.256	59.331	1.142	1.099	1.05	0.262	0.273	8.326	11.595
Tx7.i4.501	Tx7.i4.499	i4	strong	220	M	2021-10-25	2022-04-06	163	2022-04-20	38.3	2.53	3.38	62.436	1.188	1.132	1.072	0.24	0.237	8.501	10.899		Dot	42.5	2.548	3.501	66.138	1.216	1.151	1.155	0.255	0.35	9.069	11.686
Tx7.i4.608	Tx7.i4.609	i4	strong	256	M	2022-08-15	2023-01-30	168	2023-02-02	32.42	2.448	3.068	66.774	1.071	0.984	0.882	0.23	0.23	8.801	9.455		Dot	35.59	2.655	3.323	64.718	1.066	1.01	1.03	0.325	0.217	8.544	9.424
Tx7.i4.805	Tx7.i4.804	i4	strong		M	2023-07-28	2024-04-15	262	2024-07-25	46.14	2.471	3.489	64.834	1.118	1.096	1.256	0.477	0.328	8.644	11.511		Dot	50.59	2.454	3.339	65.905	1.075	1.146	1.189	0.253	0.552	9.508	11.983
i4d5.41	i4d5.42	i4d5	i4d5	148	F	2021-03-22	2021-10-12	204	2021-10-22	24.9	2.445	3.23	65.104	1.13	1.057	1.063	0.271	0.339	8.45	11.763		Dot	29.5	2.549	3.3	70.5	1.186	1.159	1.179	0.289	0.366	9.265	11.744
i4d5.50	i4d5.49	i4d5	i4d5	153	F	2021-03-29	2021-10-12	197	2021-10-22	23.1	2.567	2.794	69.106	1.265	1.145	1.082	0.317	0.357	8.926	11.196		Dot	38.7	2.567	3.248	66.369	1.225	1.169	1.225	0.354	0.275	8.716	12.539
i4d5.92	i4d5.91	i4d5	i4d5	165	F	2021-04-22	2021-10-20	181	2021-10-26	30.4	2.486	3.337	61.27	1.184	1.12	1.158	0.318	0.325	8.705	11.209		Dot	35.5	2.486	3.37	59.694	1.195	1.185	1.14	0.378	0.246	8.559	10.877
i4d5.97	i4d5.96	i4d5	i4d5	166	F	2021-04-22	2021-10-21	182	2021-10-28	25.9	2.633	3.4	61.889	1.323	1.295	1.287	0.389	0.229	8.414	11.671		Dot	35.7	2.483	3.517	63.217	1.237	1.295	1.287	0.343	0.272	8.689	12.411
i4d5.103	i4d5.101	i4d5	i4d5	167	F	2021-04-22	2021-08-19	119	2021-10-06	23.9	2.603	3.218	70.877	1.309	1.166	1.148	0.306	0.386	9.222	11.078		Dot	31.2	2.515	3.165	73.015	1.252	1.215	1.225	0.281	0.375	9.673	13.464
i4d5.104	i4d5.105	i4d5	i4d5	168	F	2021-04-22	2021-08-19	119	2021-10-06	27.1	2.866	2.913	70.378	1.213	1.215	1.161	0.289	0.415	9.456	11.341		Dot	26.8	2.567	3.429	68.572	1.121	1.126	1.122	0.361	0.401	9.42	12.113
i4d5.193	i4d5.191	i4d5	i4d5	180	F	2021-06-04	2021-12-13	192	2022-02-04	30.4	2.289	3.148	60.85	1.1	1.039	1.018	0.339	0.311	8.384	9.524		Dot	41	2.576	3.215	64.706	0.869	0.994	0.973	0.319	0.274	9.651	11.03
i4d5.206	i4d5.202	i4d5	i4d5	184	F	2021-06-14	2022-01-18	218	2022-02-10	28.6	2.619	3.269	63.804	1.732	1.764	1.839	0.559	0.639	14.721	10.152		Dot	35.1	2.859	3.124	64.449	1.825	1.685	1.546	0.508	0.639	15.124	10.031
i4d5.207	i4d5.204	i4d5	i4d5	185	F	2021-06-14	2022-01-18	218	2022-02-10	27.6	2.506	2.965	59.555	1.885	1.591	1.607	0.529	0.578	15.028	8.072		Dot	34	2.647	3.459	63.883	1.875	1.633	1.514	0.438	0.643	15.265	10.213
i4d5.222	i4d5.220	i4d5	i4d5	194	F	2021-07-02	2022-01-25	207	2022-02-04	41.3	2.37	3.322	64.767	1.114	1.019	0.994	0.369	0.376	8.314	10.401		Dot	41.3	2.336	2.959	66.151	1.048	1.126	1.09	0.301	0.346	8.318	12.569
i4d5.235	i4d5.237	i4d5	i4d5	203	F	2021-07-25	2022-01-31	190	2022-02-11	26.1	2.452	3.082	64.999	1.166	1.06	1.057	0.395	0.247	7.778	10.48		Dot	30	2.539	3.31	61.837	1.192	1.122	1.136	0.376	0.232	8.527	10.914
Tx7.45.92	Tx7.45.93	i4d5	i4d5		F	2023-08-28	2024-04-22	238	2024-07-25	30.44	2.554	3.272	74.94	1.215	1.133	1.201	0.328	0.417	9.101	12.445		Dot	48.89	2.521	3.773	73.464	1.276	1.23	1.189	0.537	0.283	9.039	12.304
i4d5.339	i4d5.336	i4d5	i4d5		F	2024-03-08	2024-07-31	145	2024-10-09	28.63	2.535	3.133	69.693	1.184	1.076	1.119	0.321	0.463	9.647	11.695		Dot	29.26	2.57	3.274	70.626	1.227	1.24	1.121	0.335	0.24	8.799	10.653
i4d5.349	i4d5.350	i4d5	i4d5		F	2024-03-13	2024-07-31	140	2024-10-09	30.39	2.658	3.257	66.338	1.192	1.033	0.976	0.463	0.303	9.025	11.019		Dot	29.05	2.623	3.345	69.305	1.16	1.056	1.075	0.304	0.351	9.218	12.123
i4d5.394	i4d5.396	i4d5	i4d5		F	2024-04-03	2024-07-31	119	2024-10-09	23.96	2.517	3.186	68.463	1.352	1.205	1.199	0.288	0.303	9.51	10.656		Dot	27.71	2.781	3.116	68.107	1.152	1.106	1.044	0.319	0.359	9.441	11.168
i4d5.22	i4d5.23	i4d5	i4d5	135	M	2021-02-05	2021-08-25	201	2021-10-12	38.1	2.567	3.165	67.028	1.185	1.203	1.133	0.445	0.264	8.612	11.672		Dot	46.2	2.603	3.183	66.318	1.147	1.131	1.095	0.304	0.369	8.929	12.396
i4d5.29	i4d5.27	i4d5	i4d5	143	M	2021-02-26	2021-09-13	199	2021-10-14	36.3	2.404	2.789	68.771	0.923	0.962	1.009	0.254	0.228	9.259	12.463		Dot	52.3	2.456	3.421	68.427	1.179	1.158	1.095	0.362	0.265	9.003	12.293
i4d5.35	i4d5.34	i4d5	i4d5	147	M	2021-03-16	2021-10-05	203	2021-10-22	41.6	2.445	2.619	70.163	1.031	0.975	0.998	0.341	0.252	8.45	9.283		Dot	40.1	2.427	2.881	65.867	0.878	0.863	0.804	0.225	0.06	9.405	9.818
i4d5.65	i4d5.64	i4d5	i4d5	156	M	2021-04-01	2021-10-12	194	2021-10-22	46.4	2.253	2.969	66.447	1.034	1.051	0.979	0.333	0.321	9.051	11.773		Dot	51.9	2.445	2.969	67.801	1.087	1.128	1.095	0.378	0.256	8.676	10.66
i4d5.81	i4d5.80	i4d5	i4d5	157	M	2021-04-06	2021-10-20	197	2021-10-26	46.4	2.336	3.587	65.49	1.181	1.115	1.101	0.318	0.366	9.134	11.035		Dot	45.7	2.586	3.17	63.267	1.224	1.096	1.101	0.301	0.286	8.894	12.073
i4d5.69	i4d5.72	i4d5	i4d5	158	M	2021-04-06	2021-10-20	197	2021-10-26	45.5	2.453	3.254	62.837	1.182	1.112	1.231	0.404	0.157	8.209	12.897		Dot	50.8	2.436	3.32	68.083	1.215	1.057	1.077	0.318	0.32	9.248	12.748
i4d5.68	i4d5.70	i4d5	i4d5	159	M	2021-04-01	2021-10-13	195	2021-10-22	49.3	2.288	3.318	67.271	1.09	1.096	1.088	0.263	0.339	9.033	11.957		Dot	55.9	2.497	3.528	70.688	1.219	1.165	1.127	0.272	0.339	9.243	12.99
i4d5.109	i4d5.108	i4d5	i4d5	169	M	2021-04-22	2021-10-21	182	2021-10-28	34.2	2.533	2.983	64.378	1.137	1.111	1.207	0.414	0.048	8.303	11.195		Dot	36.7	2.283	3.15	65.76	1.217	1.123	1.076	0.362	0.28	8.879	11.999
i4d5.114	i4d5.115	i4d5	i4d5	173	M	2021-04-27	2021-10-25	181	2021-10-28	41.8	2.217	3.15	60.368	1.137	1.149	1.174	0.302	0.184	8.334	10.264		Dot	46.5	2.533	3.233	61.472	1.184	1.12	1.148	0.25	0.233	8.55	11.525
i4d5.125	i4d5.122	i4d5	i4d5	174	M	2021-05-10	2021-10-25	168	2021-10-26	34.6	2.333	3.15	56.224	1.134	1.051	1.073	0.256	0.28	8.403	10.982		Dot	43.2	2.417	3.4	63.179	1.116	1.022	1.117	0.276	0.229	8.679	11.678
i4d5.146	i4d5.147	i4d5	i4d5	179	M	2021-05-17	2021-11-08	175	2021-11-18	32.1	2.536	3.053	64.312	1.241	1.096	1.077	0.265	0.346	9.161	11.135		Dot	35.6	2.402	3.32	64.768	1.2	1.15	1.175	0.282	0.323	9.133	11.78
i4d5.186	i4d5.185	i4d5	i4d5	183	M	2021-06-04	2021-12-13	192	2022-02-04	38.6	2.407	3.03	62.778	1.106	1.14	1.028	0.34	0.397	8.992	10.229		Dot	38.7	2.424	3.199	63.328	1.037	0.988	0.976	0.272	0.373	8.962	10.387
i4d5.232	i4d5.233	i4d5	i4d5	199	M	2021-07-19	2022-01-26	191	2022-02-10	41.4	2.4	3.388	63.315	1.881	1.755	1.607	0.378	0.639	15.265	10.77		Dot	45.4	2.294	3.3	65.471	1.678	1.82	1.759	0.416	0.2	15.537	11.2
Tx7.45.98	Tx7.45.99	i4d5	i4d5		M	2023-08-28	2024-04-22	238	2024-07-25	40.58	2.655	3.422	70.263	1.161	1.152	1.25	0.447	0.462	9.309	11.813		Dot	47.24	2.521	3.832	68.463	0.982	1.124	1.274	0.283	0.492	9.575	12.832
i4d5.347	i4d5.344	i4d5	i4d5		M	2024-03-13	2024-07-31	140	2024-10-09	45.08	2.5	3.274	71.058	1.137	1.083	1.138	0.463	0.32	8.663	11.215		Dot	41.55	2.588	3.081	69.438	1.085	1.068	1.063	0.256	0.385	9.126	11.575
Tx7.45.19	Tx7.45.21	i4d5-young	young	na	F	2022-09-20	2022-10-12	22	2022-11-02	9.8	2.564	3.063	56.131	1.066	1.002	1.124	0.145	0.181	8.499	9.186		Dot	10.4	2.231	3.184	59.938	1.343	1.164	1.085	0.181	0.291	9.315	9.637
Tx7.45.25	Tx7.45.22	i4d5-young	young	na	F	2022-09-20	2022-10-12	22	2022-11-02	12.6	2.34	2.891	60.723	1.125	1.018	0.987	0.309	0.237	8.342	9.801		Dot	13	2.151	2.84	60.172	1.232	1.089	1.088	0.309	0.309	8.723	9.974
Tx7.45.27	Tx7.45.24	i4d5-young	young	na	F	2022-09-20	2022-10-12	22	2022-11-02	12.6	2.302	3.162	58.789	1.228	1.062	1.019	0.227	0.29	8.644	9.391		Dot	12.3	2.491	2.938	58.765	1.213	1.201	1.226	0.246	0.2	8.48	10.19
Tx7.45.32	Tx7.45.33	i4d5-young	young	na	F	2022-11-28	2022-12-21	23	2023-01-09	11.13	2.426	2.79	65.818	1.273	1.205	1.22	0.211	0.183	8.58	11.037		Dot	7.82	2.357	2.756	61.8	1.214	1.139	1.088	0.175	0.158	9.06	9.965
Tx7.45.37	Tx7.45.35	i4d5-young	young	na	M	2022-11-28	2022-12-21	23	2023-01-09	11.11	2.634	3.05	64.126	1.3	1.217	1.176	0.238	0.229	9.289	9.229		Dot	13.29	2.426	2.808	62.838	1.257	1.161	1.145	0.262	0.217	8.794	9.636
Tx7.45.39	Tx7.45.40	i4d5-young	young	na	M	2022-11-28	2022-12-21	23	2023-01-09	13.29	2.426	3.137	63.407	1.19	1.18	1.171	0.175	0.184	9.008	10.482		Dot	12.05	2.201	3.276	63.714	1.259	1.18	1.205	0.275	0.145	8.314	9.409
