# Supplementary material for: Tulp3 quantitative alleles titrate requirements for viability, brain development, and kidney homeostasis but do not suppress Zfp423 mutations in mice
Source: PLoS Genet. 2025 Oct 15;21(10):e1011911. doi: 10.1371/journal.pgen.1011911 (PMC12539727; doi:10.1371/journal.pgen.1011911)
Supplement: S7 Table — Animal characteristics and cystic index measures used in Fig 5. (XLSX) [file pgen.1011911.s007.xlsx]

## Sheet: S7_Table_KidneysCysts
WT_ID	SexWT	WT_MouseWeight	WT__KidneyWeightLeft (g)	WT__KidneyWeightRight (g)	WT_CysticIndexLeft	WT_CysticIndexRight	WT_AverageCysticIndex	WT_TotalCystsLeft	WT_TotalCystsRight	Mutant_ID	SexMutant	VariantGenotype	MutantMouseWeight	MutantKidneyWeightLeft (g)	MutantKidneyWeightRight (g)	MutantCysticIndexLeft	MutantCysticIndexRight	MutantAverageCysticIndex	MiutantTotalCystsLeft	MutantTotalCystsRight	log2(mut/wt)	Mom	Dad	DOB	DOP	Age
Tx7.45.19	F	9.8	0.14	0.14	0.0019	0.0023	0.0021	6	3	Tx7.45.21	F	i4/d5	10.4	0.14	0.15	0.005	0.0022	0.0036	7	5	0.777608	Tx7.i4.594	Tx7.d5.542	9/20/2022	10/12/2022	22
Tx7.45.25	F	12.6	0.15	0.16	N/A	0.0023	0.0023	N/A	4	Tx7.45.22	F	i4/d5	13	0.14	0.15	0.008	0.0035	0.00575	17	8	1.32193	Tx7.i4.594	Tx7.d5.542	2022-09-20	2022-10-12	22
i4d5.579	F	16.5	0.16	0.16	0.002	0.0015	0.00175	6	5	i4d5.578	F	i4/d5	17.4	0.17	0.19	0.0093	0.003	0.00615	12	9	1.81323	i4d5.497	Tx7.d5.805	2025-02-05	2025-03-06	29
i4d5.548	F	24.1	0.15	0.18	0.0008	0.0019	0.00135	3	4	i4d5.550	F	i4/d5	26.5	0.17	0.2	0.0025	0.0072	0.00485	9	8	1.84503	Tx7.d5.817	Tx7.i4.949	2025-01-22	2025-03-06	43
i4d5.543	M	26.15	0.28	0.3	0.0041	0.0011	0.0026	4	4	i4d5.544	M	i4/d5	32.75	0.36	0.36	0.0034	0.0145	0.00895	4	10	1.78338	Tx7.d5.817	Tx7.i4.949	2025-01-02	2025-02-26	55
Tulp.i4d5.394	F	23.96	0.22	0.28	0.0031	0.0053	0.0042	9	12	Tulp.i4d5.396	F	i4/d5	27.71	0.27	0.27	0.0241	0.0254	0.02475	19	46	2.55897	Tx7.i4.839	Tx7.d5.716	2024-04-03	2024-07-31	119
i4d5.103	F	23.9	0.29	0.32	0.0042	0.0028	0.0035	12	12	i4d5.101	F	i4/d5	31.2	0.31	0.26	0.0256	0.0137	0.01965	15	15	2.4891	Tx7.i4.262	Tx7.d5.411	2021-04-22	2021-08-19	119
Tulp.i4d5.347	F	29.05	0.29	0.35	0.0044	0.0029	0.00365	8	6	Tulp.i4d5.344	F	i4/d5	30.39	0.34	0.4	0.0147	0.0175	0.0161	15	44	2.14109	Tx7.i4.840	Tx7.d5.698	2024-03-13	2024-07-31	140
Tulp.i4d5.349	M	41.55	0.41	0.53	0.0025	0.0024	0.00245	8	6	Tulp.i4d5.350	M	i4/d5	45.08	0.48	0.39	0.0197	0.0182	0.01895	11	13	2.95134	Tx7.i4.840	Tx7.d5.698	2024-03-13	2024-07-31	140
i4d5.311	F	36.38	0.31	0.36	0.003	0.0016	0.0023	7	10	i4d5.308	F	i4/d5	39.44	0.3	0.33	0.0199	0.0105	0.0152	26	14	2.72437	Tx7.d5.669, 70	Tx7.i4.814?	2023-12-11	2024-05-29	170
i4d5.235	F	26.1	0.22	0.33	0.0015	0.0022	0.00185	6	5	i4d5.237	F	i4/d5	30	0.27	0.3	N/A	0.015	0.015	N/A	13	3.01937	Tx7.d5.386	Tx7.i4.303	2021-07-25	2022-01-31	190
i4d5.232	M	41.4	0.4	0.37	0.0028	0.0031	0.00295	8	6	i4d5.233	M	i4/d5	45.4	0.35	0.41	0.0159	0.026	0.02095	16	14	2.82816	Tx7.i4.262	Tx7.d5.411	2021-07-19	2022-01-26	191
i4d5.423	F	34.21	0.35	0.34	0.0016	0.0027	0.00215	5	8	i4d5.421	F	i4/d5	38.15	0.42	0.43	N/A	0.0185	0.0185	N/A	20	3.10512	Tx7.i4.841	Tx7.d5.725	2024-04-24	12/10/2024	230
i4d5.426	F	33.71	0.42	0.44	0.0023	0.0011	0.0017	12	9	i4d5.425	F	i4/d5	41.75	0.45	0.46	0.0188	0.0194	0.0191	17	20	3.48997	Tx7.i4.841	Tx7.d5.725	2024-04-24	12/10/2024	230
i4d5.409	M	32.76	0.4	0.38	0.0015	0.0027	0.0021	4	6	i4d5.411	M	i4/d5	40.9	0.46	0.4	0.0119	N/A	0.0119	18	N/A	2.5025	Tx7.i4.841	Tx7.d5.697	2024-04-08	12/10/2024	246
i4d5.372	F	29.79	0.34	0.4	0.0024	N/A	0.0024	8	N/A	i4d5.374	F	i4/d5	29.59	0.42	0.39	0.0234	0.0218	0.0226	35	49	3.23522	Tx7.i4.831	Tx7.d5.707	2024-04-01	12/10/2024	253
i4d5.369	F	28.17	0.42	0.34	0.0021	0.0036	0.00285	8	16	i4d5.370	F	i4/d5	29.63	0.35	0.39	0.0271	0.0246	0.02585	40	38	3.18113	i4d5.310	Tx7.d5.639	2024-03-25	12/10/2024	260
i4d5.401	M	40.61	0.24	0.31	0.0045	0.0016	0.00305	6	3	i4d5.397	M	i4/d5	38.67	0.31	0.34	0.0101	0.0445	0.0273	6	29	3.16202	Tx7.i4.839	Tx7.d5.716	2024-04-03	2025-01-15	287
i4d5.382	F	36.31	0.42	0.43	0.0024	0.0037	0.00305	5	8	i4d5.378	F	i4/d5	35.19	0.46	0.46	0.0231	0.0267	0.0249	17	11	3.02926	Tx7.i4.840	Tx7.d5.698	2024-04-02	2025-01-15	288
i4.569	F	18.67	0.14	0.15	N/A	0.0028	0.0028	N/A	4	i4.567	F	i4/i4	18.88	0.15	0.16	N/A	0.0032	0.0032	N/A	11	0.192645	i4d5.525	i4d5.523	2025-01-06	2025-02-26	41
i4.443	M	30.6	0.37	0.45	0.0019	0.0015	0.0017	7	5	i4.445	M	i4/i4	36.1	0.34	0.45	0.0049	0.0034	0.00415	9	14	1.28758	Tx7.i4.256	Tx7.i4.260	2021-09-06	2022-01-26	142
i4.931	F	26.95	0.26	0.22	0.0011	0.0019	0.0015	4	6	i4.930	F	i4/i4	28.98	0.35	0.32	0.0044	0.0077	0.00605	8	12	2.01197	Tx7.i4.900	Tx7.i4.870	2024-07-12	2024-12-09	150
i4.858	F	32.7	0.27	0.26	0.002	0.0014	0.0017	6	5	i4.857	F	i4/i4	39.62	0.28	0.32	0.0103	0.0051	0.0077	12	7	2.17932	Tx7.i4.810	Tx7.i4.816	2023-12-22	2024-06-03	164
Tx7.i4.603	F	28.08	0.23	0.27	0.0019	0.0028	0.00235	7	9	Tx7.i4.599	F	i4/i4	29.94	0.2	0.11	0.0063	0.0053	0.0058	10	13	1.30339	Tx7.i4.560	Tx7.i4.569	2022-08-15	2023-01-30	168
Tx7.i4.845	M	32.96	0.38	0.4	0.0024	0.0032	0.0028	3	3	Tx7.i4.843	M	i4/i4	38.46	0.41	0.39	0.0074	0.0104	0.0089	9	10	1.66838	Tx7.i4.510	Tx7.i4,816	2023-11-16	2024-06-03	200
Tx7.i4.805	M	46.14	0.37	0.47	0.001	0.0012	0.0011	4	5	Tx7.i4.804	M	i4/i4	50.59	0.45	0.42	0.0054	0.0066	0.006	11	6	2.44746	Tx7.i4.764	Tx7.i4.759	2023-07-28	2024-04-15	262
i4.883	F	45.47	0.34	0.35	0.0014	0.0019	0.00165	5	5	i4.887	F	i4/i4	39.45	0.37	0.36	0.0028	0.0118	0.0073	7	18	2.14543	Tx7.i4.833	Tx7.i4.814	2024-03-04	2024-12-09	280
i4.891	M	45.87	0.68	0.67	0.0078	0.0058	0.0068	24	13	i4.892	M	i4/i4	51.89	0.82	0.72	0.0146	0.0331	0.02385	22	36	1.81038	Tx7.i4.833	Tx7.i4.814	2024-03-04	2024-12-09	280
AG.497	F	33.6	0.25	0.3	0.007	0.0028	0.0049	14	5	AG.499	F	AG	27.1	0.26	0.26	0.011	0.01	0.0105	19	18	1.09954	Tx7.AG.440	Tx7.AG.445	2022-02-16	2022-07-20	154
AG.488	F	33.7	0.25	0.26	0.0022	0.0038	0.003	10	11	AG.487	F	AG	31.4	0.25	0.26	0.0122	0.0111	0.01165	24	22	1.9573	Tx7.AG.440	Tx7.AG.445	2022-01-05	2022-06-13	159
AG.586	M	31.97	0.28	0.32	0.0039	0.0033	0.0036	10	8	AG.587	M	AG	36.1	0.29	0.33	0.0077	0.0172	0.01245	11	19	1.79008	Tx7.AG.538	Tx7.AG.542	2022-08-11	2023-01-30	172
AG.309	M	45.4	0.43	0.42	0.0044	0.0018	0.0031	6	7	AG.312	M	AG	46.2	0.41	0.41	0.0058	0.0094	0.0076	9	15	1.29373	Tx7.AG.184	Tx7.AG.188	2021-01-04	2021-07-27	204
AG.280	F	31.6	0.32	0.3	0.0035	0.0026	0.00305	8	11	AG.282	F	AG	24.1	0.33	0.29	0.0174	0.0093	0.01335	25	13	2.12996	TX7.AG.186	TX7.AG.190	12/14/2020	2021-07-12	210
Tx7.AG.697	F	35.74	0.28	0.34	0.0024	N/A	0.0024	9	N/A	Tx7.AG.696	F	AG	40.06	0.31	0.35	0.0108	N/A	0.0108	15	N/A	2.16993	Tx7.AG.616	Tx7.AG.620	2023-02-08	2023-12-18	313
AG.687	M	46.28	0.45	0.48	0.0034	0.0028	0.0031	6	7	AG.685	M	AG	49.03	0.46	0.49	0.0184	0.005	0.0117	18	10	1.91617	Tx7.AG.593	Tx7.AG.604	2023-02-01	2023-12-18	320
Tulp.3G.836	F	19.69	0.16	0.19	0.0027	0.0032	0.00295	10	13	Tulp.3G.834	F	3G	20.22	0.25	0.16	0.0039	0.0027	0.0033	14	15	0.161751	Tx7.3G.757	Tx7.3G.762	2024-10-07	2024-11-07	31
3G.817	F	22.8	0.32	0.24	0.0064	0.0035	0.00495	24	14	3G.816	F	3G	26.08	0.25	0.27	0.0059	0.0052	0.00555	15	13	0.165059	Tx7.3G.757	Tx7.3G.762	2024-08-26	2024-12-09	105
Tx7.3G.359	M	35.5g	0.37	0.4	0.0025	0.0018	0.00215	7	4	Tx7.3G.357	M	3G	39.4g	0.41	0.46	0.0037	0.0035	0.0036	11	9	0.74366	Tx7.3G.206	Tx7.3G.203	2020-10-22	2021-05-18	208
Tx7.3G.375	M	45.07	0.46	0.45	0.0021	0.0032	0.00265	5	9	Tx7.3G.373	M	3G	47.14	0.43	0.44	0.0022	0.0084	0.0053	8	13	1	Tx7.3G.188	Tx7.3G.194	2020-11-03	2021-06-01	210
Tx7.3G.633	M	38.84	0.43	0.46	N/A	0.0015	0.0015	N/A	7	Tx7.3G.629	M	3G	41.7	0.44	0.49	0.0006	0.0048	0.0027	2	9	0.847997	Tx7.3G.548	Tx7.3G.554	2022-10-17	2023-05-18	213
3G.318	F	45.0g	0.24	0.27	0.0034	0.0045	0.00395	11	14	3G.319	F	3G	37.6g	0.31	0.23	0.0031	0.009	0.00605	11	17	0.615082	Tx7.3G.206	Tx7.3G.203	2020-10-01	2021-05-05	214
3G.694	F	53.23	0.29	0.31	0.0022	0.0029	0.00255	6	10	3G.693	F	3G	60.37	0.56	0.15	0.0053	kidney very small	0.0053	23	N/A	1.0555	Tx7.3G.616	Tx7.3G.658	2023-07-11	2024-05-08	302
Tulp.2G.1028	M	24.3	0.13	0.18	0.0012	0.0015	0.00135	5	6	Tulp.2G.1027	M	2G/2G	20.87	0.19	0.16	0.0012	0.0014	0.0013	5	7	-0.0544478	Tx7.2G.967/8	Tx7.2G.959	2024-10-07	2024-11-07	31
2G.343	M	43.5	0.4	0.45	0.0047	0.0012	0.00295	9	6	2G.342	M	2G/2G	47.1	0.38	0.36	0.0125	N/A	0.0125	6	N/A	0.531156	Tx7.2G.860	Tx7.2G.883	2024-03-05	2024-12-10	280
2G.913	F	47.01	0.32	0.33	0.0165	0.0008	0.00865	2	3	2G.915	F	2G/2G	36.7	0.19	0.22	0.0126	N/A	0.0126	20	N/A	0.469485	Tx7.2G.625	Tx7.2G.631	11/10/2022	2023-10-03	327
2G.739	F	43.6	0.22	0.22	0.0091	N/A	0.0091	19	N/A	2G.740	F	2G/2G	37.01	0.24	0.25	0.0088	N/A	0.0088	16	N/A	-0.140481	Tx7.2G.625	Tx7.2G.631	11/10/2022	2023-10-03	327
2G.741	F	57.4	0.37	0.31	0.0097	N/A	0.0097	20	N/A	2G.742	F	2G/2G	48.19	0.37	0.37	0.0087	N/A	0.0087	27	N/A	0.121015	Tx7.2G.651	Tx7.2G.657	10/19/2022	2023-09-18	334
2G.709	F	44.57	0.31	0.36	0.008	N/A	0.008	24	N/A	2G.710	F	d7	27.04	0.27	0.3	0.0082	0.0117	0.00995	25	16	-0.0707345	Tx7.d7.499	Tx7.d7.505	2023-08-21	2023-10-03	43
Tx7.d7.523	M	25.5	0.29	0.34	0.0086	0.0123	0.01045	27	33	Tx7.d7.524	M	d7	23.74	0.25	0.27	0.0023	0.0094	0.00585	8	16	0.169925	Tx7.d7.499	Tx7.d7.505	2023-08-21	2023-10-03	43
Tx7.d7.526	M	25.94	0.26	0.28	0.005	0.0054	0.0052	24	19	Tx7.d7.528	M	d7	25.3	0.22	0.23	0.003	0.0028	0.0029	11	7	-0.142019	Tx7d7.271	Tx7d7.257	2021-09-07	2022-02-28	174
d7.331	F	29.1	0.19	0.22	0.0036	0.0028	0.0032	8	6	d7.330	F	d7	43.8	0.47	0.35	0.0072	0.0131	0.01015	15	15	-0.0557633	Tx7.d7.225	Tx7.d7.230	2021-07-15	2022-01-25	194
d7.296	M	42.3	0.32	0.42	0.0048	0.0163	0.01055	7	17	d7.295	M	d7	46.3	0.29	0.29	0.0009	0.0007	0.0008	4	2	0.0931094	Tx7.d7.336	Tx7.d7.344	2022-04-04	2022-10-25	204
Tx7.d7.398	F	46.7	0.27	0.3	0.0007	0.0008	0.00075	2	3	Tx7.d7.401	F	d7	50.53	0.28	0.3	0.0012	0.0001	0.00065	6	5	0.115477	Tx7.d7.474	Tx7.d7.455	2023-03-13	2024-02-21	345
d7.494	F	55.24	0.38	0.38	0.0008	0.0004	0.0006	5	2	d7.492	F	∆67	34.1	0.27	0.31	0.0037	0.0021	0.0029	13	9	-0.164387	Tx4.67.342	Tx4.67.345	2021-04-20	2021-10-21	184
67.389	F	32.4	0.28	0.27	0.0027	0.0038	0.00325	22	7	67.388	F	∆67	43.6	0.28	0.31	0.0024	N/A	0.0024	6	N/A	0.4975	Tx4.67.394	Tx4.67.498	2021-09-01	2022-03-23	203
67.444	F	38.6	0.22	0.3	0.0016	0.0018	0.0017	5	5	67.443	F	∆67	53.2	0.56	0.58	N/A	0.0008	0.0008	N/A	4	0.192645	Tx4.67.559	Tx4.67.563	2022-10-31	2023-10-03	337
67.594	F	35.5	0.36	0.38	N/A	0.0007	0.0007	N/A	2	67.592	F	∆385	45.9	0.27	0.31	0.0046	0.0029	0.00375	14	5	0.421464	Tx4.385.531	Tx4.385.544	2022-02-21	2022-08-03	163
385.599	F	36	0.27	0.31	0.0035	0.0021	0.0028	8	7	385.598	F	∆385	56.4	0.53	0.64	0.0043	0.0036	0.00395	7	6	0.0183785	Tx4.385.393	Tx4.385.361	2021-02-03	2021-08-25	203
385.483	M	49	0.61	0.49	0.0039	N/A	0.0039	4	N/A	385.484	M	∆385	35.2	0.35	0.32	0.0032	0.0011	0.00215	4	3	0.568284	Tx4.385.312	Tx4.385.346	2020-10-26	2021-05-25	211
385.421	M	36.4	0.39	0.49	0.0013	0.0016	0.00145	2	3	385.422	M	∆385	54.55	0.46	0.52	0.0049	0.0063	0.0056	8	9	0.347923	Tx4.385.728	Tx4.385.733	2023-05-29	2024-02-21	268
385.755	M	54.39	0.49	0.51	0.0072	0.0016	0.0044	11	3	385.756	M	∆385	51.73	0.46	0.53	N/A	0.0073	0.0073	N/A	5	0.448358	Tx4.385.656	Tx4.385.659	2023-02-13	2023-12-18	308
385.740.	M	50.3	0.46	0.46	0.0054	0.0053	0.00535	17	12	385.743	M	∆385	54.4	0.48	0.59	0.007	0.01	0.0085	8	13	#DIV/0!	Tx4.385.656	Tx4.385.659	2023-02-13	2023-12-18	308
