# Supplementary material for: Tulp3 quantitative alleles titrate requirements for viability, brain development, and kidney homeostasis but do not suppress Zfp423 mutations in mice
Source: PLoS Genet. 2025 Oct 15;21(10):e1011911. doi: 10.1371/journal.pgen.1011911 (PMC12539727; doi:10.1371/journal.pgen.1011911)
Supplement: S8 Table — Terminal weight and veterinary blood chemistry measures used in S1 Fig. (XLSX) [file pgen.1011911.s008.xlsx]

## Sheet: S8_Table_BloodChem
control	ALB	ALP	ALT	AMY	TBIL	BUN	CA	PHOS	CRE	GLU	NA-ion	K-ion	TP	GLOB	Quality_Assesment	HEM	LIP	ICT	AssayDate	DOB	Sac	Age	WeightTerminal	Sex	Allele	Genotype	mutant	mALB	mALP	mALT	mAMY	mTBIL	mBUN	mCA	mPHOS	mCRE	mGLU	mNA-ion	mK-ion	mTP	mGLOB	mQuality_Assesment	mHEM	mLIP	mICT	mAssayDate	mDOB	mSac	mAge
AG.687	3.1	25	77	957	0.3	22	9.1	9.7	<0.2*	126	158	>8.5*	4.9	1.8	OK	2+	1+	0	2024-01-04	2023-02-01	2023-12-18	320	46.28	M	AG	wt	AG.685	3.3	23	32	1107	0.3	18	9.5	10.8	<0.2*	145	154	7.7	4.8	1.5	OK	3+	0	0	2024-01-04	2023-02-01	2023-12-18	320
AG.697	3.5	48	35	994	0.3	17	8.7	9.8	<0.2*	181	152	>8.5*	4.8	1.4	OK	2+	1+	0	2024-01-04	2023-02-08	2023-12-18	313	35.74	F	AG	wt	AG.696	3.2	39	46	983	0.4	19	8.7	10.5	0.5	168	153	>8.5*	4.7	1.5	OK	2+	3+	0	2024-01-04	2023-02-08	2023-12-18	313
Tx7.AG.699	3.8	79	70	1023	0.2	42	9.9	8.8	0.4	106	167	7	5.4	1.7	OK	3+	0	0	2024-08-06	2023-02-21	2024-07-17	512	26.27	F	AG	wt	Tx7.AG.700	1.2	34	72	586	0.2	10	6.3	>30.0*	<0.2*	138	>180*	8.3	2.2	1	OK	1+	0	0	2024-08-06	2023-02-21	2024-07-17	512
d385.742	3.4	29	37	1216	0.3	68	9.4	12.4	0.7	167	161	6.1	5.5	2.1	OK	2+	0	0	2024-01-04	2023-02-13	2023-12-18	308	54.4	M	d385	wt	d385.740	2.4	28	55	772	0.3	14	6.8	14.8	0.2	127	160	>8.5*	3.5	1.1	OK	2+	0	0	2024-01-04	2023-02-13	2023-12-18	308
d385.743	3.4	35	24	1056	0.3	22	8.9	8.8	<0.2*	146	158	8.3	5.1	1.7	OK	1+	0	0	2024-01-04	2023-02-13	2023-12-18	308	51.73	M	d385	wt	d385.741	3.1	31	46	1190	0.3	22	9.2	9.6	0.3	139	159	8.4	5.2	2.2	OK	2+	0	0	2024-01-04	2023-02-13	2023-12-18	308
Tx7.i4.805	4	49	50	1338	0.3	27	11.3	11.4	0.4	200	>180*	8.2	6.4	2.4	OK	2+	0	0	2024-06-12	2023-07-28	2024-04-15	262	46.14	M	i4	wt	Tx7.i4.804	3.9	52	56	1564	0.3	30	11.7	12.4	<0.2*	288	>180*	7.5	6.5	2.7	OK	2+	0	0	2024-06-12	2023-07-28	2024-04-15	262
Tx7.i4.822	3.1	39	70	1192	0.3	23	9.4	9.6	0.2	159	163	5.4	5.5	2.4	OK	3+	0	0	2024-06-12	2023-09-28	2024-05-29	244	46.59	M	i4	wt	Tx7.i4.824	3.6	34	41	1346	0.3	23	10.1	11.1	<0.2*	184	168	8.1	5.4	1.8	OK	2+	1+	0	2024-06-12	2023-09-28	2024-05-29	244
Tx7.i4.827	4.3	66	99	959	0.3	14	9.8	10.3	0.7	161	159	6.8	5.8	1.5	OK	2+	1+	0	2024-06-12	2023-10-02	2024-05-29	240	45.84	F	i4	wt	Tx7.i4.829	3.9	47	54	982	0.3	21	9.8	10.4	0.3	155	164	7.7	5.4	1.5	OK	2+	1+	0	2024-06-12	2023-10-02	2024-05-29	240
Tx7.i4.845	3.6	32	46	1123	HEM	29	10.3	10.2	0.3	113	164	HEM	5.7	2.1	OK	3+	0	0	2024-06-12	2023-11-16	2024-06-03	200	32.96	M	i4	wt	Tx7.i4.843	3.2	26	53	1591	0.3	20	10.2	12.1	0.3	158	162	8.1	5.2	2	OK	2+	0	0	2024-06-12	2023-11-16	2024-06-03	200
Tx7.i4.858	1.4	32	26	444	0.3	14	6.4	>30.0*	<0.2*	108	>180*	>8.5*	2.2	0.8	OK	2+	0	0	2024-06-12	2023-12-22	2024-06-03	164	32.7	F	i4	wt	Tx7.i4.857	3.4	56	42	1035	0.3	27	9.6	11.2	0.7	129	158	7.9	4.9	1.5	OK	2+	2+	0	2024-06-12	2023-12-22	2024-06-03	164
Tx7.i4.864	3.2	37	40	1252	0.3	25	10	10.5	0.5	150	160	>8.5*	5.4	2.2	OK	3+	0	0	2024-06-12	2023-12-22	2024-06-03	164	35.22	M	i4	wt	Tx7.i4.863	3.4	47	50	1606	0.3	24	9.8	10.6	0.5	164	159	>8.5*	5.3	1.9	OK	2+	1+	0	2024-06-12	2023-12-22	2024-06-03	164
Tx7.45.92	4.1	57	64	933	0.3	19	9.4	12.7	0.3	157	156	7.5	5.4	1.3	OK	3+	0	0	2024-05-07	2023-08-28	2024-04-22	238	30.44	F	i4d5	wt	Tx7.45.93	3.7	52	56	1251	0.4	21	9.5	8.4	<0.2*	171	157	7	5.2	1.5	OK	2+	3+	0	2024-05-07	2023-08-28	2024-04-22	238
Tx7.45.95	4	70	61	1149	0.4	17	9.1	8.6	<0.2*	205	155	6.9	5.4	1.4	OK	2+	3+	2	2024-05-07	2023-08-28	2024-04-22	238	43.23	F	i4d5	het	Tx7.45.94	3.9	54	59	1133	0.4	17	9.4	8.7	0.2	201	151	7.1	5.4	1.5	OK	2+	3+	1	2024-05-07	2023-08-28	2024-04-22	238
Tx7.45.98	3.6	52	66	1454	0.3	18	9.8	9.9	<0.2*	259	156	7.5	5.5	1.8	OK	2+	0	0	2024-05-07	2023-08-28	2024-04-22	238	40.58	M	i4d5	wt	Tx7.45.99	3.7	50	107	1292	0.3	22	9.5	9.2	<0.2*	203	154	7	5.2	1.5	OK	2+	0	0	2024-05-07	2023-08-28	2024-04-22	238
i4d5.311	3.9	69	54	971	0.3	23	10	10.7	<0.2*	126	167	6.3	5.5	1.7	OK	3+	2+	0	2024-06-12	2023-12-11	2024-05-29	170	36.38	F	i4d5	wt	i4d5.308	4	42	36	1119	0.3	19	10	9.7	0.3	132	165	>8.5*	5.3	1.3	OK	2+	1+	0	2024-06-12	2023-12-11	2024-05-29	170
i4d5.339	3.7	83	95	1158	0.3	26	9.8	11.6	<0.2*	154	170	>8.5*	5.2	1.6	OK	3+	1+	0	2024-08-06	2024-03-08	2024-07-31	145	28.63	F	i4d5	wt	i4d5.336	3.8	73	46	926	0.3	17	9.5	9.1	<0.2*	189	164	>8.5*	5.1	1.3	OK	3+	1+	0	2024-08-06	2024-03-08	2024-07-31	145
i4d5.349	3.5	66	56	1504	0.3	22	9.7	10.5	<0.2*	205	166	8.3	5.2	1.7	OK	2+	0	0	2024-08-06	2024-03-13	2024-07-31	140	41.55	M	i4d5	wt	i4d5.350	3.6	57	58	1349	0.3	24	10.2	9.7	<0.2*	217	167	8.4	5.3	1.7	OK	2+	0	0	2024-08-06	2024-03-13	2024-07-31	140
i4d5.347	3.8	95	59	1243	0.3	21	10.1	11	0.3	195	170	7.9	5.3	1.4	OK	2+	2+	0	2024-08-06	2024-03-13	2024-07-31	140	29.05	F	i4d5	wt	i4d5.344	1.6	48	34	523	0.2	13	6.7	>30.0*	0.2	141	>180*	>8.5*	2.3	0.7	OK	2+	0	0	2024-08-06	2024-03-13	2024-07-31	140
i4d5.394	2.8	64	57	930	0.3	16	9.5	>20.0*	0.3	128	>180*	>8.5*	3.9	1.1	OK	2+	0	0	2024-08-06	2024-04-03	2024-07-31	119	23.96	F	i4d5	wt	i4d5.396	3.6	75	78	1198	0.3	18	10	10.8	0.3	225	162	>8.5*	4.8	1.2	OK	2+	1+	0	2024-08-06	2024-04-03	2024-07-31	119
[truncated: 4 more columns]
