# Supplementary material for: Tulp3 quantitative alleles titrate requirements for viability, brain development, and kidney homeostasis but do not suppress Zfp423 mutations in mice
Source: PLoS Genet. 2025 Oct 15;21(10):e1011911. doi: 10.1371/journal.pgen.1011911 (PMC12539727; doi:10.1371/journal.pgen.1011911)
Supplement: S9 Table — Length measures for 277 cilia across eight i4/∆5 and ∆67 littermate pairs. (XLSX) [file pgen.1011911.s009.xlsx]

## Sheet: S9_Table_CiliumLength
Sample_ID	Variant	Pair	Genotype	Age_days	DOB	Start_Length_um	Start_Depth_um	End_Length_um	End_Depth_um	Start_Z_Slice	End_Z_Slice	Distance_3D_um	Cilium_Length
i4d5.669	i4/∆5	1	+/+	20	2025-06-06	27.68	64.24	30.57	64.67	27.49	27.44	8.5395	2.92224
i4d5.669	i4/∆5	1	+/+	20	2025-06-06	20.28	51.79	20.67	49.95	20.86	20.88	3.5381	1.88098
i4d5.669	i4/∆5	1	+/+	20	2025-06-06	91.76	55.59	92.77	53.39	92.5	91.83	6.309	2.51177
i4d5.669	i4/∆5	1	+/+	20	2025-06-06	18.99	127.77	23.02	129.02	18.56	18.59	17.8043	4.21951
i4d5.669	i4/∆5	1	+/+	20	2025-06-06	18.01	136.62	19.14	135.09	18.09	18.36	3.6907	1.92112
i4d5.669	i4/∆5	1	+/+	20	2025-06-06	31.55	133.52	30.18	131.68	30.26	31.08	5.9349	2.43617
i4d5.669	i4/∆5	1	+/+	20	2025-06-06	70.62	24.74	72.81	21.22	70.69	70.86	17.2154	4.14914
i4d5.669	i4/∆5	1	+/+	20	2025-06-06	29.01	90.07	28.5	87.49	29.56	29.85	7.0006	2.64586
i4d5.669	i4/∆5	1	+/+	20	2025-06-06	27.4	130.98	25.33	130.59	27.65	27.33	4.5394	2.13059
i4d5.669	i4/∆5	1	+/+	20	2025-06-06	52.77	73.4	54.45	70.11	54.53	52.69	17.0321	4.127
i4d5.669	i4/∆5	1	+/+	20	2025-06-06	34.6	42.63	37.15	41.42	34.55	34.85	8.0566	2.83842
i4d5.669	i4/∆5	1	+/+	20	2025-06-06	69.87	62.55	67.93	64.51	69.53	69.42	7.6173	2.75995
i4d5.669	i4/∆5	1	+/+	20	2025-06-06	92.25	86.8	92.89	84.41	93.3	91.92	8.0261	2.83304
i4d5.669	i4/∆5	1	+/+	20	2025-06-06	75.25	46	77.08	43.87	77.08	75.44	10.5754	3.25198
i4d5.679	i4/∆5	2	+/+	20	2025-07-02	30.34	64.32	28.11	64	30.75	30.67	5.0817	2.25426
i4d5.679	i4/∆5	2	+/+	20	2025-07-02	37.15	41.26	34.8	42.43	37.45	37.05	7.0514	2.65545
i4d5.679	i4/∆5	2	+/+	20	2025-07-02	136.58	11.9	137.48	9.39	137.83	136.89	7.9937	2.82731
i4d5.679	i4/∆5	2	+/+	20	2025-07-02	28.85	90.07	28.77	87.84	29.67	28.85	5.6517	2.37733
i4d5.679	i4/∆5	2	+/+	20	2025-07-02	31.51	133.48	30.61	131.88	30.18	31.12	4.2536	2.06243
i4d5.679	i4/∆5	2	+/+	20	2025-07-02	22.78	128.87	19.26	127.69	22.5	22.9	13.9428	3.73401
i4d5.679	i4/∆5	2	+/+	20	2025-07-02	49.51	2.08	51.11	0	50.6	49.86	7.434	2.72654
i4d5.679	i4/∆5	2	+/+	20	2025-07-02	65.14	48.76	61.96	48.45	65.71	65.05	10.6441	3.26253
i4d5.679	i4/∆5	2	+/+	20	2025-07-02	56.48	62.28	60.87	60.94	56.56	56.42	21.0873	4.59209
i4d5.679	i4/∆5	2	+/+	20	2025-07-02	88.75	5.76	91.1	3.17	88.55	88.42	12.2475	3.49964
i4d5.679	i4/∆5	2	+/+	20	2025-07-02	82.96	61.02	79.75	60.87	82.45	82.61	10.3522	3.21748
i4d5.679	i4/∆5	2	+/+	20	2025-07-02	135.91	69.68	133.91	71.17	135.68	135.78	6.2301	2.49602
i4d5.679	i4/∆5	2	+/+	20	2025-07-02	135.83	60.51	132.66	59.5	135.41	135.41	11.069	3.32701
i4d5.679	i4/∆5	2	+/+	20	2025-07-02	54.21	125.41	54.8	124.36	54.72	53.82	2.2606	1.50353
i4d5.679	i4/∆5	2	+/+	20	2025-07-02	56.99	106.61	58.67	105.6	58.44	57.85	4.1906	2.0471
i4d5.679	i4/∆5	2	+/+	20	2025-07-02	46.57	92.28	42.22	91.57	46.48	46.78	19.5166	4.41776
i4d5.679	i4/∆5	2	+/+	20	2025-07-02	124.51	75.4	123.42	72.54	124.56	123.99	9.6926	3.11329
i4d5.679	i4/∆5	2	+/+	20	2025-07-02	84.21	78.06	81.35	80.84	84.51	84.42	15.9161	3.9895
i4d5.694	i4/∆5	3	+/+	20	2025-07-03	40.26	51.54	42.85	49.12	40.5	40.52	12.5649	3.5447
i4d5.694	i4/∆5	3	+/+	20	2025-07-03	20.68	20.68	22.6	18.1	20.65	20.69	10.3444	3.21627
i4d5.694	i4/∆5	3	+/+	20	2025-07-03	21.97	30.2	21.86	28.16	23.19	21.97	5.6621	2.37952
i4d5.694	i4/∆5	3	+/+	20	2025-07-03	36.47	36.11	38.78	34.15	38.31	38.5	9.2138	3.03542
i4d5.694	i4/∆5	3	+/+	20	2025-07-03	28.63	48.96	28.91	50.96	30.35	28.91	6.152	2.48032
i4d5.694	i4/∆5	3	+/+	20	2025-07-03	46.73	6.74	47.35	9.05	46.45	46.68	5.7734	2.40279
i4d5.694	i4/∆5	3	+/+	20	2025-07-03	41.64	48.29	39.32	46.81	40.62	40.81	7.6089	2.75842
i4d5.694	i4/∆5	3	+/+	20	2025-07-03	117.31	34.43	118.6	31.02	117.48	117.56	13.2986	3.64672
i4d5.694	i4/∆5	3	+/+	20	2025-07-03	9.95	17.7	10.22	13.94	9.46	9.46	14.2105	3.76968
i4d5.694	i4/∆5	3	+/+	20	2025-07-03	17.08	16.06	17.16	13.28	17.52	17.64	7.7492	2.78374
i4d5.694	i4/∆5	3	+/+	20	2025-07-03	22.05	12.34	22.72	10.07	22.1	22.23	5.6187	2.37038
i4d5.694	i4/∆5	3	+/+	20	2025-07-03	51.15	27.1	50.64	25.73	51.27	50.64	2.5339	1.59182
i4d5.694	i4/∆5	3	+/+	20	2025-07-03	22.64	27.5	20.68	27.03	22.05	21.74	4.1586	2.03926
i4d5.694	i4/∆5	3	+/+	20	2025-07-03	15.94	40.85	15.2	43.08	17.12	15.59	7.8614	2.80382
i4d5.694	i4/∆5	3	+/+	20	2025-07-03	109.16	48.84	107.87	47.47	109.16	108.34	4.2134	2.05266
i4d5.707	i4/∆5	4	+/+	20	2025-08-05	97.42	56.45	99.45	57.45	97.45	98.02	5.4458	2.33362
i4d5.707	i4/∆5	4	+/+	20	2025-08-05	68.42	27.74	66.2	29.06	66.48	66.57	6.6789	2.58436
i4d5.707	i4/∆5	4	+/+	20	2025-08-05	88.1	36.26	89.14	35.94	87.52	89.45	4.9089	2.2156
i4d5.707	i4/∆5	4	+/+	20	2025-08-05	71.57	97.42	70.81	98.64	70.05	72.4	7.5885	2.75472
i4d5.707	i4/∆5	4	+/+	20	2025-08-05	62.7	64.24	61.72	61.22	62.04	62.9	10.8204	3.28944
i4d5.707	i4/∆5	4	+/+	20	2025-08-05	92.01	70.07	91.5	71.94	92.48	92.41	3.7619	1.93956
i4d5.707	i4/∆5	4	+/+	20	2025-08-05	51.37	84.3	52.64	82.34	51.05	51.42	5.5914	2.36461
i4d5.707	i4/∆5	4	+/+	20	2025-08-05	106.6	21.44	107.94	19.93	106.1	105.41	4.5518	2.13349
i4d5.707	i4/∆5	4	+/+	20	2025-08-05	128.58	29.7	128.58	27.48	128.34	128.87	5.2093	2.28239
i4d5.707	i4/∆5	4	+/+	20	2025-08-05	131.15	33.84	130.56	31.01	131	131.51	8.6171	2.93549
i4d5.707	i4/∆5	4	+/+	20	2025-08-05	28.87	115.56	29.32	112.69	28.76	28.66	8.4494	2.90679
i4d5.707	i4/∆5	4	+/+	20	2025-08-05	19.51	65.45	15.91	66.1	19.22	19.77	13.685	3.69932
i4d5.707	i4/∆5	4	+/+	20	2025-08-05	15.14	67.48	16.96	68.54	15.13	15.08	4.4385	2.10677
i4d5.707	i4/∆5	4	+/+	20	2025-08-05	59.95	3.51	57.7	3.94	59.65	59.64	5.2475	2.29074
i4d5.707	i4/∆5	4	+/+	20	2025-08-05	51.8	6.06	51.16	3.82	50.5	53.04	11.8788	3.44656
i4d5.707	i4/∆5	4	+/+	20	2025-08-05	42.5	34.12	42.72	30.7	42.5	42.02	11.9752	3.46052
i4d5.707	i4/∆5	4	+/+	20	2025-08-05	41.51	27.65	40.46	25.37	41.05	41.32	6.3738	2.52464
i4d5.707	i4/∆5	4	+/+	20	2025-08-05	32.46	20.5	30.86	20.03	31.97	33.44	4.9418	2.22302
i4d5.707	i4/∆5	4	+/+	20	2025-08-05	25.94	58.4	25.2	60.34	24.54	26.07	6.6521	2.57917
i4d5.670	i4/∆5	1	i4d5	20	2025-06-06	16.33	41.91	18.72	42.18	16.45	16.35	5.795	2.40728
i4d5.670	i4/∆5	1	i4d5	20	2025-06-06	36.94	26.2	38.78	24.75	37.48	38.15	5.937	2.4366
i4d5.670	i4/∆5	1	i4d5	20	2025-06-06	67.41	61.69	66.86	63.23	67.46	67.4	2.6777	1.63637
i4d5.670	i4/∆5	1	i4d5	20	2025-06-06	38.23	59.38	37.88	56.79	38.64	38.46	6.863	2.61973
i4d5.670	i4/∆5	1	i4d5	20	2025-06-06	46.81	51.7	47	50.13	46.1	46.61	2.7611	1.66166
i4d5.670	i4/∆5	1	i4d5	20	2025-06-06	29.53	50.53	32.59	47.82	29.26	29.22	16.7093	4.0877
i4d5.670	i4/∆5	1	i4d5	20	2025-06-06	55.15	96.63	53.39	97.06	55.51	55.56	3.285	1.81246
i4d5.670	i4/∆5	1	i4d5	20	2025-06-06	72.42	113.98	70.46	113.16	71.4	71.29	4.5261	2.12746
i4d5.670	i4/∆5	1	i4d5	20	2025-06-06	23.62	82.29	22.99	81.19	24.17	23.27	2.4169	1.55464
i4d5.670	i4/∆5	1	i4d5	20	2025-06-06	43.12	100.03	42.18	98.82	43.21	43.25	2.3493	1.53274
i4d5.670	i4/∆5	1	i4d5	20	2025-06-06	66.78	107.87	67.33	104.38	66.39	67.33	13.3662	3.65598
i4d5.670	i4/∆5	1	i4d5	20	2025-06-06	27.06	115.27	23.89	114.72	27.6	27.67	10.3563	3.21812
i4d5.670	i4/∆5	1	i4d5	20	2025-06-06	89.42	66.86	86.36	68.82	89.24	89.27	13.2061	3.63402
i4d5.670	i4/∆5	1	i4d5	20	2025-06-06	95.41	44.96	93.92	43.95	95.41	94.86	3.5427	1.88221
i4d5.670	i4/∆5	1	i4d5	20	2025-06-06	88.13	42.93	87.19	41.01	88.4	88.49	4.5781	2.13965
i4d5.670	i4/∆5	1	i4d5	20	2025-06-06	80.37	71.48	78.06	68.07	80.27	80.22	16.9667	4.11907
i4d5.670	i4/∆5	1	i4d5	20	2025-06-06	75.55	25.58	77.32	24.83	75.57	75.5	3.7003	1.92362
i4d5.670	i4/∆5	1	i4d5	20	2025-06-06	92.91	28.08	91.14	27.97	92.16	92	3.1706	1.78062
i4d5.670	i4/∆5	1	i4d5	20	2025-06-06	80.45	80.45	79.78	77.59	80.48	80.76	8.7069	2.95075
i4d5.677	i4/∆5	2	i4d5	20	2025-07-02	6.7	51.9	8.38	50.92	7.21	7.76	4.0853	2.02121
i4d5.677	i4/∆5	2	i4d5	20	2025-07-02	38.85	24.6	36.97	26.2	37.41	35.54	9.5913	3.09698
i4d5.677	i4/∆5	2	i4d5	20	2025-07-02	18.92	41.95	16.14	41.95	18.52	18.52	7.7284	2.78
i4d5.677	i4/∆5	2	i4d5	20	2025-07-02	46.88	51.74	47.12	50.21	46.64	46.41	2.4514	1.56569
i4d5.677	i4/∆5	2	i4d5	20	2025-07-02	38.35	59.46	37.88	56.75	38.54	38.94	7.725	2.77939
i4d5.677	i4/∆5	2	i4d5	20	2025-07-02	29.61	50.17	32.2	47.86	29.4	29.42	12.0446	3.47053
i4d5.677	i4/∆5	2	i4d5	20	2025-07-02	75.12	25.65	77.24	24.68	75.21	75.26	5.4378	2.33191
i4d5.677	i4/∆5	2	i4d5	20	2025-07-02	92.91	28.08	91.18	28	91.22	91.53	3.0954	1.75937
i4d5.677	i4/∆5	2	i4d5	20	2025-07-02	70.35	12.46	68.97	13.32	70.64	70.67	2.6449	1.62631
i4d5.677	i4/∆5	2	i4d5	20	2025-07-02	107.59	103.64	105.75	102.89	107.48	107.72	4.0057	2.00142
i4d5.677	i4/∆5	2	i4d5	20	2025-07-02	134.66	113.35	133.48	113.98	113.48	113.63	1.8118	1.34603
i4d5.677	i4/∆5	2	i4d5	20	2025-07-02	80.08	80.72	79.78	77.32	80.8	80.67	11.6669	3.41568
i4d5.677	i4/∆5	2	i4d5	20	2025-07-02	80.37	71.21	78.22	68.27	80.65	80.64	13.2662	3.64228
i4d5.677	i4/∆5	2	i4d5	20	2025-07-02	86.36	68.62	89.58	67.06	86.47	86.42	12.8045	3.57834
i4d5.677	i4/∆5	2	i4d5	20	2025-07-02	27.34	115.07	23.81	114.72	27.45	27.42	12.5843	3.54744
i4d5.677	i4/∆5	2	i4d5	20	2025-07-02	67.06	107.87	67.13	104.46	67.75	67.71	11.6346	3.41095
i4d5.677	i4/∆5	2	i4d5	20	2025-07-02	23.54	82.37	23.19	81	24.17	23.07	3.2094	1.79148
i4d5.692	i4/∆5	3	i4d5	20	2025-07-03	84.64	79.08	85.82	77.55	85.46	84.88	4.0697	2.01735
i4d5.692	i4/∆5	3	i4d5	20	2025-07-03	98.39	74.54	98.31	73.28	97.49	98.31	2.2664	1.50546
i4d5.692	i4/∆5	3	i4d5	20	2025-07-03	115.94	72.62	117.46	70.78	115.46	115.67	5.7401	2.39585
i4d5.692	i4/∆5	3	i4d5	20	2025-07-03	67.17	96.59	68.7	96.04	67.05	67.06	2.6435	1.62588
i4d5.692	i4/∆5	3	i4d5	20	2025-07-03	65.96	1.29	65.64	3.76	66.23	65.29	7.0869	2.66212
i4d5.692	i4/∆5	3	i4d5	20	2025-07-03	70.58	24.83	71.48	22.6	70.64	70.66	5.7833	2.40485
i4d5.692	i4/∆5	3	i4d5	20	2025-07-03	65.21	71.87	63.73	70.66	64.55	64.67	3.6689	1.91544
i4d5.692	i4/∆5	3	i4d5	20	2025-07-03	66.78	79.24	65.96	76.46	66.06	66.09	8.4017	2.89857
i4d5.692	i4/∆5	3	i4d5	20	2025-07-03	31.29	78.96	29.38	80.18	30.75	30.55	5.1765	2.27519
i4d5.692	i4/∆5	3	i4d5	20	2025-07-03	65.49	4.03	65.57	1.29	65.82	65.88	7.5176	2.74182
i4d5.692	i4/∆5	3	i4d5	20	2025-07-03	80.53	75.48	78.69	74.46	79.98	79.63	4.5485	2.13272
i4d5.692	i4/∆5	3	i4d5	20	2025-07-03	117.86	96.9	117.31	93.57	117.11	117.15	11.393	3.37535
i4d5.708	i4/∆5	4	i4d5	20	2025-08-05	81.46	70.15	83.7	70.31	81.45	81.01	5.2368	2.28841
i4d5.708	i4/∆5	4	i4d5	20	2025-08-05	92.35	35.5	93.95	34.28	92.8	92.52	4.1268	2.03145
i4d5.708	i4/∆5	4	i4d5	20	2025-08-05	51.55	36.69	53.93	37.6	51.47	51.4	6.4974	2.549
i4d5.708	i4/∆5	4	i4d5	20	2025-08-05	24.72	89.31	22.64	88.61	24.61	24.69	4.8228	2.19609
i4d5.708	i4/∆5	4	i4d5	20	2025-08-05	26.32	92.28	23.99	91.91	26.51	26.14	5.7027	2.38803
i4d5.708	i4/∆5	4	i4d5	20	2025-08-05	21.34	33.1	22.81	32.89	21.55	21.75	2.245	1.49833
i4d5.708	i4/∆5	4	i4d5	20	2025-08-05	46.88	51.74	47.12	50.21	46.05	46.51	2.6101	1.61558
i4d5.708	i4/∆5	4	i4d5	20	2025-08-05	53.35	64.95	53.98	66.75	53.86	54.05	3.673	1.91651
i4d5.708	i4/∆5	4	i4d5	20	2025-08-05	16.61	70.5	13.22	70.15	16.7	15.67	12.6755	3.56027
i4d5.708	i4/∆5	4	i4d5	20	2025-08-05	21.75	56.25	22.77	56.24	21.08	21.82	1.5881	1.2602
i4d5.708	i4/∆5	4	i4d5	20	2025-08-05	19.29	80.28	18.91	82.41	19.58	19.77	4.7174	2.17196
i4d5.708	i4/∆5	4	i4d5	20	2025-08-05	53.7	64.21	54.79	63.21	53.12	53.99	2.945	1.7161
i4d5.708	i4/∆5	4	i4d5	20	2025-08-05	94.17	46.34	95.75	48.12	92.45	94.57	10.1592	3.18735
i4d5.708	i4/∆5	4	i4d5	20	2025-08-05	66.14	53.13	64.13	53.98	66.66	67.58	5.609	2.36833
i4d5.708	i4/∆5	4	i4d5	20	2025-08-05	108.08	27.8	109.78	27.32	108.07	109	3.9853	1.99632
i4d5.708	i4/∆5	4	i4d5	20	2025-08-05	103.37	21.21	102.22	22.27	103.68	103.22	2.6577	1.63025
i4d5.708	i4/∆5	4	i4d5	20	2025-08-05	99.58	38.24	98.17	36.22	99.74	99.23	6.3286	2.51567
i4d5.708	i4/∆5	4	i4d5	20	2025-08-05	81.56	78.17	83.73	76.7	81.65	81.56	6.8779	2.62258
i4d5.708	i4/∆5	4	i4d5	20	2025-08-05	87.66	42.97	85.69	44.76	87.89	87.25	7.4946	2.73763
Tx4.67.852	∆67	5	+/+	20	2025-06-06	52.05	64.82	53.74	63.8	52.64	52.06	4.2329	2.0574
Tx4.67.852	∆67	5	+/+	20	2025-06-06	33.06	31.45	36.07	30.47	33.54	33.07	10.2414	3.20022
Tx4.67.852	∆67	5	+/+	20	2025-06-06	58.01	56.24	60.08	54.64	58.69	58.21	7.0753	2.65994
Tx4.67.852	∆67	5	+/+	20	2025-06-06	60	65.14	62.63	64.39	60.36	61.77	9.4675	3.07693
Tx4.67.852	∆67	5	+/+	20	2025-06-06	6.93	66.74	10.14	66.39	9.05	8.81	10.4842	3.23793
Tx4.67.852	∆67	5	+/+	20	2025-06-06	43.83	30.79	40.89	29.88	43.32	42.73	9.8198	3.13366
Tx4.67.852	∆67	5	+/+	20	2025-06-06	63.88	30.71	66.66	28.28	64.55	64.9	13.7558	3.70888
Tx4.67.852	∆67	5	+/+	20	2025-06-06	64.47	48.02	65.41	45.75	65.72	64.98	6.5841	2.56595
Tx4.67.852	∆67	5	+/+	20	2025-06-06	95.88	32.16	97.88	29.96	96.9	96.47	9.0249	3.00415
Tx4.67.852	∆67	5	+/+	20	2025-06-06	63.06	121.89	61.88	118.87	63.47	63.07	10.6728	3.26693
Tx4.67.852	∆67	5	+/+	20	2025-06-06	49.43	75.48	51.7	74.46	50.37	50.6	6.2462	2.49924
Tx4.67.852	∆67	5	+/+	20	2025-06-06	100.31	104.34	101.48	99.72	100.08	100.22	22.7329	4.7679
Tx4.67.852	∆67	5	+/+	20	2025-06-06	103.01	101.48	105.52	100.66	103.39	103.57	7.0049	2.64668
Tx4.67.852	∆67	5	+/+	20	2025-06-06	101.17	116.88	99.92	116.37	100.31	100.5	1.8587	1.36334
Tx4.67.852	∆67	5	+/+	20	2025-06-06	85.03	117.62	83.7	116.8	84.29	84.88	2.7894	1.67015
Tx4.67.888	∆67	6	+/+	20	2025-08-05	16.25	59.61	16.53	56.4	16.02	16.66	10.7921	3.28513
Tx4.67.888	∆67	6	+/+	20	2025-08-05	122.01	40.11	121.65	39.21	122.67	121.89	1.548	1.24419
Tx4.67.888	∆67	6	+/+	20	2025-08-05	128.55	133.09	126.71	132.39	128.97	128.77	3.9156	1.97879
Tx4.67.888	∆67	6	+/+	20	2025-08-05	80.41	113.51	78.14	114.76	80.84	80.47	6.8523	2.61769
Tx4.67.888	∆67	6	+/+	20	2025-08-05	80.25	81.08	82.45	78.65	80.49	80.15	10.8605	3.29553
Tx4.67.888	∆67	6	+/+	20	2025-08-05	35.56	110.06	34.31	107.55	34.23	35.25	8.903	2.98379
Tx4.67.888	∆67	6	+/+	20	2025-08-05	66.08	72.46	67.56	69.91	67.84	66.98	9.4325	3.07124
Tx4.67.888	∆67	6	+/+	20	2025-08-05	28.36	74.89	30.79	73.56	30.12	29.61	7.9339	2.81672
Tx4.67.888	∆67	6	+/+	20	2025-08-05	29.45	119.81	31.06	118.8	29.22	29.17	3.6147	1.90124
Tx4.67.888	∆67	6	+/+	20	2025-08-05	28.36	132.15	32.23	132.07	28.33	28.48	15.0058	3.87373
Tx4.67.888	∆67	6	+/+	20	2025-08-05	58.52	80.25	56.83	80.76	28.82	28.86	3.1178	1.76573
Tx4.67.888	∆67	6	+/+	20	2025-08-05	16.61	58.12	18.29	57.81	17.39	17.63	2.9761	1.72514
Tx4.67.888	∆67	6	+/+	20	2025-08-05	48.96	48.69	50.57	46.06	48.09	48.48	9.6611	3.10823
Tx4.67.888	∆67	6	+/+	20	2025-08-05	45.9	21.35	45.9	17.7	45.13	45.45	13.4249	3.664
Tx4.67.888	∆67	6	+/+	20	2025-08-05	115.66	47.98	115.98	45	115.89	115.11	9.5912	3.09697
Tx4.67.876	∆67	7	+/+	20	2025-08-04	72.77	8.19	69.91	9.6	72.1	72.65	10.4702	3.23577
Tx4.67.876	∆67	7	+/+	20	2025-08-04	31.88	42.42	30.51	40.5	31.55	31.31	5.6209	2.37084
Tx4.67.876	∆67	7	+/+	20	2025-08-04	32.86	44.46	33.8	43.01	34	33.1	3.7961	1.94836
Tx4.67.876	∆67	7	+/+	20	2025-08-04	41.4	42.73	39.95	43.32	40.66	39.76	3.2606	1.80571
Tx4.67.876	∆67	7	+/+	20	2025-08-04	45.63	66	45.98	63.84	45.47	45.2	4.861	2.20477
Tx4.67.876	∆67	7	+/+	20	2025-08-04	47.16	60.2	43.95	59.26	45.08	45.47	11.3398	3.36746
Tx4.67.876	∆67	7	+/+	20	2025-08-04	29.73	36.78	32.94	37.29	29.1	29.85	11.1267	3.33567
Tx4.67.876	∆67	7	+/+	20	2025-08-04	39.83	63.61	36.86	64.39	39.9	39.16	9.9769	3.15862
Tx4.67.876	∆67	7	+/+	20	2025-08-04	42.34	57.38	42.18	54.76	42.68	42.18	7.14	2.67208
Tx4.67.876	∆67	7	+/+	20	2025-08-04	48.72	48.06	46.92	46.3	48.63	48.23	6.4976	2.54904
Tx4.67.876	∆67	7	+/+	20	2025-08-04	46.53	38.97	44.1	36.86	46.1	46.21	10.3691	3.22011
Tx4.67.876	∆67	7	+/+	20	2025-08-04	31.18	29.53	32.86	31.8	32.55	31.65	8.7853	2.964
Tx4.67.876	∆67	7	+/+	20	2025-08-04	44.1	64	44.1	61.18	44.79	44.2	8.3005	2.88106
Tx4.67.876	∆67	7	+/+	20	2025-08-04	46.69	28.83	45.79	26.67	45.55	46.22	5.9245	2.43403
Tx4.67.876	∆67	7	+/+	20	2025-08-04	44.38	63.92	44.18	61.41	44.65	44.19	6.5517	2.55963
Tx4.67.876	∆67	7	+/+	20	2025-08-04	33.18	23.77	36.15	22.13	33.11	33.11	11.5105	3.39271
Tx4.67.876	∆67	7	+/+	20	2025-08-04	40.18	33.41	40.89	31.18	40.54	40.16	5.6214	2.37095
Tx4.67.876	∆67	7	+/+	20	2025-08-04	28.36	57.89	31.26	59.1	28.98	28.84	9.8937	3.14543
Tx4.67.876	∆67	7	+/+	20	2025-08-04	76.1	10.61	74.26	11.36	73.6	74.26	4.3837	2.09373
Tx4.67.867	∆67	8	+/+	20	2025-07-11	43.38	39.36	40.26	39.05	43.98	43.19	10.4546	3.23336
Tx4.67.867	∆67	8	+/+	20	2025-07-11	27.38	50.96	25.77	49.04	27.62	27.76	6.2981	2.5096
Tx4.67.867	∆67	8	+/+	20	2025-07-11	24.87	42.93	22.72	42.26	24.9	24.62	5.1498	2.26932
Tx4.67.867	∆67	8	+/+	20	2025-07-11	18.6	41.13	16.22	42.65	18.79	18.36	8.1597	2.85652
Tx4.67.867	∆67	8	+/+	20	2025-07-11	8.89	41.4	7.91	44.26	8.91	8.88	9.1409	3.02339
Tx4.67.867	∆67	8	+/+	20	2025-07-11	14.34	48.69	12.89	47.16	14.44	14.21	4.4963	2.12045
Tx4.67.867	∆67	8	+/+	20	2025-07-11	39.95	51.78	40.89	49.04	41.4	40.42	9.3516	3.05804
Tx4.67.867	∆67	8	+/+	20	2025-07-11	9.99	48.22	7.36	50.33	9.11	9.94	12.0579	3.47245
Tx4.67.867	∆67	8	+/+	20	2025-07-11	13.47	57.65	11.12	56.83	13.6	13.19	6.363	2.5225
Tx4.67.867	∆67	8	+/+	20	2025-07-11	3.17	56.52	2.19	55.07	3.3	3.13	3.0918	1.75835
Tx4.67.867	∆67	8	+/+	20	2025-07-11	131.76	38.74	130.47	35.17	131.14	131.17	14.4099	3.79604
Tx4.67.867	∆67	8	+/+	20	2025-07-11	123.93	45.4	123.85	42.03	123.11	123.15	11.3649	3.37119
Tx4.67.867	∆67	8	+/+	20	2025-07-11	115	43.79	113.47	42.73	115.34	115.13	3.5086	1.87313
Tx4.67.867	∆67	8	+/+	20	2025-07-11	93.69	24.09	91.93	22.95	93.43	93.87	4.5908	2.14262
Tx4.67.867	∆67	8	+/+	20	2025-07-11	87.66	66.74	88.44	63.76	87.94	87.77	9.5177	3.08508
Tx4.67.867	∆67	8	+/+	20	2025-07-11	92.24	28.98	89.97	30.04	92.62	92.85	6.3294	2.51583
Tx4.67.867	∆67	8	+/+	20	2025-07-11	92.79	134.74	90.79	133.76	92.49	92.85	5.09	2.2561
Tx4.67.867	∆67	8	+/+	20	2025-07-11	115.27	99.17	112.25	97.88	115.1	115.13	10.7854	3.28411
Tx4.67.867	∆67	8	+/+	20	2025-07-11	104.23	101.8	105.05	99.25	104.71	104.1	7.547	2.74718
Tx4.67.867	∆67	8	+/+	20	2025-07-11	94.51	95.45	94.82	93.06	94.58	94.89	5.9043	2.42988
Tx4.67.867	∆67	8	+/+	20	2025-07-11	36.86	91.03	34.15	91.61	36.76	36.13	8.0774	2.84208
Tx4.67.853	∆67	5	∆67	20	2025-06-06	36.03	51.39	35.64	49.86	36.86	35.84	3.5334	1.87973
Tx4.67.853	∆67	5	∆67	20	2025-06-06	37.68	68.47	39.21	69.05	37.88	38.27	2.8294	1.68208
Tx4.67.853	∆67	5	∆67	20	2025-06-06	77.2	78.1	79.75	77.98	77.65	77.6	6.5194	2.55331
Tx4.67.853	∆67	5	∆67	20	2025-06-06	101.68	15.31	104.5	13.79	101.1	101.1	10.2628	3.20356
Tx4.67.853	∆67	5	∆67	20	2025-06-06	79.63	77.9	77.2	78.22	79.6	79.63	6.0082	2.45116
Tx4.67.853	∆67	5	∆67	20	2025-06-06	32.35	32.94	34.08	31.33	34.31	33.49	6.2574	2.50148
Tx4.67.853	∆67	5	∆67	20	2025-06-06	22.87	60.51	20.05	59.89	22.83	22.52	8.4329	2.90395
Tx4.67.853	∆67	5	∆67	20	2025-06-06	51.27	16.1	50.96	18.6	51.63	51.26	6.483	2.54617
Tx4.67.853	∆67	5	∆67	20	2025-06-06	32.47	33.02	34.39	31.41	34.23	33.65	6.6149	2.57194
Tx4.67.853	∆67	5	∆67	20	2025-06-06	20.52	14.02	24.01	12.18	20.15	20.42	15.6386	3.95457
Tx4.67.853	∆67	5	∆67	20	2025-06-06	114.29	98.9	116.88	96.67	115.51	115.15	11.8106	3.43666
Tx4.67.853	∆67	5	∆67	20	2025-06-06	134.74	101.25	133.68	99.56	133.76	134.15	4.1318	2.03268
Tx4.67.853	∆67	5	∆67	20	2025-06-06	141.16	129.88	142.84	131.41	141.51	141.2	5.2594	2.29334
Tx4.67.853	∆67	5	∆67	20	2025-06-06	142.61	136.19	143.82	134.15	142.56	142.2	5.7553	2.39902
Tx4.67.853	∆67	5	∆67	20	2025-06-06	116.37	120.32	114.06	117.82	116.11	116.13	11.5865	3.40389
Tx4.67.853	∆67	5	∆67	20	2025-06-06	30.82	89.73	27.93	88.6	28.75	29.22	9.8499	3.13846
Tx4.67.853	∆67	5	∆67	20	2025-06-06	47.08	85.46	46.06	82.72	47.85	47.22	8.9449	2.9908
Tx4.67.889	∆67	6	∆67	20	2025-08-05	124.36	41.36	126.12	41.48	124.31	124.15	3.1376	1.77133
Tx4.67.889	∆67	6	∆67	20	2025-08-05	131.02	50.41	130.62	47.9	131.64	131.17	6.681	2.58476
Tx4.67.889	∆67	6	∆67	20	2025-08-05	13.05	113.55	11.95	110.41	13.11	13.18	11.0745	3.32784
Tx4.67.889	∆67	6	∆67	20	2025-08-05	51.66	84.37	53.62	81.86	51.1	51.26	10.1673	3.18862
Tx4.67.889	∆67	6	∆67	20	2025-08-05	16.29	139.01	15.08	136.42	16.81	16.29	8.4426	2.90562
Tx4.67.889	∆67	6	∆67	20	2025-08-05	104.26	18.45	101.25	19.62	104.1	104.1	10.429	3.2294
Tx4.67.889	∆67	6	∆67	20	2025-08-05	106.11	24.83	104.02	23.58	105.13	105.28	5.9531	2.4399
Tx4.67.889	∆67	6	∆67	20	2025-08-05	98.82	35.17	96.04	34.08	98.89	98.97	8.9229	2.98712
Tx4.67.889	∆67	6	∆67	20	2025-08-05	74.97	40.19	72.62	36.66	74.17	74.55	18.1278	4.25768
Tx4.67.889	∆67	6	∆67	20	2025-08-05	87.89	40.03	85.89	39.01	86.8	86.05	5.6029	2.36704
Tx4.67.889	∆67	6	∆67	20	2025-08-05	25.22	24.21	22.76	22.95	25.76	25.67	7.6473	2.76538
Tx4.67.889	∆67	6	∆67	20	2025-08-05	43.01	30.12	41.05	29.45	42.34	42.26	4.2969	2.0729
Tx4.67.889	∆67	6	∆67	20	2025-08-05	37.13	17.7	35.09	17.23	37.43	37.14	4.4666	2.11343
Tx4.67.889	∆67	6	∆67	20	2025-08-05	61.81	11.75	60.51	9.99	61.47	61.67	4.8276	2.19718
Tx4.67.877	∆67	7	∆67	20	2025-08-04	62.9	8.11	63.45	6.07	62.44	62.39	4.4666	2.11343
Tx4.67.877	∆67	7	∆67	20	2025-08-04	68.54	19.66	66.98	18.17	68.46	68.46	4.6537	2.15724
Tx4.67.877	∆67	7	∆67	20	2025-08-04	19	65.49	20.88	64	19.57	19.38	5.7906	2.40637
Tx4.67.877	∆67	7	∆67	20	2025-08-04	14.49	72.7	16.8	70.58	14.98	14.23	10.393	3.22382
Tx4.67.877	∆67	7	∆67	20	2025-08-04	14.96	21.03	11.99	20.01	14.31	14.21	9.8713	3.14186
Tx4.67.877	∆67	7	∆67	20	2025-08-04	16.53	12.93	15.04	11.36	16.41	15.24	6.0539	2.46047
Tx4.67.877	∆67	7	∆67	20	2025-08-04	122.48	57.26	125.06	55.85	122.86	122.15	9.1486	3.02467
Tx4.67.877	∆67	7	∆67	20	2025-08-04	83.31	55.15	82.1	52.64	82.49	83.04	8.0667	2.84019
Tx4.67.877	∆67	7	∆67	20	2025-08-04	141.24	62.08	140.14	60.67	139.83	140.57	3.7457	1.93538
Tx4.67.877	∆67	7	∆67	20	2025-08-04	95.33	41.64	96.98	39.25	95.84	95.91	8.4395	2.90508
Tx4.67.877	∆67	7	∆67	20	2025-08-04	93.85	75.36	91.53	73.71	93.81	93.88	8.1098	2.84777
Tx4.67.877	∆67	7	∆67	20	2025-08-04	108.81	77.4	111.39	74.61	109.08	110.02	15.3241	3.9146
Tx4.67.877	∆67	7	∆67	20	2025-08-04	81	106.77	78.34	105.87	81.78	81.66	7.9	2.81069
Tx4.67.877	∆67	7	∆67	20	2025-08-04	84.95	89.15	86.44	87.46	86.44	85.7	5.6238	2.37146
Tx4.67.877	∆67	7	∆67	20	2025-08-04	75.91	80.25	72.97	79.08	74.26	74.61	10.135	3.18355
Tx4.67.877	∆67	7	∆67	20	2025-08-04	93.77	75.48	91.81	73.6	93.73	93.87	7.3956	2.71949
Tx4.67.877	∆67	7	∆67	20	2025-08-04	104.73	98.47	102.7	96.98	104.63	104.1	6.6219	2.57331
Tx4.67.877	∆67	7	∆67	20	2025-08-04	36.66	139.2	36	135.6	36.13	36.36	13.4485	3.66722
Tx4.67.877	∆67	7	∆67	20	2025-08-04	14.49	72.77	16.69	70.66	14.92	14.23	9.7682	3.12541
Tx4.67.877	∆67	7	∆67	20	2025-08-04	20.41	143.63	19.86	140.69	20.89	20.44	9.1486	3.02467
Tx4.67.877	∆67	7	∆67	20	2025-08-04	27.69	139.4	23.81	138.38	27.16	27.75	16.4429	4.05498
Tx4.67.868	∆67	8	∆67	20	2025-07-11	10.61	29.06	8.85	30.47	10.51	10.11	5.2457	2.29035
Tx4.67.868	∆67	8	∆67	20	2025-07-11	26.2	74.73	27.69	72.58	26.68	26.71	6.8435	2.61601
Tx4.67.868	∆67	8	∆67	20	2025-07-11	52.72	75.83	55.03	76.18	54.13	53.93	5.4986	2.34491
Tx4.67.868	∆67	8	∆67	20	2025-07-11	49.31	16.14	48.02	14.77	49.35	49.24	3.5531	1.88497
Tx4.67.868	∆67	8	∆67	20	2025-07-11	46.92	76.77	45.43	74.54	46.71	46.21	7.443	2.72819
Tx4.67.868	∆67	8	∆67	20	2025-07-11	49.12	76.77	49.04	79.35	49.66	49.49	6.6917	2.58683
Tx4.67.868	∆67	8	∆67	20	2025-07-11	77.2	67.53	75.83	63.37	77.43	77.6	19.2114	4.38308
Tx4.67.868	∆67	8	∆67	20	2025-07-11	86.91	56.05	89.3	55.42	88.4	87.93	6.3299	2.51593
Tx4.67.868	∆67	8	∆67	20	2025-07-11	106.97	34.35	105.2	32.86	104.26	105.67	7.3411	2.70945
Tx4.67.868	∆67	8	∆67	20	2025-07-11	109.43	9.48	106.69	9.2	107.99	107.87	7.6004	2.75688
Tx4.67.868	∆67	8	∆67	20	2025-07-11	88.4	111.94	89.03	109.28	88.74	88.78	7.4741	2.73388
Tx4.67.868	∆67	8	∆67	20	2025-07-11	123.5	113.7	122.87	111.2	124.44	123.22	8.1353	2.85224
Tx4.67.868	∆67	8	∆67	20	2025-07-11	120.24	133.95	122.67	130.9	121.65	122.48	15.8963	3.98702
Tx4.67.868	∆67	8	∆67	20	2025-07-11	98.94	141.79	96.98	143.55	97.72	98.08	7.0688	2.65872
Tx4.67.868	∆67	8	∆67	20	2025-07-11	105.87	75.63	104.19	76.57	105.37	105.11	3.7736	1.94258
Tx4.67.868	∆67	8	∆67	20	2025-07-11	77.2	67.25	75.75	65.21	77.62	77.6	6.2645	2.5029
Tx4.67.868	∆67	8	∆67	20	2025-07-11	130.51	86.44	129.61	84.25	130.56	130.17	5.7582	2.39962
Tx4.67.868	∆67	8	∆67	20	2025-07-11	57.73	99.29	57.46	96.51	57.78	57.33	8.0038	2.8291
Tx4.67.868	∆67	8	∆67	20	2025-07-11	46.55	98.47	43.48	100.11	46.12	46.21	12.1226	3.48175
Tx4.67.868	∆67	8	∆67	20	2025-07-11	39.17	114.06	38.7	111.75	39.15	39.55	5.717	2.39102
Tx4.67.868	∆67	8	∆67	20	2025-07-11	55.85	94.2	54.76	95.76	55.36	55.55	3.6578	1.91254
