# Supplementary material for: Tulp3 quantitative alleles titrate requirements for viability, brain development, and kidney homeostasis but do not suppress Zfp423 mutations in mice
Source: PLoS Genet. 2025 Oct 15;21(10):e1011911. doi: 10.1371/journal.pgen.1011911 (PMC12539727; doi:10.1371/journal.pgen.1011911)
Supplement: S10 Table — Proportions of ARL13B-stained cilia that had co-localized TULP3 or GPR161 immunofluorescence. (XLSX) [file pgen.1011911.s010.xlsx]

## Sheet: S10_Table_Cilia_doubleIF
Sample_ID	Variant	Genotype	Sex	Pair	Age_days	DOP	DOB	DAPI_1	ARL13B_1	Frequency_1	Mean_length	ARL13B_2	GPR161_2	Frequency_2	ARL13B_3	TULP3_3	Frequency_3
i4d5.669	i4/∆5	wt	M	1	20	2025-06-26	2025-06-06	505	440	0.871287	2.90198	70	53	0.757143	350	5	0.0142857
i4d5.670	i4/∆5	mut	M	1	20	2025-06-26	2025-06-06	552	381	0.690217	2.48319	74	55	0.743243	390	7	0.0179487
i4d6.679	i4/∆5	wt	F	2	20	2025-07-22	2025-07-02	563	502	0.891652	3.00574	80	65	0.8125	416	6	0.0144231
i4d5.677	i4/∆5	mut	F	2	20	2025-07-22	2025-07-02	585	426	0.728205	2.59794	84	68	0.809524	465	7	0.0150538
i4d5.694	i4/∆5	wt	F	3	20	2025-07-23	2025-07-03	504	476	0.944444	2.72504	80	66	0.825	346	6	0.017341
i4d5.692	i4/∆5	mut	F	3	20	2025-07-23	2025-07-03	523	378	0.722753	2.32922	84	67	0.797619	391	8	0.0204604
i4d5.707	i4/∆5	wt	M	4	20	2025-08-25	2025-08-05	561	489	0.871658	2.63531	86	72	0.837209	382	6	0.0157068
i4d5.708	i4/∆5	mut	M	4	20	2025-08-25	2025-08-05	558	419	0.750896	2.22369	81	69	0.851852	374	7	0.0187166
Tx4.67.852	∆67	wt	F	5	20	2025-06-26	2025-06-06	640	598	0.934375	2.85729	71	54	0.760563	289	4	0.0138408
Tx4.67.853	∆67	mut	F	5	20	2025-06-26	2025-06-06	569	477	0.838313	2.70252	73	56	0.767123	306	5	0.0163399
Tx4.67.888	∆67	wt	M	6	20	2025-08-25	2025-08-05	548	507	0.925182	2.69521	74	60	0.810811	298	3	0.0100671
Tx4.67.889	∆67	mut	M	6	20	2025-08-25	2025-08-05	552	446	0.807971	2.72916	70	58	0.828571	296	3	0.0101351
Tx4.67.876	∆67	wt	M	7	20	2025-08-24	2025-08-04	546	490	0.897436	2.72158	86	67	0.77907	279	4	0.0143369
Tx4.67.877	∆67	mut	M	7	20	2025-08-24	2025-08-04	540	465	0.861111	2.88103	94	74	0.787234	267	3	0.011236
Tx4.67.867	∆67	wt	M	8	20	2025-07-31	2025-07-11	540	476	0.881481	2.72225	83	69	0.831325	280	4	0.0142857
Tx4.67.868	∆67	mut	M	8	20	2025-07-31	2025-07-11	532	450	0.845865	2.69086	95	77	0.810526	292	4	0.0136986
