# Supplementary material for: Tulp3 quantitative alleles titrate requirements for viability, brain development, and kidney homeostasis but do not suppress Zfp423 mutations in mice
Source: PLoS Genet. 2025 Oct 15;21(10):e1011911. doi: 10.1371/journal.pgen.1011911 (PMC12539727; doi:10.1371/journal.pgen.1011911)
Supplement: S11 Table — Terminal weight and brain measures used in Fig 6A. (XLSX) [file pgen.1011911.s011.xlsx]

## Sheet: S11_Table_Zfp423null
ctID	mutID	allele	ctZfp	ctTulp3	mutZfp	mutTulp3	sex	born	sac	age	dateEntered	ctWeight	ctVermis	ctCbmHeight	ctCtxArea	ctCtxThick15	ctCtxThick30	ctCtxThick45	ctCCthick	ctACthick	ctBrainWidth	ctVermisSagArea	mutWeight	mutVermis	mutCbmHeight	mutCtxArea	mutCtxThick15	mutCtxThick30	mutCtxThick45	mutCCthick	mutACthick	mutBrainWidth	mutVermisSagArea	ctLKidney	ctRKidney	ctKidneys	ctDifKidneys	mutLKidney	mutRKidney	mutKidneys	mutDifKidneys
ZT.45.314	ZT.45.315	N507Tfs-ZT45	het	i4/d5	m/m	i4/d5	F	2021-07-18	2021-08-19	32	2021-10-06	24.1	2.075	2.954	74.468	1.257	1.215	1.237	0.253	0.096	9.889	11.255	15	0	2.356	63.279	1.127	1.15	1.186	0.253	0.282	9.132	1.99	0.4	0.19	0.59	0.21	0.24	0.6	0.84	-0.36
ZT.45.530	ZT.45.531	N507Tfs-ZT45	wt	i4/i4	m/m	i4/i4	F	2022-03-13	2022-04-06	24	2022-04-20	16.9	2.305	3.154	65.201	1.279	1.165	1.183	0.253	0.18	8.731	10.298	5.6	0.017	2.374	47.015	0.943	0.934	0.965	0.165	0.14	7.925	3.572	0.12	0.13	0.25	-0.01	0.07	0.1	0.17	-0.03
ZT.45.640	ZT.45.641	N507Tfs-ZT45	wt	i4/i4	m/m	i4/i4	F	2022-08-15	2022-09-12	28	2022-09-29	18.7	2.405	2.99	64.707	0.96	1.029	1.058	0.214	0.06	9.858	10.83	5.3	0.017	2.509	54.458	1.067	0.979	1.026	0.194	0.196	8.475	1.029	0.19	0.17	0.36	0.02	0.1	0.12	0.22	-0.02
ZT.45.275	ZT.45.276	N507Tfs-ZT45	wt	i4/i4	m/m	i4/i4	F	2021-06-14	2021-07-12	28	2021-10-14	19.4	2.456	3.105	68.312	1.221	1.141	1.149	0.234	0.283	9.277	11.023	4.9	0.053	2.298	51.184	1.035	1.013	0.985	0.125	0.21	8	0.369	0.2	0.23	0.43	-0.03	0.1	0.06	0.16	0.04
ZT.45.351	ZT.45.348	N507Tfs-ZT45	wt	i4/d5	m/m	i4/d5	F	2021-08-26	2021-09-27	32	2021-10-14	18.6	2.565	2.972	62.559	1.074	1.085	0.938	0.371	0.315	8.869	9.784	9.7	0.056	2.388	52.037	0.94	0.917	0.849	0.107	0.099	7.071	2.812	0.18	0.24	0.42	-0.06	0.14	0.11	0.25	0.03
ZT.45.694	ZT.45.695	N507Tfs-ZT45	het	i4/d5	m/m	i4/i4	M	2022-10-09	2022-11-03	25	2022-11-08	18.1	1.993	2.921	60.348	1.143	0.972	1.047	0.237	0.264	8.895	10.037	7.4	0.017	2.165	51.73	1.113	1.028	0.945	0.236	0.227	7.933	0.271	0.16	0.19	0.35	-0.03	0.07	0.11	0.18	-0.04
ZT.45.694	ZT.45.696	N507Tfs-ZT45	het	i4/d5	m/m	i4/d5	M	2022-10-09	2022-11-03	25	2022-11-08	18.1	1.993	2.921	60.348	1.143	0.972	1.047	0.237	0.264	8.895	10.037	6.7	0.052	2.13	54.362	1.056	0.922	0.921	0.237	0.173	8.317	0.596	0.16	0.19	0.35	-0.03	0.09	0.08	0.17	0.01
ZT.45.700	ZT.45.699	N507Tfs-ZT45	het	i4/i4	m/m	i4/i4	M	2022-11-17	2022-12-08	21	2022-12-16	12.6	2.536	2.795	67.955	1.417	1.191	1.234	0.271	0.159	8.993	9.784	7.3	0.023	2.585	56.496	1.225	1.033	1.01	0.147	0.131	8.135	0.172	0.15	0.16	0.31	-0.01	0.14	0.16	0.3	-0.02
ZT.45.772	ZT.45.773	N507Tfs-ZT45	wt	i4/d5	m/m	i4/d5	F	2023-03-30	2023-04-21	22	2023-05-25	13.17	2.373	2.942	62.616	1.26	1.127	1.16	0.246	0.227	8.46	9.768	5.47	0.016	2.12	53.963	1.101	1.049	0.948	0.152	0.119	8.124	0.863	0.12	0.1	0.22	0.02	0.06	0.1	0.16	-0.04
ZT.45.777	ZT.45.778	N507Tfs-ZT45	wt	i4/d5	m/m	i4/d5	M	2023-03-30	2023-04-21	22	2023-05-25	11.28	2.047	3.022	57.767	1.209	1.109	1.004	0.17	0.227	9.037	9.215	5.85	0.016	1.994	55.901	1.14	1.116	0.965	0.211	0.146	8.747	0.252	0.15	0.14	0.29	0.01	0.06	0.05	0.11	0.01
ZT.45.606	ZT.45.608	N507Tfs-ZT45	wt	i4/d5	m/m	i4/d5	F	2022-06-20	2022-07-13	23	2022-08-09	16.4	2.353	3.025	63.462	1.181	1.157	1.212	0.322	0.365	8.809	11.385	5.6	0.0001	2.521	53.4	0.898	0.933	0.954	0.184	0.226	8.635	1.356
ZT.45.884	ZT.45.883	N507Tfs-ZT45	het	i4/d5	m/m	i4/d5	M	2023-08-10	2023-09-18	39	2023-09-29	25.93	2.328	3.205	71.335	1.171	1.255	1.255	0.186	0.139	9.647	11.476	15.77	0.017	2.244	64.276	1.098	1.146	1.127	0.162	0.16	9.095	1.305
ZT.45.933	ZT.45.934	N507Tfs-ZT45	wt	i4/d5	m/m	i4/d5	M	2023-09-25	2023-10-17	22	2024-01-16	15.4	2.306	2.871	63.712	1.052	1.128	1.221	0.269	0.282	9.377	10.419	4.8	0.036	2.177	53.636	0.9	0.952	0.891	0.184	0.169	8.403	0.428
N507.2.883	N507.2.884	N507Tfs	het	wt	m/m	wt	F	2021-08-17	2021-09-08	22	2021-10-14	11.4	2.193	2.883	58.782	1.174	1.117	1.093	0.229	0.244	8.451	9.491	3.4	0.025	2.14	49.6	0.91	0.941	0.887	0.26	0.152	7.598	3.913	0.02	0.06	0.08	-0.04	0.04	0.04	0.08	0
N507.2.1443	N507.2.1441	N507Tfs	het	wt	m/m	wt	F	2022-10-03	2022-10-27	24	2022-11-03	17.4	2.209	2.648	64	1.147	1.164	1.107	0.332	0.3	8.72	9.919	7	0.034	2.31	52	1.164	0.972	0.975	0.225	0.161	7.401	0.904	0.16	0.16	0.32	0	0.08	0.07	0.15	0.01
N507.2.1184	N507.2.1183	N507Tfs	het	wt	m/m	wt	F	2022-07-06	2022-08-03	28	2022-08-25	16.7	2.44	2.993	61.465	1.139	1.097	1.097	0.193	0.213	8.63	8.324	4.4	0.017	1.955	49.355	0.886	0.904	0.896	0.203	0.141	7.809	1.771	0.13	0.1	0.23	0.03	0.05	0.06	0.11	-0.01
N507.2.795	N507.2.803	N507Tfs	het	wt	m/m	wt	F	2021-06-29	2021-07-27	28	2021-10-14	16.8	2.529	2.951	65.202	1.174	1.133	1.083	0.345	0.272	8.808	10.667	3.9	0	2.16	45.157	1.029	0.961	0.926	0.17	0.186	7.421	0.506	0.13	0.15	0.28	-0.02	0.08	0.09	0.17	-0.01
N507.2.1392	N507.2.1394	N507Tfs	het	wt	m/m	wt	M	2022-08-31	2022-09-21	21	2022-10-13	15.2	2.359	2.855	65.324	1.084	0.983	1.018	0.247	0.242	8.841	10.616	5.5	0.034	2.154	51.336	0.969	0.949	1.128	0.141	0.195	7.72	0.108	0.1	0.08	0.18	0.02	0.04	0.02	0.06	0.02
N507.2.958	N507.2.960	N507Tfs	het	wt	m/m	wt	M	2022-02-08	2022-03-02	22	2022-03-10	21.8	2.427	2.96	66.942	1.199	1.196	1.114	0.341	0.215	8.655	10.245	7.8	0	2.754	56.265	1.036	0.934	0.961	0.342	0.198	8.545	4.994	0.23	0.24	0.47	-0.01	0.19	0.29	0.48	-0.1
N507.2.1059	N507.2.1060	N507Tfs	het	wt	m/m	wt	M	2022-05-09	2022-06-09	31	2022-06-17	21.6	2.579	3.08	62.504	1.018	0.946	0.887	0.26	0.292	8.474	8.959	9.8	0.061	2.443	53.964	0.911	0.902	0.827	0.231	0.206	7.442	0.965	0.15	0.22	0.37	-0.07	0.03	0.17	0.2	-0.14
N507.2.897	N507.2.896	N507Tfs	het	wt	m/m	wt	M	2021-08-25	2021-09-27	33	2021-10-06	25.8	2.309	2.685	62.286	1.259	1.2	1.012	0.27	0.287	9.106	10.235	12.4	0	2.326	53.29	1.042	1.038	0.974	0.324	0.215	8.114	0	0.27	0.26	0.53	0.01	0.13	0.16	0.29	-0.03
N507.2.898	N507.2.899	N507Tfs	het	wt	m/m	wt	M	2021-08-25	2021-09-27	33	2021-10-06	26.3	2.069	2.753	61.21	1.312	1.094	1.051	0.285	0.355	9.125	9.825	13	0	2.018	56.788	1.062	1.006	0.977	0.289	0.268	8.24	2.205	0.32	0.35	0.67	-0.03	0.14	0.12	0.26	0.02
N507.2.863	N507.2.861	N507Tfs	wt	wt	m/m	wt	F	2021-07-30	2021-08-24	25	2021-10-06	19.4	2.326	3.095	65.419	1.277	1.173	1.076	0.28	0.373	9.431	10.011	7	0	2.275	54.214	0.873	0.964	0.884	0.136	0.086	9.251	0	0.21	0.19	0.4	0.02	0.13	0.06	0.19	0.07
N507.2.864	N507.2.865	N507Tfs	wt	wt	m/m	wt	F	2021-07-30	2021-08-24	25	2021-10-06	22.1	2.257	2.924	64.617	1.199	1.109	1.086	0.302	0.301	8.709	11.775	9.6	0	2.428	56.266	0.905	0.933	0.924	0.23	0.355	8.601	0	0.15	0.16	0.31	-0.01	0.06	0.12	0.18	-0.06
N507.2.873	N507.2.872	N507Tfs	wt	wt	m/m	wt	F	2021-08-09	2021-09-08	30	2021-10-14	19.5	2.494	3.131	60.557	1.046	1.02	0.99	0.247	0.304	9.05	10.528	4.4	0.018	2.388	48.151	0.865	0.898	0.875	0.174	0.268	8.524	2.692	0.18	0.16	0.34	0.02	0.04	0.05	0.09	-0.01
N507.2.1434	N507.2.1433	N507Tfs	wt	wt	m/m	wt	M	2022-10-02	2022-10-25	23	2022-11-02	15.1	2.182	2.835	61.051	1.147	1.071	1.092	0.264	0.237	9.249	10.932	5.2	0.017	2.217	49.917	1.037	0.956	0.956	0.228	0.163	7.961	0.571	0.17	0.17	0.34	0	0.07	0.09	0.16	-0.02
N507.2.1367	N507.2.1368	N507Tfs	wt	wt	m/m	wt	M	2022-08-23	2022-09-19	27	2022-10-13	20.6	2.427	3.179	61.411	1.207	1.171	1.101	0.22	0.332	8.902	11.198	5	0.017	2.325	47.157	0.759	0.813	0.727	0.191	0.165	7.856	1.035	0.22	0.2	0.42	0.02	0.06	0.06	0.12	0
N507.2.830	N507.2.831	N507Tfs	wt	wt	m/m	wt	M	2021-07-19	2021-08-17	29	2021-10-06	21.7	2.411	2.993	71.425	1.163	1.1	1.086	0.28	0.115	9.594	11.459	9.4	0	2.309	59.073	0.91	0.983	0.926	0.144	0.304	8.89	0	0.3	0.21	0.51	0.09	0.18	0.19	0.37	-0.01
N507.2.1353	N507.2.1350	N507Tfs	wt	wt	m/m	wt	M	2022-08-20	2022-09-19	30	2022-10-13	26.4	2.479	2.974	66.169	1.038	1.029	1.004	0.236	0.241	9.462	11.905	13.9	0.017	2.598	58.716	0.861	1.021	0.933	0.191	0.148	7.886	1.433	0.24	0.22	0.46	0.02	0.15	0.13	0.28	0.02
N507.2.1071	N507.2.1072	N507Tfs	wt	wt	m/m	wt	M	2022-05-09	2022-06-09	31	2022-06-17	28.8	2.321	3.065	63.374	1.108	1.056	1.048	0.259	0.32	8.502	10.162	6.3	0.048	2.276	47.794	0.923	0.871	0.727	0.202	0.277	7.434	0.947	0.32	0.38	0.7	-0.06	0.09	0.07	0.16	0.02
N507.2.792	N507.2.794	N507Tfs	wt	wt	m/m	wt	M	2021-07-03	2021-08-03	31	2021-10-14	25.9	2.599	3.109	70.125	1.199	1.204	1.168	0.398	0.246	8.562	13.371	8.1	0	2.722	55.187	1.016	1.038	0.996	0.24	0.228	7.754	0.397	0.28	0.27	0.55	0.01	0.04	0.04	0.08	0
