# Supplementary material for: Tulp3 quantitative alleles titrate requirements for viability, brain development, and kidney homeostasis but do not suppress Zfp423 mutations in mice
Source: PLoS Genet. 2025 Oct 15;21(10):e1011911. doi: 10.1371/journal.pgen.1011911 (PMC12539727; doi:10.1371/journal.pgen.1011911)
Supplement: S12 Table — Terminal weight and brain measures used in Fig 6B. (XLSX) [file pgen.1011911.s012.xlsx]

## Sheet: S12_Table_Zfp423hypomorphs
ctID	mutID	Zfp423	Tulp3	group	sex	born	sac	age	dateEntered	ctWeight	ctVermis	ctCbmHeight	ctCtxArea	ctCtxThick15	ctCtxThick30	ctCtxThick45	ctCCthick	ctACthick	ctBrainWidth	ctVermisSagArea	comment	imagedBy	mutWeight	mutVermis	mutCbmHeight	mutCtxArea	mutCtxThick15	mutCtxThick30	mutCtxThick45	mutCCthick	mutACthick	mutBrainWidth	mutVermisSagArea	ctLKidney	ctRKidney	ctKidneys	ctDifKidneys	mutLKidney	mutRKidney	mutKidneys	mutDifKidneys
ZFT.45.23	ZFT.45.25	N1056d210	i4d5	self	F	2022-04-12	2022-05-09	27	2022-05-17	10.1	1.913	2.108	53.93	1.059	1.04	0.969	0.281	0.205	7.699	6.612			9.5	2.244	2.244	56.476	0.927	0.898	0.865	0.321	0.187	8.282	7.343	0.13	0.1	0.23	0.03	0.15	0.16	0.31	-0.01
ZFT.45.128	ZFT.45.129	N1056d210	i4d5	self	F	2022-07-11	2022-08-10	30	2022-08-23	18.6	2.59	2.349	63.039	1.204	1.17	0.999	0.228	0.273	8.867	6.861			18.8	2.349	2.573	62.377	1.288	1.17	1.07	0.255	0.2	9.063	7.695	0.17	0.21	0.38	-0.04	0.17	0.19	0.36	-0.02
ZFT.45.140	ZFT.45.139	N1056d210	i4d5	self	F	2022-07-11	2022-08-10	30	2022-08-23	20.2	2.573	2.47	65.994	1.158	1.205	1.115	0.187	0.238	8.91	7.034			21.2	2.66	2.141	66.655	1.306	1.171	1.161	0.254	0.247	8.653	6.441	0.19	0.26	0.45	-0.07	0.22	0.25	0.47	-0.03
ZFT.45.185	ZFT.45.186	N1056d210	i4d5	self	F	2022-09-08	2022-10-10	32	2022-11-02	14.3	2.806	2.392	60.915	1.181	1.124	1.174	0.25	0.219	8.917	6.91			16.3	2.461	2.599	62.6	1.106	1.149	1.071	0.25	0.292	8.999	6.739	0.15	0.21	0.36	-0.06	0.19	0.16	0.35	0.03
ZFT.45.210	ZFT.45.209	N1056d210	i4d5	self	F	2022-10-10	2022-11-03	24	2022-11-08	15.3	2.628	2.44	59.187	1.068	1.015	1.093	0.273	0.307	8.078	7.011			16.8	2.44	2.233	63.332	1.226	1.168	1.106	0.301	0.27	8.455	7.967	0.15	0.17	0.32	-0.02	0.14	0.15	0.29	-0.01
ZFT.45.218	ZFT.45.217	N1056d210	i4d5	self	F	2022-10-18	2022-11-09	22	2022-12-01	13.5	2.195	2.196	62.041	1.147	1.068	1.047	0.247	0.301	8.726	6.551			14.8	2.367	2.35	62.056	1.148	1.04	1.036	0.214	0.205	8.657	6.247	0.13	0.15	0.28	-0.02	0.15	0.15	0.3	0
ZFT.45.229	ZFT.45.226	N1056d210	i4d5	self	F	2022-10-19	2022-11-09	21	2022-12-01	8.1	2.281	2.144	58.012	1.01	0.96	0.93	0.25	0.148	7.839	5.384			7.9	2.264	2.144	61.314	1.147	1.095	1.068	0.313	0.094	8.16	6.321	0.09	0.09	0.18	0	0.09	0.07	0.16	0.02
ZFT.45.244	ZFT.45.243	N1056d210	i4d5	self	F	2022-10-31	2022-12-07	37	2022-12-15	20.6	2.293	2.293	65.678	1.226	1.209	1.144	0.216	0.216	9.183	7.215			20.4	2.261	2.325	61.389	1.217	1.158	1.15	0.273	0.323	8.527	7.67	0.17	0.24	0.41	-0.07	0.1	0.19	0.29	-0.09
ZFT.45.245	ZFT.45.246	N1056d210	i4d5	self	F	2022-10-31	2022-12-07	37	2022-12-15	18.8	2.388	2.197	70.714	1.183	1.254	1.209	0.174	0.289	9.249	6.987			20.5	2.468	2.532	62.437	1.253	1.174	1.166	0.217	0.283	8.921	6.671	0.17	0.19	0.36	-0.02	0.16	0.15	0.31	0.01
ZFT.45.257	ZFT.45.260	N1056d210	i4d5	self	F	2022-11-02	2022-12-07	35	2022-12-15	18	2.564	2.452	62.035	1.318	1.259	1.21	0.222	0.208	9.068	6.934			17	2.866	2.5	61.13	1.244	1.16	1.148	0.194	0.286	8.827	6.873	0.17	0.2	0.37	-0.03	0.14	0.18	0.32	-0.04
ZFT.45.269	ZFT.45.268	N1056d210	i4d5	self	F	2022-11-28	2022-12-21	23		11.41													14.24											0.13	0.16	0.29	-0.03	0.11	0.14	0.25	-0.03
ZFT.45.15	ZFT.45.14	N1056d210	i4d5	self	M	2022-04-05	2022-05-04	29	2022-05-17	19	2.425	2.425	59.78	1.261	1.274	1.264	0.326	0.249	8.201	8.36			23.2	2.124	2.575	57.797	1.303	1.204	1.214	0.243	0.309	8.63	9.027	0.16	0.21	0.37	-0.05	0.24	0.26	0.5	-0.02
ZFT.45.19	ZFT.45.20	N1056d210	i4d5	self	M	2022-04-12	2022-05-09	27	2022-05-17	19	2.56	2.364	58.398	1.139	1.132	1.09	0.294	0.287	8.442	6.585			20.1	2.108	2.395	60.87	1.12	1.069	1.127	0.435	0.198	7.846	6.875	0.19	0.21	0.4	-0.02	0.18	0.25	0.43	-0.07
ZFT.45.57	ZFT.45.55	N1056d210	i4d5	self	M	2022-05-17	2022-06-13	27	2022-06-17	20.9	2.215	2.579	57.363	1.02	1.024	1.059	0.283	0.277	8.352	6.166			19.6	2.215	2.519	56.028	1.133	1.125	1.093	0.221	0.235	8.424	5.75	0.2	0.2	0.4	0	0.18	0.16	0.34	0.02
ZFT.45.58	ZFT.45.56	N1056d210	i4d5	self	M	2022-05-17	2022-06-13	27	2022-06-17	20	2.185	2.413	55.939	1.003	1.017	0.867	0.198	0.281	8.448	6.019			20.7	2.686	2.428	57.674	1.063	0.979	1.069	0.241	0.292	8.182	6.018	0.21	0.22	0.43	-0.01	0.22	0.23	0.45	-0.01
ZFT.45.66	ZFT.45.65	N1056d210	i4d5	self	M	2022-05-22	2022-06-14	23	2022-07-07	9.3	2.205	2.22	60.074	1.162	1.177	1.14	0.221	0.166	7.679	5.979			9.9	2.052	2.205	60	1.135	1.036	0.977	0.239	0.22	8.64	6.902	0.11	0.11	0.22	0	0.1	0.07	0.17	0.03
ZFT.45.100	ZFT.45.98	N1056d210	i4d5	self	M	2022-06-20	2022-07-20	30	2022-08-18	21.3	2.19	1.998	62.531	1.2	1.207	1.1	0.238	0.343	8.934	7.023			24.9	0.025	2.646	60.5	1.244	1.183	1.217	0.275	0.252	8.55	6.518	0.2	0.23	0.43	-0.03	0.26	0.32	0.58	-0.06
ZFT.45.115	ZFT.45.113	N1056d210	i4d5	self	M	2022-06-28	2022-07-20	22	2022-08-18	6.2	2.576	1.805	51.576	1.179	1.109	0.984	0.219	0.33	8.257	5.666			7	2.558	2.155	53.961	1.186	1.142	1.126	0.311	0.252	8.093	5.78	0.07	0.09	0.16	-0.02	0.09	0.1	0.19	-0.01
ZFT.45.116	ZFT.45.114	N1056d210	i4d5	self	M	2022-06-28	2022-07-20	22	2022-08-18	7.6	2.436	2.173	54.589	1.161	1.215	1.049	0.33	0.274	8.056	5.294			7.1	1.998	2.278	53.748	1.032	1.02	1.01	0.311	0.257	8.038	5.595	0.09	0.09	0.18	0	0.09	0.09	0.18	0
ZFT.45.166	ZFT.45.167	N1056d210	i4d5	self	M	2022-08-22	2022-09-19	28	2022-10-13	23.3	2.633	2.239	66.1	1.207	1.142	1.137	0.27	0.239	8.705	7.359			24.1	2.171	2.718	69.79	1.042	1.014	1.051	0.191	0.33	9.129	8.341	0.24	0.24	0.48	0	0.25	0.24	0.49	0.01
ZFT.45.190	ZFT.45.188	N1056d210	i4d5	self	M	2022-09-08	2022-10-10	32	2022-11-02	25.1	2.513	2.478	63.782	1.265	1.203	1.143	0.255	0.346	9.062	7.45			26.7	2.289	2.513	65.43	1.217	1.224	1.124	0.298	0.328	9.244	6.421	0.26	0.19	0.45	0.07	0.28	0.4	0.68	-0.12
ZFT.45.191	ZFT.45.189	N1056d210	i4d5	self	M	2022-09-08	2022-10-10	32	2022-11-02	24.1	2.461	2.289	63.935	1.146	1.027	1.068	0.277	0.255	8.515	6.734			26.5	2.84	2.651	65.26	1.208	1.143	1.066	0.23	0.31	8.772	6.978	0.25	0.3	0.55	-0.05	0.3	0.25	0.55	0.05
ZFT.45.197	ZFT.45.198	N1056d210	i4d5	self	M	2022-09-12	2022-10-12	30	2022-11-02	15.8	2.048	2.427	61.795	1.185	1.068	1.113	0.309	0.272	8.291	6.703			14.6	2.685	2.444	63.767	1.093	1.094	1.051	0.2	0.236	8.796	5.275	0.2	0.21	0.41	-0.01	0.17	0.16	0.33	0.01
ZFT.45.201	ZFT.45.199	N1056d210	i4d5	self	M	2022-09-12	2022-10-12	30	2022-11-02	12.9	2.255	2.341	58.959	1.197	1.096	1.039	0.254	0.308	8.325	6.474			15.5	2.892	2.341	64.261	1.335	1.342	1.336	0.164	0.115	7.962	6.926	0.14	0.16	0.3	-0.02	0.17	0.2	0.37	-0.03
ZFT.45.212	ZFT.45.211	N1056d210	i4d5	self	M	2022-10-10	2022-11-03	24	2022-11-08	16.1	2.165	2.268	66.505	1.068	0.972	0.996	0.254	0.191	8.169	7.253			17.8	2.56	2.68	65.041	1.165	1.171	1.093	0.2	0.273	9.113	7.543	0.17	0.17	0.34	0	0.18	0.17	0.35	0.01
ZFT.45.280	ZFT.45.279	N1056d210	i4d5	self	M	2022-12-05	2023-01-05	31	2023-01-10	23.04	2.129	2.385	67.041	1.232	1.172	1.159	0.224	0.283	9.132	7.669			22.83	2.474	2.283	68.782	1.269	1.22	1.246	0.277	0.248	8.76	5.3	0.19	0.26	0.45	-0.07	0.18	0.23	0.41	-0.05
ZST.45.48	ZST.45.44	R760d261	i4d5	SMAD	F	2022-03-20	2022-04-21	32	2022-04-29	18.2	2.924	2.872	61.036	1.236	1.173	1.128	0.233	0.16	9.092	8.84			19.8	2.607	2.388	63.604	1.266	1.129	1.18	0.306	0.203	7.908	9.28	0.17	0.16	0.33	0.01	0.18	0.2	0.38	-0.02
ZST.45.122	ZST.45.124	R760d261	i4d5	SMAD	F	2022-06-27	2022-07-20	23	2022-08-18	12.8	2.611	2.891	57.037	1.125	1.085	1.027	0.275	0.238	8.367	7.588			13.9	2.278	2.751	56.761	1.184	1.189	1.18	0.173	0.236	8.794	6.32	0.15	0.15	0.3	0	0.13	0.12	0.25	0.01
ZST.45.153	ZST.45.156	R760d261	i4d5	SMAD	F	2022-07-25	2022-08-24	30	2022-08-30	18.6	2.465	2.672	59.597	1.1	1.109	1.096	0.245	0.186	8.558	6.536			18.4	2.103	2.81	56.897	1.184	1.148	1.137	0.286	0.238	8.533	8.016	0.17	0.2	0.37	-0.03	0.16	0.2	0.36	-0.04
ZST.45.187	ZST.45.188	R760d261	i4d5	SMAD	F	2022-08-26	2022-09-21	26	2022-10-13	15.8	2.325	2.991	56.508	0.98	0.959	0.944	0.194	0.178	8.386	8.91			15.9	1.932	2.53	58	1.155	1.068	1.083	0.248	0.239	7.932	8.761	0.13	0.13	0.26	0	0.13	0.14	0.27	-0.01
ZST.45.189	ZST.45.190	R760d261	i4d5	SMAD	F	2022-08-26	2022-09-21	26	2022-10-13	16.4	2.085	2.393	58.3	1.06	0.986	0.902	0.159	0.155	8.492	8.015			16.1	1.624	2.769	58.065	1.063	1.027	0.999	0.284	0.224	8.523	8.139	0.16	0.14	0.3	0.02	0.19	0.19	0.38	0
ZST.45.216	ZST.45.214	R760d261	i4d5	SMAD	F	2022-09-14	2022-10-12	28	2022-11-02	17.1	2.1	2.857	61.095	1.161	1.166	1.122	0.29	0.254	8.067	8.528			18.1	1.98	2.874	62.206	1.087	1.01	1.039	0.272	0.295	8.719	8.422	0.17	0.18	0.35	-0.01	0.2	0.22	0.42	-0.02
ZST.45.236	ZST.45.237	R760d261	i4d5	SMAD	F	2022-10-05	2022-10-27	22	2022-11-02	11.9	1.744	2.729	55.491	1.182	1.098	0.993	0.27	0.225	8.29	6.127			11.5	2.09	2.522	53.429	1.217	1.098	1.115	0.27	0.225	7.585	6.267	0.1	0.11	0.21	-0.01	0.1	0.12	0.22	-0.02
ZST.45.262	ZST.45.263	R760d261	i4d5	SMAD	F	2022-10-26	2022-12-05	40	2022-12-14	19.3	2.253	3.021	69.066	1.279	1.224	1.139	0.244	0.26	9.628	8.88	263 sagittal unreliable (torn in handling)		20.8	2.116	2.969	70.363	1.221	1.271	1.203	0.197	0.231	9.716	8.025	0.21	0.21	0.42	0	0.21	0.24	0.45	-0.03
ZST.45.313	ZST.45.312	R760d261	i4d5	SMAD	F	2022-11-07	2022-12-13	36	2022-12-16	18.58	2.747	3.014	58.92	1.231	1.146	1.054	0.348	0.227	8.737	7.284			18.43	2.106	3.014	61.182	1.405	1.108	1.177	0.322	0.24	8.817	6.861	0.17	0.21	0.38	-0.04	0.16	0.16	0.32	0
ZST.45.329	ZST.45.327	R760d261	i4d5	SMAD	F	2022-11-09	2022-12-07	33	2022-12-16	15.9	2.278	2.811	60.528	1.318	1.243	1.182	0.252	0.193	7.9	8.902			16.8	2.439	2.795	63.946	1.318	1.243	1.182	0.179	0.249	9.191	8.446	0.17	0.17	0.34	0	0.17	0.16	0.33	0.01
ZST.45.304	ZST.45.305	R760d261	i4d5	SMAD	F	2022-11-10	2022-12-13	33	2022-12-16	19.26	2.226	2.842	61.025	1.54	1.101	1.092	0.323	0.241	7.978	7.038			19.26	2.295	3.065	55.984	1.272	1.101	1.045	0.27	0.294	8.605	7.512	0.15	0.16	0.31	-0.01	0.16	0.2	0.36	-0.04
ZST.45.335	ZST.45.336	R760d261	i4d5	SMAD	F	2022-12-01	2023-01-05	35	2023-01-10	16.32	2.3	2.76	59.111	1.07	1.109	1.084	0.277	0.283	8.565	7.686			18.03	1.993	3.118	61.937	1.132	1.132	1.122	0.265	0.319	9.326	8.809	0.14	0.18	0.32	-0.04	0.15	0.18	0.33	-0.03
ZST.45.347	ZST.45.346	R760d261	i4d5	SMAD	F	2022-12-06	2023-01-05	30	2023-01-10	18.29	2.266	3.135	62.622	1.211	1.227	1.183	0.23	0.283	8.707	7.656			17.84	2.01	2.521	62.739	1.234	1.188	1.162	0.266	0.302	9.061	8.912	0.16	0.18	0.34	-0.02	0.16	0.16	0.32	0
ZST.45.408	ZST.45.409	R760d261	i4d5	SMAD	F	2023-01-31	2023-02-23	23	2023-04-06	11.34	2.312	2.601	58.299	1.166	1.074	1.07	0.186	0.245	8.72	7.567			12.23	1.853	2.618	57.78	1.228	1.06	1.05	0.186	0.145	9.151	7.695
ZST.45.141	ZST.45.139	R760d261	i4d5	SMAD	M	2022-07-06	2022-08-03	28	2022-08-25	19.3	2.249	2.803	62.8	1.114	1.101	1.066	0.187	0.231	8.642	7.947			19.7	2.215	2.699	56.221	1.138	1.143	1.014	0.226	0.3	8.756	8.509	0.21	0.21	0.42	0	0.17	0.19	0.36	-0.02
ZST.45.222	ZST.45.223	R760d261	i4d5	SMAD	M	2022-09-16	2022-10-12	26	2022-11-02	18.3	2.168	2.788	61.091	1.232	1.114	1.102	0.227	0.291	9.068	8			19.7	1.91	2.685	64.091	1.138	1.064	1.072	0.227	0.181	9.503	8.884	0.19	0.21	0.4	-0.02	0.23	0.21	0.44	0.02
ZST.45.227	ZST.45.226	R760d261	i4d5	SMAD	M	2022-09-20	2022-10-12	22	2022-11-02	9.7	2.048	2.702	54.994	1.062	1.095	0.987	0.228	0.181	9.086	7.272			11.6	1.669	2.392	61.881	1.282	1.12	1.168	0.264	0.026	8.742	8.224	0.13	0.14	0.27	-0.01	0.15	0.15	0.3	0
ZST.45.235	ZST.45.231	R760d261	i4d5	SMAD	M	2022-09-30	2022-10-25	25	2022-11-02	16.6	1.924	2.725	61.829	1.134	1.152	1.099	0.209	0.264	9.035	7.75			18.9	2.388	2.99	59.85	1.15	1.071	1.05	0.299	0.299	8.874	7.617	0.14	0.17	0.31	-0.03	0.18	0.18	0.36	0
ZST.45.261	ZST.45.260	R760d261	i4d5	SMAD	M	2022-10-19	2022-12-05	47	2022-12-14	26.8	2.389	2.816	73.174	1.21	1.195	1.209	0.194	0.242	9.739	9.107			25.2	2.099	3.276	71.3	1.284	1.256	1.143	0.285	0.35	9.43	9.293	0.33	0.34	0.67	-0.01	0.27	0.36	0.63	-0.09
ZST.45.278	ZST.45.275	R760d261	i4d5	SMAD	M	2022-10-26	2022-12-07	42	2022-12-15	25.2	2.388	2.93	62.951	1.137	1.19	1.098	0.248	0.278	9.439	9.172			27.6	2.452	3.137	62.94	1.056	1.105	1.086	0.233	0.205	9.248	8.68	0.24	0.25	0.49	-0.01	0.28	0.34	0.62	-0.06
ZST.45.289	ZST.45.290	R760d261	i4d5	SMAD	M	2022-10-31	2022-12-07	38	2022-12-16	17.7	2.116	2.488	61.316	1.255	1.101	1.042	0.23	0.207	8.07	7.164			19.2	2.31	2.876	62.01	1.176	1.133	1.06	0.405	0.292	9.206	7.757	0.2	0.26	0.46	-0.06	0.19	0.22	0.41	-0.03
ZST.45.307	ZST.45.306	R760d261	i4d5	SMAD	M	2022-11-10	2022-12-13	33	2022-12-16	21.3	2.089	2.74	58.092	1.19	1.108	1.177	0.202	0.24	8.683	6.423			21.67	2.449	3.014	61.293	1.38	1.049	1.017	0.243	0.267	8.457	7.683	0.19	0.23	0.42	-0.04	0.19	0.21	0.4	-0.02
ZST.45.376	ZST.45.375	R760d261	i4d5	SMAD	M	2022-12-20	2023-01-30	41	2023-02-02	25.11	2.13	2.83	61.894	1.103	0.985	0.984	0.298	0.271	8.172	7.714			25.05	1.606	2.734	66.911	1.161	1.046	1.09	0.271	0.271	9.045	8.184	0.27	0.27	0.54	0	0.27	0.25	0.52	0.02
ZST.45.391	ZST.45.390	R760d261	i4d5	SMAD	M	2022-12-29	2023-01-30	32	2023-02-02	22.99	1.924	2.814	62.351	1.17	1.197	1.244	0.176	0.224	9.068	7.976			23.36	1.717	2.687	62.306	1.196	1.124	1.187	0.271	0.203	8.243	7.31	0.24	0.27	0.51	-0.03	0.22	0.27	0.49	-0.05
ZST.45.404	ZST.45.403	R760d261	i4d5	SMAD	M	2023-01-19	2023-02-23	35	2023-04-06	25.03	2.125	2.874	66.735	1.231	1.215	1.203	0.286	0.288	8.449	9.224			25.39	2.159	2.805	67.35	1.169	1.163	1.172	0.299	0.245	8.783	8.443
